# Supplementary material for: ProteinTracker: an application for managing protein production and purification
Source: BMC Res Notes. 2012 May 10;5:224. doi: 10.1186/1756-0500-5-224 (PMC3436699; doi:10.1186/1756-0500-5-224)
Supplement: Additional file 1 — Source Code Distribution. ProteinTracker source code. Source code and build instructions for ProteinTracker. [file 1756-0500-5-224-S1.zip]

Archive with 491 entries (410 files):
- proteintracker/
- proteintracker/ant/
- proteintracker/ant/ant.properties
- proteintracker/build.xml
- proteintracker/docs/
- proteintracker/docs/adding_model_data.txt
- proteintracker/docs/configure.txt
- proteintracker/docs/install.txt
- proteintracker/dtd/
- proteintracker/dtd/hibernate-configuration-3.0.dtd
- proteintracker/dtd/hibernate-mapping-3.0.dtd
- proteintracker/dtd/log4j.dtd
- proteintracker/env/
- proteintracker/env/Category.hbm.xml
- proteintracker/env/CellLine.hbm.xml
- proteintracker/env/CmCellLine.hbm.xml
- proteintracker/env/CmDnaDeliveryMethod.hbm.xml
- proteintracker/env/CmRequest.hbm.xml
- proteintracker/env/Collaborator.hbm.xml
- proteintracker/env/Construct.hbm.xml
- proteintracker/env/context.xml
- proteintracker/env/DnaRequest.hbm.xml
- proteintracker/env/Group.hbm.xml
- proteintracker/env/hibernate.cfg.xml
- proteintracker/env/log4j.xml
- proteintracker/env/ProteinBatch.hbm.xml
- proteintracker/env/PurificationRequest.hbm.xml
- proteintracker/env/Supe.hbm.xml
- proteintracker/env/SupeQuality.hbm.xml
- proteintracker/lib/
- proteintracker/lib-test/
- proteintracker/lib-test/ant-contrib.jar
- proteintracker/lib-test/catalina-ant.jar
- proteintracker/lib-test/cglib-nodep-2.1_3.jar
- proteintracker/lib-test/hamcrest-core-1.1.jar
- proteintracker/lib-test/hamcrest-library-1.1.jar
- proteintracker/lib-test/jakarta-oro-2.0.8.jar
- proteintracker/lib-test/JavaTestingTools-0.2.jar
- proteintracker/lib-test/jmock-2.5.1.jar
- proteintracker/lib-test/jmock-junit4-2.5.1.jar
- proteintracker/lib-test/jmock-legacy-2.5.1.jar
- proteintracker/lib-test/junit-4.5.jar
- proteintracker/lib-test/servlet-api.jar
- proteintracker/lib/antlr-2.7.6rc1.jar
- proteintracker/lib/asm-all-3.2.jar
- proteintracker/lib/c3p0-0.9.0.jar
- proteintracker/lib/catalina-ant.jar
- proteintracker/lib/cglib-2.1.3.jar
- proteintracker/lib/commons-beanutils.jar
- proteintracker/lib/commons-collections-2.1.1.jar
- proteintracker/lib/commons-digester-1.8.jar
- proteintracker/lib/commons-lang3-3.0.jar
- proteintracker/lib/commons-logging-1.0.4.jar
- proteintracker/lib/dom4j-1.6.1.jar
- proteintracker/lib/Echo3_App.jar
- proteintracker/lib/Echo3_Extras_App.jar
- proteintracker/lib/Echo3_Extras_WebContainer.jar
- proteintracker/lib/Echo3_WebContainer.jar
- proteintracker/lib/ehcache-1.1.jar
- proteintracker/lib/hibernate3.1.3.jar
- proteintracker/lib/iText-2.1.4.jar
- proteintracker/lib/jasperreports-3.1.4.jar
- proteintracker/lib/jta.jar
- proteintracker/lib/log4j-1.2.9.jar
- proteintracker/lib/mail.jar
- proteintracker/lib/objenesis-1.0.jar
- proteintracker/lib/oscache-2.1.jar
- proteintracker/lib/postgresql-8.3-603.jdbc4.jar
- proteintracker/lib/servlet-api-2.4.jar
- proteintracker/licenses/
- proteintracker/licenses/antlr.license.txt
- proteintracker/licenses/apache.license-1.1.txt
- proteintracker/licenses/apache.license-2.0.txt
- proteintracker/licenses/asm.license.txt
- proteintracker/licenses/echo_mozilla.license-1.1.txt
- proteintracker/licenses/jta.license.txt
- proteintracker/licenses/lgpl.license-2.0.txt
- proteintracker/licenses/lgpl.license-2.1.txt
- proteintracker/licenses/mozilla.license-1.1.txt
- proteintracker/licenses/oscache.license.txt
- proteintracker/licenses/postresql_bsd.license.txt
- proteintracker/licenses/README.txt
- proteintracker/licenses/sun_binary_code.license.txt
- proteintracker/license_gpl.txt
- proteintracker/license_lgpl.txt
- proteintracker/README.txt
- proteintracker/src/
- proteintracker/src/echopoint/
- proteintracker/src/echopoint/externalevent/
- proteintracker/src/echopoint/externalevent/ExternalEvent.java
- proteintracker/src/echopoint/externalevent/ExternalEventListener.java
- proteintracker/src/echopoint/externalevent/ExternalEventMonitor.java
- proteintracker/src/echopoint/externalevent/ExternalEventMonitorService.java
- proteintracker/src/net/
- proteintracker/src/net/sf/
- proteintracker/src/net/sf/proteintracker/
- proteintracker/src/net/sf/proteintracker/app/
- proteintracker/src/net/sf/proteintracker/app/AuthenticationEventSource.java
- proteintracker/src/net/sf/proteintracker/app/AuthenticationListener.java
- proteintracker/src/net/sf/proteintracker/app/CacheFlushContextListener.java
- proteintracker/src/net/sf/proteintracker/app/ConstructIdDelegate.java
- proteintracker/src/net/sf/proteintracker/app/ContextData.java
- proteintracker/src/net/sf/proteintracker/app/ExternalLinkMaker.java
- proteintracker/src/net/sf/proteintracker/app/LoginCallBack.java
- proteintracker/src/net/sf/proteintracker/app/ProteinRequestApp.java
- proteintracker/src/net/sf/proteintracker/app/ProteinTrackerServlet.java
- proteintracker/src/net/sf/proteintracker/app/RequestParamMonitor.java
- proteintracker/src/net/sf/proteintracker/app/ResearchFile.java
- proteintracker/src/net/sf/proteintracker/app/ScreenChangeRequest.java
- proteintracker/src/net/sf/proteintracker/app/ScreenNavigation.java
- proteintracker/src/net/sf/proteintracker/app/UserSession.java
- proteintracker/src/net/sf/proteintracker/db/
- proteintracker/src/net/sf/proteintracker/db/DbFailureException.java
- proteintracker/src/net/sf/proteintracker/db/HibernateUtil.java
- proteintracker/src/net/sf/proteintracker/db/ProteinRequestAppDAO.java
- proteintracker/src/net/sf/proteintracker/db/ProteinRequestAppSearchDAO.java
- proteintracker/src/net/sf/proteintracker/db/SupeSearchDAO.java
- proteintracker/src/net/sf/proteintracker/echo/
- proteintracker/src/net/sf/proteintracker/echo/appinteractions/
- proteintracker/src/net/sf/proteintracker/echo/appinteractions/ApplicationWindow.java
- proteintracker/src/net/sf/proteintracker/echo/appinteractions/SessionProperties.java
- proteintracker/src/net/sf/proteintracker/echo/appinteractions/TablePagingSettings.java
- proteintracker/src/net/sf/proteintracker/echo/appinteractions/UserMessaging.java
- proteintracker/src/net/sf/proteintracker/echo/buttons/
- proteintracker/src/net/sf/proteintracker/echo/buttons/BackButton.java
- proteintracker/src/net/sf/proteintracker/echo/buttons/DefaultButton.java
- proteintracker/src/net/sf/proteintracker/echo/buttons/EditButton.java
- proteintracker/src/net/sf/proteintracker/echo/buttons/HelpButton.java
- proteintracker/src/net/sf/proteintracker/echo/buttons/NextButton.java
- proteintracker/src/net/sf/proteintracker/echo/buttons/PrevButton.java
- proteintracker/src/net/sf/proteintracker/echo/buttons/PrintButton.java
- proteintracker/src/net/sf/proteintracker/echo/buttons/SaveButton.java
- proteintracker/src/net/sf/proteintracker/echo/ComponentReader.java
- proteintracker/src/net/sf/proteintracker/echo/ComponentValidator.java
- proteintracker/src/net/sf/proteintracker/echo/dialog/
- proteintracker/src/net/sf/proteintracker/echo/dialog/ConfirmationDialog.java
- proteintracker/src/net/sf/proteintracker/echo/dialog/ErrorMessage.java
- proteintracker/src/net/sf/proteintracker/echo/dialog/InfoMessage.java
- proteintracker/src/net/sf/proteintracker/echo/dialog/MessageDialog.java
- proteintracker/src/net/sf/proteintracker/echo/dialog/WarningMessage.java
- proteintracker/src/net/sf/proteintracker/echo/EchoTools.java
- proteintracker/src/net/sf/proteintracker/echo/GenericInputComponentMaker.java
- proteintracker/src/net/sf/proteintracker/echo/uicomponent/
- proteintracker/src/net/sf/proteintracker/echo/uicomponent/CalendarFieldGroup.java
- proteintracker/src/net/sf/proteintracker/echo/uicomponent/EchoTextArea.java
- proteintracker/src/net/sf/proteintracker/echo/uicomponent/EchoTextField.java
- proteintracker/src/net/sf/proteintracker/echo/uicomponent/HyperLink.java
- proteintracker/src/net/sf/proteintracker/echo/uicomponent/ListItemRenderer.java
- proteintracker/src/net/sf/proteintracker/echo/uicomponent/models/
- proteintracker/src/net/sf/proteintracker/echo/uicomponent/models/BaseSelectionFieldModel.java
- proteintracker/src/net/sf/proteintracker/echo/uicomponent/models/MultiSelectFieldModel.java
- proteintracker/src/net/sf/proteintracker/echo/uicomponent/models/SingleSelectFieldModel.java
- proteintracker/src/net/sf/proteintracker/echo/uicomponent/models/TextFieldModel.java
- proteintracker/src/net/sf/proteintracker/echo/uicomponent/MultiSelectBox.java
- proteintracker/src/net/sf/proteintracker/echo/uicomponent/SingleSelectBox.java
- proteintracker/src/net/sf/proteintracker/echo/uicomponent/table/
- proteintracker/src/net/sf/proteintracker/echo/uicomponent/TableContainer.java
- proteintracker/src/net/sf/proteintracker/echo/uicomponent/table/columns/
- proteintracker/src/net/sf/proteintracker/echo/uicomponent/table/columns/BooleanColumn.java
- proteintracker/src/net/sf/proteintracker/echo/uicomponent/table/columns/DateColumn.java
- proteintracker/src/net/sf/proteintracker/echo/uicomponent/table/columns/DecimalColumn.java
- proteintracker/src/net/sf/proteintracker/echo/uicomponent/table/columns/IntegerColumn.java
- proteintracker/src/net/sf/proteintracker/echo/uicomponent/table/columns/LongTextColumn.java
- proteintracker/src/net/sf/proteintracker/echo/uicomponent/table/columns/MediumTextColumn.java
- proteintracker/src/net/sf/proteintracker/echo/uicomponent/table/columns/ShortTextColumn.java
- proteintracker/src/net/sf/proteintracker/echo/uicomponent/table/DataChangeEventSource.java
- proteintracker/src/net/sf/proteintracker/echo/uicomponent/table/DataChangeListener.java
- proteintracker/src/net/sf/proteintracker/echo/uicomponent/table/DataTable.java
- proteintracker/src/net/sf/proteintracker/echo/uicomponent/table/DataTablePeer.java
- proteintracker/src/net/sf/proteintracker/echo/uicomponent/table/TableColumn.java
- proteintracker/src/net/sf/proteintracker/echo/uicomponent/table/TableUtils.java
- proteintracker/src/net/sf/proteintracker/mail/
- proteintracker/src/net/sf/proteintracker/mail/AbstractMailMessage.java
- proteintracker/src/net/sf/proteintracker/mail/GenericMailMessage.java
- proteintracker/src/net/sf/proteintracker/mail/PtxMailer.java
- proteintracker/src/net/sf/proteintracker/mail/RequestStatusHasChangedEmail.java
- proteintracker/src/net/sf/proteintracker/model/
- proteintracker/src/net/sf/proteintracker/model/BadResidueException.java
- proteintracker/src/net/sf/proteintracker/model/BaseBean.java
- proteintracker/src/net/sf/proteintracker/model/BaseRequestBean.java
- proteintracker/src/net/sf/proteintracker/model/Category.java
- proteintracker/src/net/sf/proteintracker/model/CellLine.java
- proteintracker/src/net/sf/proteintracker/model/CmCellLine.java
- proteintracker/src/net/sf/proteintracker/model/CmDnaDeliveryMethod.java
- proteintracker/src/net/sf/proteintracker/model/CmRequest.java
- proteintracker/src/net/sf/proteintracker/model/Collaborator.java
- proteintracker/src/net/sf/proteintracker/model/Construct.java
- proteintracker/src/net/sf/proteintracker/model/DnaRequest.java
- proteintracker/src/net/sf/proteintracker/model/Group.java
- proteintracker/src/net/sf/proteintracker/model/IRecord.java
- proteintracker/src/net/sf/proteintracker/model/Peptide.java
- proteintracker/src/net/sf/proteintracker/model/Prioritizable.java
- proteintracker/src/net/sf/proteintracker/model/ProteinBatch.java
- proteintracker/src/net/sf/proteintracker/model/ProteinBatchSummary.java
- proteintracker/src/net/sf/proteintracker/model/PurificationRequest.java
- proteintracker/src/net/sf/proteintracker/model/RecordSet.java
- proteintracker/src/net/sf/proteintracker/model/RequestState.java
- proteintracker/src/net/sf/proteintracker/model/RequestType.java
- proteintracker/src/net/sf/proteintracker/model/Residue.java
- proteintracker/src/net/sf/proteintracker/model/Supe.java
- proteintracker/src/net/sf/proteintracker/model/SupeQuality.java
- proteintracker/src/net/sf/proteintracker/model/User.java
- proteintracker/src/net/sf/proteintracker/model/UserRole.java
- proteintracker/src/net/sf/proteintracker/model/UserRoleName.java
- proteintracker/src/net/sf/proteintracker/servlets/
- proteintracker/src/net/sf/proteintracker/servlets/FileDownloadServlet.java
- proteintracker/src/net/sf/proteintracker/ui/
- proteintracker/src/net/sf/proteintracker/ui/Images.java
- proteintracker/src/net/sf/proteintracker/ui/inputscreen/
- proteintracker/src/net/sf/proteintracker/ui/inputscreen/AbstractInputScreen.java
- proteintracker/src/net/sf/proteintracker/ui/inputscreen/ApplicationFieldMaker.java
- proteintracker/src/net/sf/proteintracker/ui/inputscreen/cells/
- proteintracker/src/net/sf/proteintracker/ui/inputscreen/cells/CellLineFieldMaker.java
- proteintracker/src/net/sf/proteintracker/ui/inputscreen/cells/CellLineScreen.java
- proteintracker/src/net/sf/proteintracker/ui/inputscreen/cells/CellLineScreenParser.java
- proteintracker/src/net/sf/proteintracker/ui/inputscreen/cells/CellLineScreenSaver.java
- proteintracker/src/net/sf/proteintracker/ui/inputscreen/cells/CellLineScreenValidator.java
- proteintracker/src/net/sf/proteintracker/ui/inputscreen/cmrequest/
- proteintracker/src/net/sf/proteintracker/ui/inputscreen/cmrequest/CellTypeField.java
- proteintracker/src/net/sf/proteintracker/ui/inputscreen/cmrequest/CmRequestScreen.java
- proteintracker/src/net/sf/proteintracker/ui/inputscreen/cmrequest/CmRequestScreenFieldMaker.java
- proteintracker/src/net/sf/proteintracker/ui/inputscreen/cmrequest/CmRequestScreenParser.java
- proteintracker/src/net/sf/proteintracker/ui/inputscreen/cmrequest/CmRequestScreenSaver.java
- proteintracker/src/net/sf/proteintracker/ui/inputscreen/cmrequest/CmRequestScreenValidator.java
- proteintracker/src/net/sf/proteintracker/ui/inputscreen/cmrequest/DnaQuantityCalculator.java
- proteintracker/src/net/sf/proteintracker/ui/inputscreen/construct/
- proteintracker/src/net/sf/proteintracker/ui/inputscreen/ConstructMultiSelectField.java
- proteintracker/src/net/sf/proteintracker/ui/inputscreen/ConstructTypeField.java
- proteintracker/src/net/sf/proteintracker/ui/inputscreen/construct/ConstructFieldMaker.java
- proteintracker/src/net/sf/proteintracker/ui/inputscreen/construct/ConstructScreen.java
- proteintracker/src/net/sf/proteintracker/ui/inputscreen/construct/ConstructScreenParser.java
- proteintracker/src/net/sf/proteintracker/ui/inputscreen/construct/ConstructScreenSaver.java
- proteintracker/src/net/sf/proteintracker/ui/inputscreen/construct/ConstructScreenValidator.java
- proteintracker/src/net/sf/proteintracker/ui/inputscreen/dnarequest/
- proteintracker/src/net/sf/proteintracker/ui/inputscreen/dnarequest/DnaRequestFieldMaker.java
- proteintracker/src/net/sf/proteintracker/ui/inputscreen/dnarequest/DnaRequestScreen.java
- proteintracker/src/net/sf/proteintracker/ui/inputscreen/dnarequest/DnaRequestScreenParser.java
- proteintracker/src/net/sf/proteintracker/ui/inputscreen/dnarequest/DnaRequestScreenSaver.java
- proteintracker/src/net/sf/proteintracker/ui/inputscreen/dnarequest/DnaRequestScreenValidator.java
- proteintracker/src/net/sf/proteintracker/ui/inputscreen/dnarequest/RequestState.java
- proteintracker/src/net/sf/proteintracker/ui/inputscreen/proteinbatch/
- proteintracker/src/net/sf/proteintracker/ui/inputscreen/proteinbatch/ProteinBatchFieldMaker.java
- proteintracker/src/net/sf/proteintracker/ui/inputscreen/proteinbatch/ProteinBatchScreen.java
- proteintracker/src/net/sf/proteintracker/ui/inputscreen/proteinbatch/ProteinBatchScreenParser.java
- proteintracker/src/net/sf/proteintracker/ui/inputscreen/proteinbatch/ProteinBatchScreenSaver.java
- proteintracker/src/net/sf/proteintracker/ui/inputscreen/proteinbatch/ProteinBatchScreenValidator.java
- proteintracker/src/net/sf/proteintracker/ui/inputscreen/purificationrequest/
- proteintracker/src/net/sf/proteintracker/ui/inputscreen/purificationrequest/NumVialsCalculator.java
- proteintracker/src/net/sf/proteintracker/ui/inputscreen/purificationrequest/PurificationRequestFieldMaker.java
- proteintracker/src/net/sf/proteintracker/ui/inputscreen/purificationrequest/PurificationRequestScreen.java
- proteintracker/src/net/sf/proteintracker/ui/inputscreen/purificationrequest/PurificationRequestScreenParser.java
- proteintracker/src/net/sf/proteintracker/ui/inputscreen/purificationrequest/PurificationRequestScreenSaver.java
- proteintracker/src/net/sf/proteintracker/ui/inputscreen/purificationrequest/PurificationRequestScreenValidator.java
- proteintracker/src/net/sf/proteintracker/ui/inputscreen/RecordSaveEventSource.java
- proteintracker/src/net/sf/proteintracker/ui/inputscreen/RecordSaveListener.java
- proteintracker/src/net/sf/proteintracker/ui/inputscreen/StableCellLineMultiSelectField.java
- proteintracker/src/net/sf/proteintracker/ui/inputscreen/supe/
- proteintracker/src/net/sf/proteintracker/ui/inputscreen/supe/SupeScreen.java
- proteintracker/src/net/sf/proteintracker/ui/inputscreen/supe/SupeScreenFieldMaker.java
- proteintracker/src/net/sf/proteintracker/ui/inputscreen/supe/SupeScreenParser.java
- proteintracker/src/net/sf/proteintracker/ui/inputscreen/supe/SupeScreenSaver.java
- proteintracker/src/net/sf/proteintracker/ui/inputscreen/supe/SupeScreenValidator.java
- proteintracker/src/net/sf/proteintracker/ui/LabelMaker.java
- proteintracker/src/net/sf/proteintracker/ui/navbar/
- proteintracker/src/net/sf/proteintracker/ui/navbar/AuthenticationStatusRow.java
- proteintracker/src/net/sf/proteintracker/ui/navbar/EmailAdminLink.java
- proteintracker/src/net/sf/proteintracker/ui/navbar/NavigationColumn.java
- proteintracker/src/net/sf/proteintracker/ui/navbar/QuickNavFieldsColumn.java
- proteintracker/src/net/sf/proteintracker/ui/PasswordDialog.java
- proteintracker/src/net/sf/proteintracker/ui/PtxScreenContainer.java
- proteintracker/src/net/sf/proteintracker/ui/reports/
- proteintracker/src/net/sf/proteintracker/ui/reports/JasperReportOutputManager.java
- proteintracker/src/net/sf/proteintracker/ui/reports/JasperReportParameters.java
- proteintracker/src/net/sf/proteintracker/ui/reports/JasperReportRenderer.java
- proteintracker/src/net/sf/proteintracker/ui/RequiredFieldLabel.java
- proteintracker/src/net/sf/proteintracker/ui/searchscreen/
- proteintracker/src/net/sf/proteintracker/ui/searchscreen/AbstractSearchScreen.java
- proteintracker/src/net/sf/proteintracker/ui/searchscreen/CellLineSearch.java
- proteintracker/src/net/sf/proteintracker/ui/searchscreen/ConstructSearch.java
- proteintracker/src/net/sf/proteintracker/ui/searchscreen/ProteinBatchSearch.java
- proteintracker/src/net/sf/proteintracker/ui/searchscreen/searchfield/
- proteintracker/src/net/sf/proteintracker/ui/searchscreen/searchfield/SearchBooleanField.java
- proteintracker/src/net/sf/proteintracker/ui/searchscreen/searchfield/SearchDateFieldWithSelector.java
- proteintracker/src/net/sf/proteintracker/ui/searchscreen/searchfield/SearchField.java
- proteintracker/src/net/sf/proteintracker/ui/searchscreen/searchfield/SearchFieldWithSelector.java
- proteintracker/src/net/sf/proteintracker/ui/searchscreen/searchfield/SearchSelector.java
- proteintracker/src/net/sf/proteintracker/ui/searchscreen/searchfield/SearchTextField.java
- proteintracker/src/net/sf/proteintracker/ui/searchscreen/searchfield/SearchTextFieldForNumbers.java
- proteintracker/src/net/sf/proteintracker/ui/searchscreen/searchfield/SearchTextFieldWithSelector.java
- proteintracker/src/net/sf/proteintracker/ui/searchscreen/searchfield/SearchTextFieldWithSelectorForNumbers.java
- proteintracker/src/net/sf/proteintracker/ui/searchscreen/SupeSearch.java
- proteintracker/src/net/sf/proteintracker/ui/SplashScreen.java
- proteintracker/src/net/sf/proteintracker/ui/Styles.java
- proteintracker/src/net/sf/proteintracker/ui/tablescreen/
- proteintracker/src/net/sf/proteintracker/ui/tablescreen/AbstractRequestTableScreen.java
- proteintracker/src/net/sf/proteintracker/ui/tablescreen/AbstractTableScreen.java
- proteintracker/src/net/sf/proteintracker/ui/tablescreen/cells/
- proteintracker/src/net/sf/proteintracker/ui/tablescreen/cells/CellLinesTable.java
- proteintracker/src/net/sf/proteintracker/ui/tablescreen/cells/CellLinesTableScreen.java
- proteintracker/src/net/sf/proteintracker/ui/tablescreen/cmrequest/
[truncated: 191 more entries]
