# Supplementary material for: ProteinTracker: an application for managing protein production and purification
Source: BMC Res Notes. 2012 May 10;5:224. doi: 10.1186/1756-0500-5-224 (PMC3436699; doi:10.1186/1756-0500-5-224)
Supplement: Additional file 1 — Source Code Distribution. ProteinTracker source code. Source code and build instructions for ProteinTracker. [file 1756-0500-5-224-S1.zip › proteintracker/ant/ant.properties]

app.name				${ant.project.name}
app.version				1.4
app.warfile.name        ${app.name}.war

dir.src                 src

dir.build				build
dir.build.src			${dir.build}/classes
dir.javadocs			${dir.build}/javadocs

dir.env                 env
dir.dist				dist
dir.web                 web
dir.jasper.reports		${dir.web}/reports
file.web.xml			${dir.web}/WEB-INF/web.xml

jasper.reports.compiled.extension	*.jasper

dir.lib                 lib

javac.source.version    1.6
javac.target.version    1.6
javac.debug				true

dir.docs				docs
javadocs.access			public
