# Supplementary material for: ProteinTracker: an application for managing protein production and purification
Source: BMC Res Notes. 2012 May 10;5:224. doi: 10.1186/1756-0500-5-224 (PMC3436699; doi:10.1186/1756-0500-5-224)
Supplement: Additional file 1 — Source Code Distribution. ProteinTracker source code. Source code and build instructions for ProteinTracker. [file 1756-0500-5-224-S1.zip › proteintracker/build.xml]

<project name="proteintracker" default="package" basedir=".">

	<taskdef name="compileJasperReport" classname='net.sf.jasperreports.ant.JRAntCompileTask' />

	<property file="ant/ant.properties" />

	<path id="classpath-core">
		<fileset dir="${dir.lib}">
			<include name="*.jar"/>
		</fileset>
	</path>

	<target name="init">
		<tstamp>
			<format property="current.time" pattern="hh:mm"/>
		</tstamp>
		<echo>${current.time} -- build started</echo>
	</target>

	<target name="javadoc" >
		<delete dir="${dir.javadocs}" />
		<mkdir dir="${dir.javadocs}" />
		<javadoc destdir="${dir.javadocs}" version="true" access="${javadocs.access}">

			<classpath refid="classPath"/>
			<fileset dir=".">
				<include name="src/**" />
				<exclude name="**/resource/**" />
			</fileset>
		</javadoc>
	</target>

	<target name="clean" depends="init">
		<delete dir="${dir.build}"/>
		<delete dir="${dir.dist}"/>
		<delete>
			<fileset dir="${dir.jasper.reports}">
				<include name="${jasper.reports.compilation.extension}"/>
			</fileset>
		</delete>
	</target>

	<target name="compile" depends="init">
		<mkdir dir="${dir.build.src}" />
		<javac 	srcdir="${dir.src}"
            	destdir="${dir.build.src}"
            	source="${javac.source.version}"
        		target="${javac.target.version}"
		       	debug="${javac.debug}"
        	>

			<classpath refid="classpath-core"/>
		</javac>
	</target>

    <target name="copy-env-files" >
        <sequential>
            <copy file="${dir.env}/hibernate.cfg.xml" tofile="${dir.build.src}/hibernate.cfg.xml"/>
            <copy file="${dir.env}/context.xml" tofile="${dir.build.src}/context.xml"/>
            <copy file="${dir.env}/log4j.xml" tofile="${dir.build.src}/log4j.xml"/>

            <copy todir="${dir.build.src}">
                <fileset dir="${dir.env}">
                    <include name="*.hbm.xml" />
                </fileset>
            </copy>
        </sequential>
    </target>

    <target name="compile-jasper-reports" depends="init" >
        <compileJasperReport srcdir="${dir.jasper.reports}" destdir="${dir.jasper.reports}" />
    </target>

	<target name="package" depends="compile, compile-jasper-reports, copy-env-files"  description="Creates project WAR file." >
		<mkdir dir="${dir.dist}" />
		<delete file="${dir.dist}/${app.warfile.name}" failonerror="false"/>
		<war destfile="${dir.dist}/${app.warfile.name}" webxml="${file.web.xml}" compress="true">
			<fileset dir="${dir.jasper.reports}">
				<include name="${jasper.reports.compiled.extension}"/>
			</fileset>
			<fileset dir="${dir.web}" />
			<lib dir="${dir.lib}">
                <include name="*.jar"/>
                <exclude name="servlet-api-2.4.jar"/>
            </lib>
			<classes dir="${dir.build.src}"/>
            <exclude name="servlet-api.jar" />
			<metainf dir="${dir.build.src}">
				<filename name="context.xml"/>
			</metainf>
		</war>
	</target>

</project>
