# Supplementary material for: ProteinTracker: an application for managing protein production and purification
Source: BMC Res Notes. 2012 May 10;5:224. doi: 10.1186/1756-0500-5-224 (PMC3436699; doi:10.1186/1756-0500-5-224)
Supplement: Additional file 1 — Source Code Distribution. ProteinTracker source code. Source code and build instructions for ProteinTracker. [file 1756-0500-5-224-S1.zip › proteintracker/docs/adding_model_data.txt]

Instructions for adding an additional value to the application model

1) Add the database column.
2) Add the property mapping in hibernate configuration
3) Add the property (variable) to the model object
4) Add a public static final String field that contains the exact name of the property
     example:
       private float property;  // property
       public static final String PROPERTY = "property";
5) Add getters and setters
6) Update hashcode and equals to include the additional property
7) Create the UI field (in constructor of the createInputScreen)
8) Set the ID of the UI field to be the property name (using the static final property name field)
9) In the createInputScreen class, update the transferToObject method to pull the data from the UI field
10) Additionally in the createInputScreen, update the validateInput as necessary
10*) Add to summary table
11*) Add to reports

* indicates optional
