# Supplementary material for: ProteinTracker: an application for managing protein production and purification
Source: BMC Res Notes. 2012 May 10;5:224. doi: 10.1186/1756-0500-5-224 (PMC3436699; doi:10.1186/1756-0500-5-224)
Supplement: Additional file 1 — Source Code Distribution. ProteinTracker source code. Source code and build instructions for ProteinTracker. [file 1756-0500-5-224-S1.zip › proteintracker/docs/configure.txt]

You will want to edit the env/context.xml file for your environment and optionally populate some of the lookup tables in
the database. Once you change the values to what you want for your environment, run the ant script as described in the
'install.txt' document and place the updated war file in your application servers webapps folder. In the context.xml
file, there are a number of parameters to configure:

1) proteinGroupPassword: Change the default value to a new password that will be used by users that need to enter/edit
protein batch, supe and cell line records. They will be prompted for this password when attempting to add or edit these
pages. Anyone may view these records, however.

2) dnaGroupPassword: Change the default value to a new password that will be used by users that wish to enter/edit DNA
records. Anyone may view these records.

3) ConditionedMediaPrioritizationPassword: Change the default value to a new password that is used by the individual(s)
responsible for prioritizing conditioned media (transfection) requests.

4) PurificationPrioritizationPassword: Change the default value to a new value that is used by the individual(s) that
are responsible for prioritizing protein purification requests.

5) DnaPrioritizationPassword: Change the default value to a new value that is used by the individual(s) that are
responsible for prioritizing requests to make DNA.

6) applicationAdminEmail: Change this value to the email address of the application administrator.

7) purification_fulfiller_emails: Specify a semi-colon delimited list of email addresses of users
that will be notified with a protein purification request has been fulfilled. It may be easier to setup an email
distribution list and simply use that in which case, just specify the distribution list.

8) cm_fulfiller_emails: Specify a semi-colon delimited list of email addresses of users that will
be notified when a transfection request is completed.

9) test: set to true to flash a 'test' message in the navigation pane. Used if application is to be deployed to a test
environment so it's obvious that you're working in a test environment.

10) appVersion: Specify the application version.

11) supeQcFilePath: Specify the full or relative path to the server/directory on the server this application is running on where
QC files for supes are to be stored. Note that if this application is running on a Linux server and users place files on
a Windows server, you can simply setup a remote mount (cifs/samba) to the windows server from the Linux server.

12) constructMapFilePath: Specify the full or relative path to the DNA map files.

13) getFilePath: Specify the full or relative path to the location where the gel QC files for purified protein batches are stored.

14) mailHost: Specify your organizations mail server name. It may be a different domain name than the external mail domain
name, so check with your network/server administrator.

15) serverURL: Specify the url, including the tomcat port (default 8080) that this application is running on.


There are several database lookup tables that you may wish to populate. Using a tool like pgAdmin, you may update:

1) categories: This table can be optionally populated with category names to be assigned to DNA constructs. Be sure to
specify a unique id for each record.
2) collaborators: This table can be optionally populated with the names of any collaborators. This table is used to
display the values in the 'Supe Sent To' drop-down in the supes data entry page.
3) groups: This table can be optionally edited with the names of your organizations groups. Some default values are provided.
4) supe_quality_categories: This table can be optionally populated with your descriptive values for supe quality.
