# Supplementary material for: ProteinTracker: an application for managing protein production and purification
Source: BMC Res Notes. 2012 May 10;5:224. doi: 10.1186/1756-0500-5-224 (PMC3436699; doi:10.1186/1756-0500-5-224)
Supplement: Additional file 1 — Source Code Distribution. ProteinTracker source code. Source code and build instructions for ProteinTracker. [file 1756-0500-5-224-S1.zip › proteintracker/docs/install.txt]

Brief Installation Summary:

To run the ProteinTracker application, you will need to install Java, Ant, Apache Tomcat, as well as a PostgreSQL
database. ProteinTracker is deployed as a war file to a Java servlet container like Apache Tomcat or a full-blown J2EE
compatible application server like GlassFish. You will need to create a database using the provided script, then compile
the application and place the war file into the web applications folder of your application server. You will also want to
configure some of the application parameters specific to your environment.

These instructions are assuming you are deploying to Tomcat in a Windows environment, however, deployment in a Linux
environment is similar with the obvious differences of file paths, etc.

More Detailed Installation Instructions assuming you are using the tomcat web application server:

1) Download and install the latest version of Tomcat from http://tomcat.apache.org. Follow the installation instructions
   provided in the main directory of the tomcat distribution. A brief summary of the installation steps are given below:

  a) You may have to install the Java SE Runtime Environment or SDK first. If so, you can download it from
     http://www.oracle.com/technetwork/java/javase/downloads/index.html

  b) You may have to set the JAVA_HOME or JRE_HOME environmental variables. How to set these will depend on your operating
     system. For example, under WinXP you can add either using the System Control Panel->Advanced->Environmental Variables
     option. Read the Tomcat installation instructions for more details.

  c) To start Tomcat, run the appropriate startup script in the bin directory. For Win it will be 'startup.bat'.
     By default, it will use network port 8080.

2) Download and install the latest version of PostgreSQL from http://www.postgresql.org/download/. This application has
   been tested with PostgreSQL version 8.3.7, but a newer version should work.

  a) A one-step installer is available. Using the installer, configure the postgres user password and listening port,
     you can just accept the defaults and specify a good password for the postgres user.

  b) Either add the path to the PostgreSQL bin directory (for win, see step 1-b above and edit the 'Path' variable,
     appending the location to your PostgreSQL bin directory e.g. 'C:\Program Files\PostgreSQL\9.0\bin') or navigate
     to the bin directory so you can run the command line tool 'psql' to create the database.

  c) From shell or command line, run 'psql -U postgres -f [path_to_sql_script]' where path_to_sql_script is the full
     path to the database installation script in the src/sql directory. For example:

       psql -U postgres -f c:\sourceforge_downloads\proteintracker\src\sql\create_database.sql

     Note that a 'bioinfo' databse user is created. This is the user account that database connections from the
     application use.

  d) It's helpful to install a tool like pgAdmin to manage the database if desired.

3) Download and install Apache ant from http://ant.apache.org/bindownload.cgi.
  a) Set your environment path to point to the ant bin directory.

  b) From a shell or command prompt, go the main source directory and run 'ant -lib [lib_path]' for example:
     ant -lib c:\sourceforge_downloads\proteintracker\lib

  c) Copy the war file from the dist directory to the tomcat\webapps folder (or whatever folder your app server uses if
     you are using a different app server)  and start tomcat as described above.

  d) Point your browser to the application - note that the URL must end in 'app'. For example:
     http://localhost:8080/proteintracker/app

4) Follow the instructions in configure.txt to configure the application for your environment and redeploy the war file
   to Tomcat. Once you have updated your context.xml file, run step 3b above and place the file dist/proteintracker.war
   into the webapps folder of your servlet container or application server.
