# Supplementary material for: ProteinTracker: an application for managing protein production and purification
Source: BMC Res Notes. 2012 May 10;5:224. doi: 10.1186/1756-0500-5-224 (PMC3436699; doi:10.1186/1756-0500-5-224)
Supplement: Additional file 1 — Source Code Distribution. ProteinTracker source code. Source code and build instructions for ProteinTracker. [file 1756-0500-5-224-S1.zip › proteintracker/dtd/hibernate-configuration-3.0.dtd]

<!-- Hibernate file-based configuration document.

<!DOCTYPE hibernate-configuration PUBLIC
	"-//Hibernate/Hibernate Configuration DTD 3.0//EN"
	"http://hibernate.sourceforge.net/hibernate-configuration-3.0.dtd">

An instance of this document contains property settings and references
to mapping files for a number of SessionFactory instances to be listed
in JNDI.

-->

<!ELEMENT hibernate-configuration (session-factory,security?)>

<!ELEMENT property (#PCDATA)>
<!ATTLIST property name CDATA #REQUIRED>

<!ELEMENT mapping EMPTY> <!-- reference to a mapping file -->
<!ATTLIST mapping resource CDATA #IMPLIED>
<!ATTLIST mapping file CDATA #IMPLIED>
<!ATTLIST mapping jar CDATA #IMPLIED>
<!ATTLIST mapping package CDATA #IMPLIED>
<!ATTLIST mapping class CDATA #IMPLIED>

<!ELEMENT class-cache EMPTY>
<!ATTLIST class-cache class CDATA #REQUIRED>
<!ATTLIST class-cache region CDATA #IMPLIED>
<!ATTLIST class-cache usage (read-only|read-write|nonstrict-read-write|transactional) #REQUIRED>
<!ATTLIST class-cache include (all|non-lazy) "all">

<!ELEMENT collection-cache EMPTY>
<!ATTLIST collection-cache collection CDATA #REQUIRED>
<!ATTLIST collection-cache region CDATA #IMPLIED>
<!ATTLIST collection-cache usage (read-only|read-write|nonstrict-read-write|transactional) #REQUIRED>

<!ELEMENT event (listener*)>
<!ATTLIST event type (auto-flush|merge|create|create-onflush|delete|dirty-check|evict|flush|flush-entity|load|load-collection|lock|refresh|replicate|save-update|save|update|pre-load|pre-update|pre-insert|pre-delete|post-load|post-update|post-insert|post-delete|post-commit-update|post-commit-insert|post-commit-delete) #REQUIRED>

<!ELEMENT listener EMPTY>
<!ATTLIST listener type (auto-flush|merge|create|create-onflush|delete|dirty-check|evict|flush|flush-entity|load|load-collection|lock|refresh|replicate|save-update|save|update|pre-load|pre-update|pre-insert|pre-delete|post-load|post-update|post-insert|post-delete|post-commit-update|post-commit-insert|post-commit-delete) #IMPLIED>
<!ATTLIST listener class CDATA #REQUIRED>

<!ELEMENT session-factory (property*, mapping*, (class-cache|collection-cache)*, event*, listener*)>
<!ATTLIST session-factory name CDATA #IMPLIED> <!-- the JNDI name -->

<!ELEMENT security (grant*)>
<!ATTLIST security context CDATA #REQUIRED> <!--the JACC contextID-->

<!ELEMENT grant EMPTY>
<!ATTLIST grant role CDATA #REQUIRED>
<!ATTLIST grant entity-name CDATA #REQUIRED>
<!ATTLIST grant actions CDATA #REQUIRED>
