# Supplementary material for: ProteinTracker: an application for managing protein production and purification
Source: BMC Res Notes. 2012 May 10;5:224. doi: 10.1186/1756-0500-5-224 (PMC3436699; doi:10.1186/1756-0500-5-224)
Supplement: Additional file 1 — Source Code Distribution. ProteinTracker source code. Source code and build instructions for ProteinTracker. [file 1756-0500-5-224-S1.zip › proteintracker/env/CellLine.hbm.xml]

<?xml version="1.0"?>
<!DOCTYPE hibernate-mapping PUBLIC
        "-//Hibernate/Hibernate Mapping DTD 3.0//EN"
        "http://hibernate.sourceforge.net/hibernate-mapping-3.0.dtd">

<hibernate-mapping package="net.sf.proteintracker.model">

    <class name="CellLine" table="cell_lines" lazy="false">
        <id name="id" column="cell_line_id">
            <generator class="sequence">
              <param name="sequence">cell_lines_seq</param>
            </generator>
        </id>
        <property    name="description"             type="string"      column="description"/>
        <property    name="project"              	type="string"      column="project"/>
        <property    name="catalogNumber"           type="string"      column="catalog_number"/>
        <property    name="bankingDate"             type="timestamp"   column="banking_date"/>
        <property    name="origin"                  type="string"      column="origin"/>
        <property    name="liquidNitrogen"          type="integer"     column="liquid_nitrogen"/>
        <property    name="bankedBy"                type="string"      column="banked_by"/>
        <property    name="caneNumber"              type="integer"     column="cane_number"/>
        <property    name="boxNumber"               type="string"      column="box_number"/>
        <property    name="slotNumber"              type="string"      column="slot_number"/>
        <property    name="type"                    type="string"      column="cell_line_type"/>
        <property    name="freezeMedia"             type="string"      column="freeze_media"/>
        <property    name="cultureDays"             type="float"       column="culture_days"/>
        <property    name="mycoplasmaTestResult"    type="string"      column="mycoplasma_test_result"/>
        <property    name="mycoplasmaComments"      type="string"      column="mycoplasma_test_comments"/>
        <property    name="mycoplasmaTestDate"      type="timestamp"   column="mycoplasma_test_date"/>
        <property    name="comments"                type="string"      column="comments"/>
        <set name="constructSet" table="cell_line_constructs" lazy="false">
            <key column="cell_line_id"/>
            <many-to-many column="construct_id" class="Construct"/>
        </set>
    </class>

</hibernate-mapping>
