# Supplementary material for: ProteinTracker: an application for managing protein production and purification
Source: BMC Res Notes. 2012 May 10;5:224. doi: 10.1186/1756-0500-5-224 (PMC3436699; doi:10.1186/1756-0500-5-224)
Supplement: Additional file 1 — Source Code Distribution. ProteinTracker source code. Source code and build instructions for ProteinTracker. [file 1756-0500-5-224-S1.zip › proteintracker/env/CmDnaDeliveryMethod.hbm.xml]

<?xml version="1.0"?>
<!DOCTYPE hibernate-mapping PUBLIC
        "-//Hibernate/Hibernate Mapping DTD 3.0//EN"
        "http://hibernate.sourceforge.net/hibernate-mapping-3.0.dtd">

<hibernate-mapping package="net.sf.proteintracker.model">

    <class name="CmDnaDeliveryMethod" table="cm_dna_delivery_methods" lazy="false">
	   <id name="id" column="cm_dna_delivery_method_id"/>
	   <property    name="name"     			type="string"		column="name"/>
       <property    name="deliveryMethodUnit"  type="string"		column="delivery_method_unit"/>
       <property    name="dnaQuantityPerUnit"  type="float"		column="dna_quantity_per_unit"/>
       <property    name="dnaUnit"     		type="string"		column="dna_unit"/>
    </class>

</hibernate-mapping>
