# Supplementary material for: ProteinTracker: an application for managing protein production and purification
Source: BMC Res Notes. 2012 May 10;5:224. doi: 10.1186/1756-0500-5-224 (PMC3436699; doi:10.1186/1756-0500-5-224)
Supplement: Additional file 1 — Source Code Distribution. ProteinTracker source code. Source code and build instructions for ProteinTracker. [file 1756-0500-5-224-S1.zip › proteintracker/env/CmRequest.hbm.xml]

<?xml version="1.0"?>
<!DOCTYPE hibernate-mapping PUBLIC
        "-//Hibernate/Hibernate Mapping DTD 3.0//EN"
        "http://hibernate.sourceforge.net/hibernate-mapping-3.0.dtd">

<hibernate-mapping package="net.sf.proteintracker.model">
    <class name="CmRequest" table="cm_requests" lazy="false">
        <id name="id" column="cm_request_id">
            <generator class="sequence">
              <param name="sequence">cm_requests_seq</param>
            </generator>
        </id>
        <many-to-one name="cellType" class="CmCellLine" column="cm_cell_line_id" />

        <property    name="dateRequested"      	    type="timestamp"    column="date_requested"/>
        <property    name="dateStarted"        	    type="timestamp"    column="date_started"/>
        <property    name="dateCompleted"      	    type="timestamp"    column="date_completed"/>
        <property    name="requestor"         	    type="string"     	column="requestor"/>
        <property    name="project"           	    type="string"    	column="project"/>
        <property    name="priority"           	    type="integer"   	column="priority"/>
		<property    name="commonName"         	    type="string"    	column="common_name"/>
        <property    name="requestStatus"      	    type="string"    	column="request_status"/>
		<property    name="comments"           	    type="string"   	column="comments"/>
        <many-to-one name="group"                   class="Group"       column="group_id" />
        <property    name="concentration"      	    type="boolean"  	column="concentration"/>
        <property    name="proteinSize"        	    type="float"    	column="protein_size"/>
        <property    name="psPurifies"        		type="boolean"      column="ps_purifies"/>
        <property    name="expressed"        		type="boolean"      column="expressed"/>
        <property    name="requestorComments" 		type="string"       column="requestor_comments" />
      	<property	 name="splitAfterTransfection"	type="boolean"	    column="split_after_transfection" />
        <property	 name="orderQuantity"	   		type="float" 	    column="order_quantity" />
        
        <set name="constructSet" table="cm_request_constructs" lazy="false">
            <key column="cm_request_id"/>
            <many-to-many column="construct_id" class="Construct"/>
        </set>
     
    </class>

</hibernate-mapping>
