# Supplementary material for: ProteinTracker: an application for managing protein production and purification
Source: BMC Res Notes. 2012 May 10;5:224. doi: 10.1186/1756-0500-5-224 (PMC3436699; doi:10.1186/1756-0500-5-224)
Supplement: Additional file 1 — Source Code Distribution. ProteinTracker source code. Source code and build instructions for ProteinTracker. [file 1756-0500-5-224-S1.zip › proteintracker/env/Construct.hbm.xml]

<?xml version="1.0"?>
<!DOCTYPE hibernate-mapping PUBLIC
        "-//Hibernate/Hibernate Mapping DTD 3.0//EN"
        "http://hibernate.sourceforge.net/hibernate-mapping-3.0.dtd">

<hibernate-mapping package="net.sf.proteintracker.model">

    <class name="Construct" table="constructs" lazy="false">
        <id name="id" column="construct_id"/>
        <property    name="project"             type="string"    column="project"/>
        <property    name="matureSequence"      type="string"    column="mature_sequence"/>
        <property    name="molWeight"           type="float"     column="mol_weight"/>
        <property    name="extCoefficient"      type="float"     column="ext_coefficient"/>
        <property    name="absorbance"          type="float"     column="absorbance"/>
        <property    name="extId"               type="integer"   column="ext_id"/>
        <property    name="notebookNumber"      type="string"    column="notebook_number"/>
        <property    name="notebookPage"        type="string"    column="notebook_page"/>
        <property    name="vector"              type="string"    column="vector"/>
        <property    name="tag"                 type="string"    column="tag"/>
        <property    name="insert"              type="string"    column="insert"/>
        <property    name="constructName"       type="string"    column="construct_name"/>
        <property    name="date"                type="timestamp" column="date"/>
        <property    name="constructFile"       type="string"    column="construct_file"/>
        <property    name="qcInitials"          type="string"    column="qc_initials"/>
        <property    name="comments"            type="string"    column="comments"/>
        <property    name="expressionType"      type="string"    column="expression_type"/>
        <property    name="archived"            type="boolean"   column="archived"/>
        <set name="categorySet" table="construct_categories" lazy="false">
            <key column="construct_id"/>
            <many-to-many column="category_id" class="Category"/>
        </set>
    </class>

</hibernate-mapping>
