# Supplementary material for: ProteinTracker: an application for managing protein production and purification
Source: BMC Res Notes. 2012 May 10;5:224. doi: 10.1186/1756-0500-5-224 (PMC3436699; doi:10.1186/1756-0500-5-224)
Supplement: Additional file 1 — Source Code Distribution. ProteinTracker source code. Source code and build instructions for ProteinTracker. [file 1756-0500-5-224-S1.zip › proteintracker/env/context.xml]

<Context path="/proteintracker" antiResourceLocking="true" antiJARLocking="true">

  <Manager pathname=""/>
  <Parameter name="proteinGroupPassword" value="password1"/>
  <Parameter name="dnaGroupPassword" value="password2"/>
  <Parameter name="ConditionedMediaPrioritizationPassword" value="password3"/>
  <Parameter name="PurificationPrioritizationPassword" value="password4"/>
  <Parameter name="DnaPrioritizationPassword" value="password5"/>

  <Parameter name="applicationAdminEmail" value="app_admin_username@your_company.com" />
  <Parameter name="purification_fulfiller_emails" value="purification_admin_username@your_company.com" />
  <Parameter name="cm_fulfiller_emails" value="transfection_admin_username@your_company.com" />

  <Parameter name="test" value="false" />
  <Parameter name="appVersion" value="ProteinTracker App v 1.4" />

  <!-- path relative to researchShare -->
  <Parameter name="supeQcFilePath" value = "R:/test/supe qc files/" />
  <Parameter name="constructMapFilePath" value = "R:/test/vdna/vector nti files/" />
  <Parameter name="gelFilePath" value="R:/test/protein/batch qc files/" />

  <Parameter name="mailHost" value="your_mail_host" />
  <Parameter name="serverURL" value="http://localhost:8080/"/>

</Context>
