# Supplementary material for: ProteinTracker: an application for managing protein production and purification
Source: BMC Res Notes. 2012 May 10;5:224. doi: 10.1186/1756-0500-5-224 (PMC3436699; doi:10.1186/1756-0500-5-224)
Supplement: Additional file 1 — Source Code Distribution. ProteinTracker source code. Source code and build instructions for ProteinTracker. [file 1756-0500-5-224-S1.zip › proteintracker/env/DnaRequest.hbm.xml]

<?xml version="1.0"?>
<!DOCTYPE hibernate-mapping PUBLIC
        "-//Hibernate/Hibernate Mapping DTD 3.0//EN"
        "http://hibernate.sourceforge.net/hibernate-mapping-3.0.dtd">

<hibernate-mapping package="net.sf.proteintracker.model">

    <class name="DnaRequest" table="dna_requests" lazy="false">
        <id name="id" column="dna_request_id">
            <generator class="sequence">
              <param name="sequence">dna_requests_seq</param>
            </generator>
        </id>

        <property    name="dateRequested"      type="timestamp"     column="date_requested"/>
        <property    name="dateCompleted"      type="timestamp"     column="date_completed"/>
        <property    name="requestor"          type="string"     	column="requestor"/>
        <property    name="priority"           type="integer"    	column="priority"/>
        <property    name="requestStatus"      type="string"     	column="request_status"/>
        <property    name="comments"           type="string"        column="comments"/>
        <property    name="commonName"         type="string"    	column="common_name"/>
        <property    name="project"            type="string"        column="project"/>
        <property    name="numberPreps"        type="integer"       column="number_preps"/>
        <property    name="bandSize"           type="string"        column="band_size"/>
        <property    name="qcDigest"           type="string"        column="qc_digest"/>
        <property    name="requestFulfilledBy" type="string"        column="request_fulfilled_by"/>
        <property    name="inventoryChecked"   type="boolean"       column="inventory_checked"/>
        <property    name="available"          type="boolean"       column="available"/>
        <property    name="dnaQuantity"        type="float"         column="dna_quantity"/>

        <many-to-one name="cmRequest" class="CmRequest" column="cm_request_id" unique="true" lazy="false"/> 
        <many-to-one name="construct" class="Construct" column="construct_id"/>
        
    </class>

</hibernate-mapping>
