# Supplementary material for: ProteinTracker: an application for managing protein production and purification
Source: BMC Res Notes. 2012 May 10;5:224. doi: 10.1186/1756-0500-5-224 (PMC3436699; doi:10.1186/1756-0500-5-224)
Supplement: Additional file 1 — Source Code Distribution. ProteinTracker source code. Source code and build instructions for ProteinTracker. [file 1756-0500-5-224-S1.zip › proteintracker/env/hibernate.cfg.xml]

<?xml version='1.0' encoding='utf-8'?>
<!DOCTYPE hibernate-configuration PUBLIC
        "-//Hibernate/Hibernate Configuration DTD 3.0//EN"
        "http://hibernate.sourceforge.net/hibernate-configuration-3.0.dtd">

<hibernate-configuration>

    <session-factory>
       <property name="connection.driver_class">org.postgresql.Driver</property>
       <property name="connection.url">jdbc:postgresql://localhost/protein_tracker</property>
       <property name="connection.username">bioinfo</property>
       <property name="connection.password">pTracker!</property>
       <property name="c3p0.min_size">1</property>
       <property name="c3p0.max_size">15</property>
       <property name="c3p0.timeout">1800</property>
       <property name="c3p0.max_statements">50</property>
       <property name="dialect">org.hibernate.dialect.PostgreSQLDialect</property>
       <property name="current_session_context_class">thread</property>
       <property name="hibernate.cache.use_second_level_cache">false</property>

       <mapping resource="Category.hbm.xml"/>
       <mapping resource="Construct.hbm.xml"/>
       <mapping resource="Supe.hbm.xml"/>
       <mapping resource="SupeQuality.hbm.xml"/>
       <mapping resource="CellLine.hbm.xml"/>
       <mapping resource="ProteinBatch.hbm.xml"/>
       <mapping resource="PurificationRequest.hbm.xml"/>
       <mapping resource="DnaRequest.hbm.xml"/>
	   <mapping resource="CmRequest.hbm.xml"/>
	   <mapping resource="CmCellLine.hbm.xml"/>
       <mapping resource="CmDnaDeliveryMethod.hbm.xml"/>
	   <mapping resource="Collaborator.hbm.xml"/>
       <mapping resource="Group.hbm.xml"/>
    </session-factory>

</hibernate-configuration>
