# Supplementary material for: ProteinTracker: an application for managing protein production and purification
Source: BMC Res Notes. 2012 May 10;5:224. doi: 10.1186/1756-0500-5-224 (PMC3436699; doi:10.1186/1756-0500-5-224)
Supplement: Additional file 1 — Source Code Distribution. ProteinTracker source code. Source code and build instructions for ProteinTracker. [file 1756-0500-5-224-S1.zip › proteintracker/env/log4j.xml]

<?xml version="1.0" encoding="UTF-8" ?>
<!DOCTYPE log4j:configuration SYSTEM "log4j.dtd">
<log4j:configuration xmlns:log4j='http://jakarta.apache.org/log4j/'>

<!--
  - log4j configuration file
  - Sets log messages to be directed to a folder, rotates the logs once they hit a certain size
  - References: http://www.vipan.com/htdocs/log4jhelp.html
 -->

	<!--  logs any warning messages or worse to a file -->
	<appender name="FILELOGGER" class="org.apache.log4j.RollingFileAppender">

		<!-- The log file to be written -->
		<param name="File" value="proteintracker.log" />

		<!-- Size of a log file before it is rotated -->
		<param name="maxFileSize" value="200KB" />

		<!--  Maximum number of log files to keep on rotation -->
		<param name="maxBackupIndex" value="7" />

		<!--  Immediately write log file messages, do not buffer them -->
		<param name="ImmediateFlush" value ="true" />

		<!--
		 - log file message layout/format
		 - %[d{yyyy-MMM-dd HH:mm:ss}]	=> date format, printed inside of square brackets
		 - %-5p 	=> priority of the log message (TRACE/DEBUG/INFO/WARN/ERROR/FATAL), justify such that this item will occupy 5 characters of space
		 - %C		=> class name ({1} means retrieve the last part of the fully qualified class name)
		 - %t		=> name of the threads
		 - %M 		=> method name, left justify next message by 30 characters
		 - %m		=> message to be logged
		 - %n		=> new line

			Sample log output using these flags:
			INFO  [2009-02-18 14:25:37] ApplicationContext:log               log message here!
		ie: LOG_LEVEL     DATE                CLASS_NAME  :   METHOD_NAME			LOG_MESSAGE
		 -->

		<layout class="org.apache.log4j.PatternLayout">
			<param name="ConversionPattern"
				value="%n%d{yyyy-MM-dd HH:mm} - [%t] - %C:%M  %n[%p] %m%n" />
		</layout>

		<!--  Log all messages a that are neither TRACE nor DEBUG -->
		<filter class="org.apache.log4j.varia.LevelRangeFilter">
			<param name="LevelMin" value="WARN" />
			<param name="LevelMax" value="FATAL" />
		</filter>
	</appender>

	<root>
		<priority value="INFO" />
		<appender-ref ref="FILELOGGER" />
	</root>
</log4j:configuration>
