# Supplementary material for: ProteinTracker: an application for managing protein production and purification
Source: BMC Res Notes. 2012 May 10;5:224. doi: 10.1186/1756-0500-5-224 (PMC3436699; doi:10.1186/1756-0500-5-224)
Supplement: Additional file 1 — Source Code Distribution. ProteinTracker source code. Source code and build instructions for ProteinTracker. [file 1756-0500-5-224-S1.zip › proteintracker/env/ProteinBatch.hbm.xml]

<?xml version="1.0"?>
<!DOCTYPE hibernate-mapping PUBLIC
        "-//Hibernate/Hibernate Mapping DTD 3.0//EN"
        "http://hibernate.sourceforge.net/hibernate-mapping-3.0.dtd">

<hibernate-mapping package="net.sf.proteintracker.model">

    <class name="ProteinBatch" table="protein_batches" lazy="false">
        <id name="id" column="protein_batch_id">
            <generator class="sequence">
                <param name="sequence">protein_batches_seq</param>
            </generator>
        </id>
        <property name="project"              	 type="string"         		  column="project"/>
        <property name="commonName"              type="string"                column="common_name"/>
        <property name="tag"                     type="string"                column="tag"/>
        <property name="source"                  type="string"                column="source"/>
        <property name="finalPurifiedMass" 		 type="float"                 column="final_purified_mass"/>
        <property name="aliquotSize"             type="float"                 column="aliquot_size"/>
        <property name="comments"                type="string"                column="comments"/>
        <property name="purification1"           type="string"                column="first_step"/>
        <property name="purification2"           type="string"                column="second_step"/>
        <property name="purification3"           type="string"                column="third_step"/>
        <property name="purification4"           type="string"                column="fourth_step"/>
        <property name="finalPurifiedConc"       type="float"                 column="final_purified_conc"/>
        <property name="concAssayUsed"           type="string"                column="conc_assay_used"/>
        <property name="purifiedVolume"          type="float"                 column="purified_volume"/>
        <property name="numberAliquots"          type="float"                 column="number_aliquots"/>
        <property name="currentNumberAliquots"   type="float"                 column="current_number_aliquots"/>
        <property name="formulationBuffer"       type="string"                column="formulation_buffer"/>
        <property name="operatorInitials"        type="string"                column="operator_initials"/>
        <property name="operatorNotebookNumber"  type="string"                column="operator_notebook_number"/>
        <property name="location"                type="string"                column="location"/>
        <property name="storageEntryDate"        type="timestamp"             column="storage_entry_date"/>
        <property name="gelWesternLocation"      type="string"                column="gel_western_location"/>
        <property name="secMw"                   type="float"                 column="sec_mw"/>
        <property name="massProteinRemaining"    type="float"                 column="mass_protein_remaining"/>
        <property name="massPerAliquot"          type="float"                 column="mass_per_aliquot"/>
        <property name="endotoxinTestResults"    type="string"                column="endotoxin_test_results"/>
   
        <property name="quarantined"             type="boolean"               column="quarantined"/>
        <set name="supeSet" table="batch_supes" lazy="false">
            <key column="protein_batch_id"/>
            <many-to-many column="supe_id" class="Supe"/>
        </set>
    </class>

</hibernate-mapping>
