# Supplementary material for: ProteinTracker: an application for managing protein production and purification
Source: BMC Res Notes. 2012 May 10;5:224. doi: 10.1186/1756-0500-5-224 (PMC3436699; doi:10.1186/1756-0500-5-224)
Supplement: Additional file 1 — Source Code Distribution. ProteinTracker source code. Source code and build instructions for ProteinTracker. [file 1756-0500-5-224-S1.zip › proteintracker/env/Supe.hbm.xml]

<?xml version="1.0"?>
<!DOCTYPE hibernate-mapping PUBLIC
        "-//Hibernate/Hibernate Mapping DTD 3.0//EN"
        "http://hibernate.sourceforge.net/hibernate-mapping-3.0.dtd">

<hibernate-mapping package="net.sf.proteintracker.model">

    <class name="Supe" table="supes" lazy="false">
        <id name="id" column="supe_id">
            <generator class="sequence">
              <param name="sequence">supes_seq</param>
            </generator>
        </id>
        <many-to-one name="cellLine"                       class="CellLine"  column="cell_line_id"/>
 		<many-to-one name="supeQuality"                    class="SupeQuality"  column="supe_quality_category_id"/>
        <property 	 name="expressionLevel"		 		   type="integer" 	 column="expression_level"/>
        <property 	 name="qcFileName" 				       type="string"     column="qc_file_name" />
		<property	 name="secreted"					   type="boolean"    column="secreted" />
        <property    name="project"              		   type="string"	 column="project"/>
        <property    name="harvestDate"                    type="timestamp"  column="harvest_date"/>
        <property    name="staff"                          type="string"     column="staff"/>
        <property    name="transfectionMethod"             type="string"     column="transfection_method"/>
        <property    name="orf"                            type="string"     column="orf"/>
        <property    name="cultureMedia"                   type="string"     column="culture_media"/>
        <property    name="cultureMediaVolume"             type="string"     column="culture_media_volume"/>
        <property    name="cultureMediaVolumeConcentrated" type="string"     column="culture_media_volume_conc"/>
        <property    name="freezer"                        type="string"     column="freezer"/>
        <property    name="noteBookRef"                    type="string"     column="notebook_ref"/>
        <property    name="aliquotNumber"                  type="integer"    column="aliquot_number"/>
        <property    name="productionContainer"            type="string"     column="production_container"/>
        <property    name="comments"                       type="string"     column="comments"/>
        <property    name="harvestCellDensity"             type="float"      column="harvest_cell_density"/>
        <property    name="harvestViability"               type="float"      column="harvest_viability"/>
        <property    name="msdProteinConcentration"		   type="float"      column="msd_protein_concentration"/>
        <property    name="endoToxinTestResults"		   type="string"     column="endotoxin_test_results"/>
        <property    name="available"		               type="boolean"    column="available"/>
        <property    name="shipped"		                   type="boolean"    column="shipped"/>
        <property    name="shipDate"		               type="timestamp"  column="ship_date"/>
        <many-to-one name="collaborator"                   class="Collaborator"  column="collaborator_id"/>

     	<many-to-one name="cmRequest" 	class="CmRequest"  column="cm_request_id" />
     
        <set name="constructSet" table="supe_constructs" lazy="false">
            <key column="supe_id"/>
            <many-to-many column="construct_id" class="Construct"/>
        </set>
    </class>

</hibernate-mapping>
