# Supplementary material for: ProteinTracker: an application for managing protein production and purification
Source: BMC Res Notes. 2012 May 10;5:224. doi: 10.1186/1756-0500-5-224 (PMC3436699; doi:10.1186/1756-0500-5-224)
Supplement: Additional file 1 — Source Code Distribution. ProteinTracker source code. Source code and build instructions for ProteinTracker. [file 1756-0500-5-224-S1.zip › proteintracker/licenses/antlr.license.txt]

ANTLR 2 License

We reserve no legal rights to the ANTLR--it is fully in the public domain. An individual or company may do whatever 
they wish with source code distributed with ANTLR or the code generated by ANTLR, including the incorporation of ANTLR, 
or its output, into commerical software.

We encourage users to develop software with ANTLR. However, we do ask that credit is given to us for developing ANTLR. 
By "credit", we mean that if you use ANTLR or incorporate any source code into one of your programs (commercial product, 
research project, or otherwise) that you acknowledge this fact somewhere in the documentation, research report, etc... 
If you like ANTLR and have developed a nice tool with the output, please mention that you developed it using ANTLR. 
In addition, we ask that the headers remain intact in our source code. As long as these guidelines are kept, we expect 
to continue enhancing this system and expect to make other tools available as they are completed. 
