# Supplementary material for: ProteinTracker: an application for managing protein production and purification
Source: BMC Res Notes. 2012 May 10;5:224. doi: 10.1186/1756-0500-5-224 (PMC3436699; doi:10.1186/1756-0500-5-224)
Supplement: Additional file 1 — Source Code Distribution. ProteinTracker source code. Source code and build instructions for ProteinTracker. [file 1756-0500-5-224-S1.zip › proteintracker/licenses/jta.license.txt]

The Java Transaction API is licensed under the Sun Binary Code License Agreement with the addition of the 
following supplemental licensing terms. 

JAVATM INTERFACE CLASSES JAVA TRANSACTION API (JTA), VERSION 1.0.1B,
MAINTENANCE RELEASE SUPPLEMENTAL LICENSE TERMS 

These supplemental license terms ("Supplemental Terms") add to or modify the terms of the Binary Code 
License Agreement (collectively, the "Agreement"). Capitalized terms not defined in these Supplemental Terms 
shall have the same meanings ascribed to them in the Agreement. These Supplemental Terms shall supersede any 
inconsistent or conflicting terms in the Agreement, or in any license contained within the Software. 

1. Software Internal Use and Development License Grant. Subject to the terms and conditions of this Agreement, 
including, but not limited to Section 3 (Java Technology Restrictions) of these Supplemental Terms, Sun grants 
you a non-exclusive, non-transferable, limited license to reproduce internally and use internally the binary form 
of the Software, complete and unmodified, for the sole purpose of designing, developing and testing your Java 
applets and applications ("Programs"). 

2. License to Distribute Software. In addition to the license granted in Section 1 (Software Internal Use and 
Development License Grant) of these Supplemental Terms, subject to the terms and conditions of this Agreement, 
including but not limited to Section 3 (Java Technology Restrictions), Sun grants you a non-exclusive, non-transferable, 
limited license to reproduce and distribute the Software in binary form only, provided that you (i) distribute the 
Software complete and unmodified and only bundled as part of your Programs, (ii) do not distribute additional software 
intended to replace any component(s) of the Software, (iii) do not remove or alter any proprietary legends or notices 
contained in the Software, (iv) only distribute the Software subject to a license agreement that protects Sun's 
interests consistent with the terms contained in this Agreement, and (v) agree to defend and indemnify Sun and its 
licensors from and against any damages, costs, liabilities, settlement amounts and/or expenses (including attorneys' fees) 
incurred in connection with any claim, lawsuit or action by any third party that arises or results from the use or 
distribution of any and all Programs and/or Software. 

3. Java Technology Restrictions. You may not modify the Java Platform Interface ("JPI", identified as classes 
contained within the "java" package or any subpackages of the "java" package), by creating additional classes within 
the JPI or otherwise causing the addition to or modification of the classes in the JPI. In the event that you create 
an additional class and associated API(s) which (i) extends the functionality of the Java Platform, and (ii) is exposed 
to third party software developers for the purpose of developing additional software which invokes such additional API, 
you must promptly publish broadly an accurate specification for such API for free use by all developers. You may not 
create, or authorize your licensees to create additional classes, interfaces, or subpackages that are in any way 
identified as "java", "javax", "sun" or similar convention as specified by Sun in any naming convention designation. 

4. Trademarks and Logos. You acknowledge and agree as between you and Sun that Sun owns the SUN, SOLARIS, JAVA, JINI, 
FORTE, and iPLANET trademarks and all SUN, SOLARIS, JAVA, JINI, FORTE, and iPLANET-related trademarks, service marks, 
logos and other brand designations ("Sun Marks"), and you agree to comply with the Sun Trademark and Logo Usage 
Requirements currently located at http://www.sun.com/policies/trademarks. Any use you make of the Sun Marks inures to 
Sun's benefit. 

5. Source Code. Software may contain source code that is provided solely for reference purposes pursuant to the terms 
of this Agreement. Source code may not be redistributed unless expressly provided for in this Agreement. 

6. Termination for Infringement. Either party may terminate this Agreement immediately should any Software become, or 
in either party's opinion be likely to become, the subject of a claim of infringement of any intellectual property right.
 
For inquiries please contact: Sun Microsystems, Inc. 4150 Network Circle, Santa Clara, California 95054. 
