# Supplementary material for: ProteinTracker: an application for managing protein production and purification
Source: BMC Res Notes. 2012 May 10;5:224. doi: 10.1186/1756-0500-5-224 (PMC3436699; doi:10.1186/1756-0500-5-224)
Supplement: Additional file 1 — Source Code Distribution. ProteinTracker source code. Source code and build instructions for ProteinTracker. [file 1756-0500-5-224-S1.zip › proteintracker/licenses/oscache.license.txt]

Copyright (c) 2001-2004 The OpenSymphony Group. All rights reserved.

The OpenSymphony Software License, Version 1.1 
(this license is derived and fully compatible with the Apache Software License - see http://www.apache.org/LICENSE.txt)
Copyright (c) 2001-2004 The OpenSymphony Group. All rights reserved. 

Redistribution and use in source and binary forms, with or without modification, are permitted provided that the 
following conditions are met: 

1.	Redistributions of source code must retain the above copyright notice, this list of conditions and the 
following disclaimer.

2.	Redistributions in binary form must reproduce the above copyright notice, this list of conditions and the 
following disclaimer in the documentation and/or other materials provided with the distribution.

3.	The end-user documentation included with the redistribution, if any, must include the following acknowledgment: 
'This product includes software developed by the OpenSymphony Group (http://www.opensymphony.com/).' Alternately, this 
acknowledgment may appear in the software itself, if and wherever such third-party acknowledgments normally appear.

4.	The names 'OpenSymphony' and 'The OpenSymphony Group' must not be used to endorse or promote products derived 
from this software without prior written permission. For written permission, please contact license@opensymphony.com.

5.	Products derived from this software may not be called 'OpenSymphony' or 'WebWork', nor may 'OpenSymphony' or 
'WebWork' appear in their name, without prior written permission of the OpenSymphony Group.

THIS SOFTWARE IS PROVIDED 'AS IS' AND ANY EXPRESSED OR IMPLIED WARRANTIES, INCLUDING, BUT NOT LIMITED TO, THE IMPLIED 
WARRANTIES OF MERCHANTABILITY AND FITNESS FOR A PARTICULAR PURPOSE ARE DISCLAIMED. IN NO EVENT SHALL THE APACHE SOFTWARE 
FOUNDATION OR ITS CONTRIBUTORS BE LIABLE FOR ANY DIRECT, INDIRECT, INCIDENTAL, SPECIAL, EXEMPLARY, OR CONSEQUENTIAL 
DAMAGES (INCLUDING, BUT NOT LIMITED TO, PROCUREMENT OF SUBSTITUTE GOODS OR SERVICES; LOSS OF USE, DATA, OR PROFITS; 
OR BUSINESS INTERRUPTION) HOWEVER CAUSED AND ON ANY THEORY OF LIABILITY, WHETHER IN CONTRACT, STRICT LIABILITY, OR 
TORT (INCLUDING NEGLIGENCE OR OTHERWISE) ARISING IN ANY WAY OUT OF THE USE OF THIS SOFTWARE, EVEN IF ADVISED OF THE 
POSSIBILITY OF SUCH DAMAGE. 
