# Supplementary material for: ProteinTracker: an application for managing protein production and purification
Source: BMC Res Notes. 2012 May 10;5:224. doi: 10.1186/1756-0500-5-224 (PMC3436699; doi:10.1186/1756-0500-5-224)
Supplement: Additional file 1 — Source Code Distribution. ProteinTracker source code. Source code and build instructions for ProteinTracker. [file 1756-0500-5-224-S1.zip › proteintracker/licenses/postresql_bsd.license.txt]

PostgreSQL JDBC Driver is distributed under the BSD license, same as the server. The simplest explanation of 
the licensing terms is that you can do whatever you want with the product and source code as long as you don't 
claim you wrote it or sue us. You should give it a read though, it's only half a page. 

Copyright (c) 1997-2008, The PostgreSQL Global Development Group
All Rights Reserved. 

Redistribution and use in source and binary forms, with or without modification, are permitted provided that 
the following conditions are met: 

1. Redistributions of source code must retain the above copyright notice, this list of conditions and the following 
disclaimer.

2. Redistributions in binary form must reproduce the above copyright notice, this list of conditions and the 
following disclaimer in the documentation and/or other materials provided with the distribution.

3. Neither the name of the PostgreSQL Global Development Group nor the names of its contributors may be used to 
endorse or promote products derived from this software without specific prior written permission. 

THIS SOFTWARE IS PROVIDED BY THE COPYRIGHT HOLDERS AND CONTRIBUTORS 'AS IS' AND ANY EXPRESS OR IMPLIED WARRANTIES, 
INCLUDING, BUT NOT LIMITED TO, THE IMPLIED WARRANTIES OF MERCHANTABILITY AND FITNESS FOR A PARTICULAR PURPOSE ARE 
DISCLAIMED. IN NO EVENT SHALL THE COPYRIGHT OWNER OR CONTRIBUTORS BE LIABLE FOR ANY DIRECT, INDIRECT, INCIDENTAL, 
SPECIAL, EXEMPLARY, OR CONSEQUENTIAL DAMAGES (INCLUDING, BUT NOT LIMITED TO, PROCUREMENT OF SUBSTITUTE GOODS OR 
SERVICES; LOSS OF USE, DATA, OR PROFITS; OR BUSINESS INTERRUPTION) HOWEVER CAUSED AND ON ANY THEORY OF LIABILITY, 
WHETHER IN CONTRACT, STRICT LIABILITY, OR TORT (INCLUDING NEGLIGENCE OR OTHERWISE) ARISING IN ANY WAY OUT OF THE 
USE OF THIS SOFTWARE, EVEN IF ADVISED OF THE POSSIBILITY OF SUCH DAMAGE. 
