# Supplementary material for: ProteinTracker: an application for managing protein production and purification
Source: BMC Res Notes. 2012 May 10;5:224. doi: 10.1186/1756-0500-5-224 (PMC3436699; doi:10.1186/1756-0500-5-224)
Supplement: Additional file 1 — Source Code Distribution. ProteinTracker source code. Source code and build instructions for ProteinTracker. [file 1756-0500-5-224-S1.zip › proteintracker/licenses/README.txt]

This file provides the mapping between libraries and license files:


../lib/library_file_name    License Text
-------------------------------------------------------------------

antlr-2.7.6rc1              antlr.license.txt
asm-all-3.2                 asm.license.txt
c3p0-0.9.0                  lgpl.license-2.1.txt
catalina-ant                apache.license-2.0.txt
cglib-2.1.3                 apache.license-2.0.txt
commons-beantuils           apache.license-2.0.txt
commons-collections-2.1.1   apache.license-2.0.txt
commons-digester-1.8        apache-license-2.0.txt
commons-lang3-3.0           apache-license-2.0.txt
commons-logging-1.0.4       apache-license-2.0.txt
dom4j-1.6.1                 apache-license-1.1.txt
Echo3_App                   mozilla.license-1.1.txt
Echo3_Extras_App            mozilla.license-1.1.txt
Echo3_Extras_WebContainer   mozilla.license-1.1.txt
Echo3_WebContainer          mozilla.license-1.1.txt
ehcache-1.1                 apache.license-1.1.txt
hibernate3.1.3              lgpl.license-2.1.txt
iText-2.1.4                 covered by mozilla.license-1.1.txt and lgpl.license-2.0.txt
jasperreports-3.1.4         lgpl.license-2.1.txt
jta                         sun_binary_code.license.txt
log4j-1.2.9	Apache 2.0mail  sun_binary_code.license.txt
objenesis-1.0               apache-license-2.0.txt
oscache-2.1                 oscache.license.txt
postgresql-8.3-603.jdbc4    postgresql_bsd.license.txt
servlet-api-2.4             sun_binary_code.license.txt
