# Supplementary material for: ProteinTracker: an application for managing protein production and purification
Source: BMC Res Notes. 2012 May 10;5:224. doi: 10.1186/1756-0500-5-224 (PMC3436699; doi:10.1186/1756-0500-5-224)
Supplement: Additional file 1 — Source Code Distribution. ProteinTracker source code. Source code and build instructions for ProteinTracker. [file 1756-0500-5-224-S1.zip › proteintracker/licenses/sun_binary_code.license.txt]

Sun Microsystems, Inc. Binary Code License Agreement
General information:
Variations of the Sun Microsystems, Inc. Binary Code License Agreement are used on several projects, 
and may include supplemental license terms.
Sun Microsystems, Inc.

Binary Code License Agreement

READ THE TERMS OF THIS AGREEMENT AND ANY PROVIDED SUPPLEMENTAL LICENSE TERMS (COLLECTIVELY 'AGREEMENT') 
CAREFULLY BEFORE OPENING THE SOFTWARE MEDIA PACKAGE. BY OPENING THE SOFTWARE MEDIA PACKAGE, YOU AGREE TO 
THE TERMS OF THIS AGREEMENT. IF YOU ARE ACCESSING THE SOFTWARE ELECTRONICALLY, INDICATE YOUR ACCEPTANCE OF 
THESE TERMS BY SELECTING THE 'ACCEPT' BUTTON AT THE END OF THIS AGREEMENT. IF YOU DO NOT AGREE TO ALL THESE 
TERMS, PROMPTLY RETURN THE UNUSED SOFTWARE TO YOUR PLACE OF PURCHASE FOR A REFUND OR, IF THE SOFTWARE IS 
ACCESSED ELECTRONICALLY, SELECT THE 'DECLINE' BUTTON AT THE END OF THIS AGREEMENT. 

1.	LICENSE TO USE.
Sun grants you a non-exclusive and non-transferable license for the internal use only of the accompanying 
software and documentation and any error corrections provided by Sun (collectively 'Software'), by the number 
of users and the class of computer hardware for which the corresponding fee has been paid.

2.	RESTRICTIONS.
Software is confidential and copyrighted. Title to Software and all associated intellectual property rights is 
retained by Sun and/or its licensors. Except as specifically authorized in any Supplemental License Terms, you 
may not make copies of Software, other than a single copy of Software for archival purposes. Unless enforcement 
is prohibited by applicable law, you may not modify, decompile, or reverse engineer Software. Software is not 
designed or licensed for use in on-line control of aircraft, air traffic, aircraft navigation or aircraft 
communications; or in the design, construction, operation or maintenance of any nuclear facility. No right, 
title or interest in or to any trademark, service mark, logo or trade name of Sun or its licensors is granted 
under this Agreement. 

3.	LIMITED WARRANTY.
Sun warrants to you that for a period of ninety (90) days from the date of purchase, as evidenced by a copy of 
the receipt, the media on which Software is furnished (if any) will be free of defects in materials and workmanship 
under normal use. Except for the foregoing, Software is provided 'AS IS'. Your exclusive remedy and Sun's entire 
liability under this limited warranty will be at Sun's option to replace Software media or refund the fee paid 
for Software. 

4.	DISCLAIMER OF WARRANTY.
UNLESS SPECIFIED IN THIS AGREEMENT, ALL EXPRESS OR IMPLIED CONDITIONS, REPRESENTATIONS AND WARRANTIES, INCLUDING 
ANY IMPLIED WARRANTY OF MERCHANTABILITY, FITNESS FOR A PARTICULAR PURPOSE OR NON-INFRINGEMENT ARE DISCLAIMED, 
EXCEPT TO THE EXTENT THAT THESE DISCLAIMERS ARE HELD TO BE LEGALLY INVALID. 

5.	LIMITATION OF LIABILITY.
TO THE EXTENT NOT PROHIBITED BY LAW, IN NO EVENT WILL SUN OR ITS LICENSORS BE LIABLE FOR ANY LOST REVENUE, PROFIT 
OR DATA, OR FOR SPECIAL, INDIRECT, CONSEQUENTIAL, INCIDENTAL OR PUNITIVE DAMAGES, HOWEVER CAUSED REGARDLESS OF THE 
THEORY OF LIABILITY, ARISING OUT OF OR RELATED TO THE USE OF OR INABILITY TO USE SOFTWARE, EVEN IF SUN HAS BEEN 
ADVISED OF THE POSSIBILITY OF SUCH DAMAGES. In no event will Sun's liability to you, whether in contract, tort 
(including negligence), or otherwise, exceed the amount paid by you for Software under this Agreement. The foregoing 
limitations will apply even if the above stated warranty fails of its essential purpose. 

6.	Termination.
This Agreement is effective until terminated. You may terminate this Agreement at any time by destroying all copies 
of Software. This Agreement will terminate immediately without notice from Sun if you fail to comply with any provision 
of this Agreement. Upon Termination, you must destroy all copies of Software. 

7.	Export Regulations.
All Software and technical data delivered under this Agreement are subject to US export control laws and may be 
subject to export or import regulations in other countries. You agree to comply strictly with all such laws and 
regulations and acknowledge that you have the responsibility to obtain such licenses to export, re-export, or 
import as may be required after delivery to you. 

8.	U.S. Government Restricted Rights.
If Software is being acquired by or on behalf of the U.S. Government or by a U.S. Government prime contractor or 
subcontractor (at any tier), then the Government's rights in Software and accompanying documentation will be only 
as set forth in this Agreement; this is in accordance with 48 CFR 227.7201 through 227.7202-4 (for Department of 
Defense (DOD) acquisitions) and with 48 CFR 2.101 and 12.212 (for non-DOD acquisitions). 

9.	Governing Law.
Any action related to this Agreement will be governed by California law and controlling U.S. federal law. No choice 
of law rules of any jurisdiction will apply. 

10.	Severability.
If any provision of this Agreement is held to be unenforceable, this Agreement will remain in effect with the provision 
omitted, unless omission would frustrate the intent of the parties, in which case this Agreement will immediately 
terminate. 

11.	Integration.
This Agreement is the entire agreement between you and Sun relating to its subject matter. It supersedes all prior 
or contemporaneous oral or written communications, proposals, representations and warranties and prevails over any 
conflicting or additional terms of any quote, order, acknowledgment, or other communication between the parties 
relating to its subject matter during the term of this Agreement. No modification of this Agreement will be binding, 
unless in writing and signed by an authorized representative of each party. 

For inquiries please contact: Sun Microsystems, Inc. 901 San Antonio Road, Palo Alto, California 94303 
