# Supplementary material for: ProteinTracker: an application for managing protein production and purification
Source: BMC Res Notes. 2012 May 10;5:224. doi: 10.1186/1756-0500-5-224 (PMC3436699; doi:10.1186/1756-0500-5-224)
Supplement: Additional file 1 — Source Code Distribution. ProteinTracker source code. Source code and build instructions for ProteinTracker. [file 1756-0500-5-224-S1.zip › proteintracker/README.txt]

ProteinTracker is a web-based application that allows small and medium-sized
organizations to track details related to the production and purification of
proteins, including tracking related DNA constructs, cell lines, supes and
purified proteins. Additionally, ProteinTracker allows users to submit requests
for transient and stable protein expression, protein purification and dna
production and allows administrative users to prioritize and track these
requests.

ProteinTracker is designed to be deployed as a Java war file to a Java EE
application server such as Apache Tomcat. For installation instructions,
see the file install.txt in the docs directory. The web framework was developed
using the Echo3 framework, available at http://echo.nextapp.com/site/echo3.

ProteinTracker is distributed under the GNU Lesser General Public License
version 3. The licensing text may be found distributed with this project.

The following libraries (found in the lib directory) were used to develop
this project: antlr, asm, c3p0, cglib, apache-commons, dom4j, echo3, ehcache,
hibernate, iText, jasperreports, jta, log4j, mail, objenesis, postgresql jdbc
drivers, and several sun libraries. Licenses for all libraries are provided in
the licenses subdirectory. Source code for the following LGPL licensed
libraries, can be found at these sourceforge URL's:

c3p0:          http://sourceforge.net/projects/c3p0/files/c3p0-src/
hibernate:     http://sourceforge.net/projects/hibernate/files/hibernate3/3.1.3/
iText:         http://itext.svn.sourceforge.net/viewvc/itext/tags/iText_2_1_4/
               (covered by MPL and LGPL licenses)
JasperReports: http://sourceforge.net/projects/jasperreports/files/archive/
               jasperreports/JasperReports%203.1.4/
