# Supplementary material for: ProteinTracker: an application for managing protein production and purification
Source: BMC Res Notes. 2012 May 10;5:224. doi: 10.1186/1756-0500-5-224 (PMC3436699; doi:10.1186/1756-0500-5-224)
Supplement: Additional file 1 — Source Code Distribution. ProteinTracker source code. Source code and build instructions for ProteinTracker. [file 1756-0500-5-224-S1.zip › proteintracker/src/net/sf/proteintracker/app/CacheFlushContextListener.java]

/*
 * ProteinTracker: A system for tracking and requesting protein reagents
 *
 * (C) Copyright 2011 Stefan Ponko and Dan Van Atta
 *
 * This library is free software; you can redistribute it and/or modify it
 * under the terms of the GNU Lesser General Public License as published by
 * the Free Software Foundation; either version 3 of the License, or
 * (at your option) any later version.
 *
 * This library is distributed in the hope that it will be useful, but
 * WITHOUT ANY WARRANTY; without even the implied warranty of MERCHANTABILITY
 * or FITNESS FOR A PARTICULAR PURPOSE. See the GNU Lesser General Public
 * License for more details.
 *
 * You should have received a copy of the GNU Lesser General Public
 * License along with this library; if not, write to the Free Software
 * Foundation, Inc., 51 Franklin Street, Fifth Floor, Boston, MA  02110-1301,
 * USA.
 */
package net.sf.proteintracker.app;

import java.beans.Introspector;

import javax.servlet.ServletContextEvent;
import javax.servlet.ServletContextListener;

/**
 * Fix for java memory leak during re-deployments.
 * See: http://issues.apache.org/bugzilla/show_bug.cgi?id=26135
 */
public class CacheFlushContextListener  implements ServletContextListener {

	public void contextDestroyed( ServletContextEvent arg0 ) {
		try {
			Introspector.flushCaches( );
		} catch( Exception e ) {
			System.err.println("Context listener, during context clean-up, exception occurred in the following call: java.beans.Introspector.flushCaches( )" );
			Throwable exception = e;
			while( exception != null ) {
				System.err.println("Exception: " + exception.getMessage( ) );
				exception.printStackTrace( );
				exception  = exception.getCause( );
			}
		}

		System.gc( );
	}

	public void contextInitialized(ServletContextEvent arg0) {
	}

}
