# Supplementary material for: ProteinTracker: an application for managing protein production and purification
Source: BMC Res Notes. 2012 May 10;5:224. doi: 10.1186/1756-0500-5-224 (PMC3436699; doi:10.1186/1756-0500-5-224)
Supplement: Additional file 1 — Source Code Distribution. ProteinTracker source code. Source code and build instructions for ProteinTracker. [file 1756-0500-5-224-S1.zip › proteintracker/src/net/sf/proteintracker/app/ConstructIdDelegate.java]

/*
 * ProteinTracker: A system for tracking and requesting protein reagents
 *
 * (C) Copyright 2011 Stefan Ponko and Dan Van Atta
 *
 * This library is free software; you can redistribute it and/or modify it
 * under the terms of the GNU Lesser General Public License as published by
 * the Free Software Foundation; either version 3 of the License, or
 * (at your option) any later version.
 *
 * This library is distributed in the hope that it will be useful, but
 * WITHOUT ANY WARRANTY; without even the implied warranty of MERCHANTABILITY
 * or FITNESS FOR A PARTICULAR PURPOSE. See the GNU Lesser General Public
 * License for more details.
 *
 * You should have received a copy of the GNU Lesser General Public
 * License along with this library; if not, write to the Free Software
 * Foundation, Inc., 51 Franklin Street, Fifth Floor, Boston, MA  02110-1301,
 * USA.
 */
package net.sf.proteintracker.app;

import net.sf.proteintracker.db.DbFailureException;
import net.sf.proteintracker.db.ProteinRequestAppDAO;

public class ConstructIdDelegate {

	public ConstructIdDelegate() {
	}

    /**
     * Idea here:
     * - id starts at zero, if zero and going to a new input screen, get the next ID from database
     * - if going to a new input screen and is not zero, then use the current value
     * - when save happens reset this value
     * - key is that this is not a static variable and is NOT shared by different users
     *
     *therefore, going to the add screen multiple times will give you the same record id, though
     *different users will either have their own unique record id or will generate on which will be unique.
     *After a save the record id is recreated/reset.
     */
    private long nextConstructId = 0L;


    public long nextId( ProteinRequestAppDAO dao, ProteinRequestApp errorHandler ) {
    	if( nextConstructId == 0L ) {
    		try {
    			nextConstructId = dao.getNextConstructId( );
    		} catch( DbFailureException e ) {
    			errorHandler.handleDbFailure(  e  );
    		}
    	}
    	return nextConstructId;
    }

    public void reset() {
    	nextConstructId = 0L;
    }

}
