# Supplementary material for: ProteinTracker: an application for managing protein production and purification
Source: BMC Res Notes. 2012 May 10;5:224. doi: 10.1186/1756-0500-5-224 (PMC3436699; doi:10.1186/1756-0500-5-224)
Supplement: Additional file 1 — Source Code Distribution. ProteinTracker source code. Source code and build instructions for ProteinTracker. [file 1756-0500-5-224-S1.zip › proteintracker/src/net/sf/proteintracker/app/ContextData.java]

/*
 * ProteinTracker: A system for tracking and requesting protein reagents
 *
 * (C) Copyright 2011 Stefan Ponko and Dan Van Atta
 *
 * This library is free software; you can redistribute it and/or modify it
 * under the terms of the GNU Lesser General Public License as published by
 * the Free Software Foundation; either version 3 of the License, or
 * (at your option) any later version.
 *
 * This library is distributed in the hope that it will be useful, but
 * WITHOUT ANY WARRANTY; without even the implied warranty of MERCHANTABILITY
 * or FITNESS FOR A PARTICULAR PURPOSE. See the GNU Lesser General Public
 * License for more details.
 *
 * You should have received a copy of the GNU Lesser General Public
 * License along with this library; if not, write to the Free Software
 * Foundation, Inc., 51 Franklin Street, Fifth Floor, Boston, MA  02110-1301,
 * USA.
 */
package net.sf.proteintracker.app;

import javax.servlet.ServletContext;

import nextapp.echo.webcontainer.ContainerContext;
import net.sf.proteintracker.util.Arguments;

/**
 * Class to retrieve property values from 'context.xml'
 */
public class ContextData {

	/* Property label names as found in context.xml */
    private final static String APP_NAME = "proteintracker";
    private final static String PROTEIN_GROUP_PASSWD = "proteinGroupPassword";
    private final static String DNA_GROUP_PASSWD = "dnaGroupPassword";
    private final static String APP_ADMIN_EMAIL = "applicationAdminEmail";
    private final static String SERVER_URL = "serverURL";
    
    private final static String MAILHOST_ID = "mailHost";
    
    private final static String TEST = "test";
    private final static String APP_VERSION = "appVersion";
    
    private final static String SUPE_QC_FILE_PATH = "supeQcFilePath";
    private final static String CONSTRUCT_FILE_PATH = "constructMapFilePath";
    private final static String GEL_FILE_PATH  =  "gelFilePath";
    
    private final static String CM_PRIORITIZATION_PASSWORD = "ConditionedMediaPrioritizationPassword";
    private final static String PURIFICATION_PRIORITIZATION_PASSWORD = "PurificationPrioritizationPassword";
    private final static String DNA_PRIORITIZATION_PASSWORD = "DnaPrioritizationPassword";

    private final static String PURIFICATION_FULFILLERS_EMAIL = "purification_fulfiller_emails";
    private final static String CM_FULFILLERS_EMAIL = "cm_fulfiller_emails";

    
    /** Reference to the ServletContext, used to gain access to the properties in context.xml */
    private final ServletContext context;

    
	/**
	 * Instantiates a ContextData object given a (Servlet) ContainerContext
	 * 
	 *
	 * @param context ContainerContext Object that stores the users's
	 *            ServletSession and ServletContext. Must not be null.
	 */
	public ContextData( ContainerContext context ) {
		Arguments.disallowNullArguments(  context, context.getSession( )  , context.getSession( ).getServletContext( ) );
		this.context = context.getSession( ).getServletContext( );
	}


	public String getCmPrioritizationPassword() {
		return context.getInitParameter(  CM_PRIORITIZATION_PASSWORD );
	}

    public String getPurificationPrioritizationPassword() {
        return context.getInitParameter(  PURIFICATION_PRIORITIZATION_PASSWORD );
    }

    public String getDnaPrioritizationPassword() {
        return context.getInitParameter(  DNA_PRIORITIZATION_PASSWORD );
    }

	public String getConstructFilePath( ) {
		return context.getInitParameter( CONSTRUCT_FILE_PATH );
	}
	
	public String getSupeQcFilePath() {
		return context.getInitParameter( SUPE_QC_FILE_PATH );
	}

	/**
	 * Returns the name of the application and version number.
	 */
	public String getAppVersion() {
		return context.getInitParameter( APP_VERSION );
	}

	/**
	 * Application admin will be contacted for technical difficulties.
	 * @return App admin email address as a String as defined in context.xml
	 */
	public String getAppAdminEmail() {
		   return context.getInitParameter( APP_ADMIN_EMAIL );
	}


	/**
	 * Flag for the UI whether ot display a 'in test' label.
	 * @return True indicates in a simulation or test run time environment,
	 * false indicates a production run time environment.
	 */
	public boolean isTest() {
	     String testStr = context.getInitParameter(TEST);
	     if(testStr != null) {
	         return Boolean.parseBoolean(testStr);
	     } else {
	  	  	 return false;
	     }
	}

	/**
	 * The mail server name to use for sending email, will be a machine host name.
	 * Typical usage: <code>MailMessage( contextDataInstance.getMailHost() )</code>
	 *
	 * @return A String representing the email server name to use for sending email.
	 */
	public String getMailHost() {
	     return context.getInitParameter(MAILHOST_ID);
	}

	/** Password for adding/editting everything except Constructs */
	public String getProteinGroupPassword() {
	     return context.getInitParameter(PROTEIN_GROUP_PASSWD);
	}

	/** Password used for adding and editing Constructs */
	public String getDnaGroupPassword() {
		return context.getInitParameter(  DNA_GROUP_PASSWD  );
	}


	public String getServerUrl() {
		return context.getInitParameter(  SERVER_URL  );
	}


	public String getAppURL() {
		return getServerUrl() + APP_NAME;
	}
	
	
	public String[] getPurificationRequestFulfillerEmails() {
	     return  context.getInitParameter( PURIFICATION_FULFILLERS_EMAIL ).split( ";" );
	}
	
	public String[] getConditionedMediaRequestFulfillerEmails() {
	     return  context.getInitParameter( CM_FULFILLERS_EMAIL ).split( ";" );
	}

	public String getGelFilePath() {
	     return  context.getInitParameter( GEL_FILE_PATH );
	}
}
