# Supplementary material for: ProteinTracker: an application for managing protein production and purification
Source: BMC Res Notes. 2012 May 10;5:224. doi: 10.1186/1756-0500-5-224 (PMC3436699; doi:10.1186/1756-0500-5-224)
Supplement: Additional file 1 — Source Code Distribution. ProteinTracker source code. Source code and build instructions for ProteinTracker. [file 1756-0500-5-224-S1.zip › proteintracker/src/net/sf/proteintracker/app/ExternalLinkMaker.java]

/*
 * ProteinTracker: A system for tracking and requesting protein reagents
 *
 * (C) Copyright 2011 Stefan Ponko and Dan Van Atta
 *
 * This library is free software; you can redistribute it and/or modify it
 * under the terms of the GNU Lesser General Public License as published by
 * the Free Software Foundation; either version 3 of the License, or
 * (at your option) any later version.
 *
 * This library is distributed in the hope that it will be useful, but
 * WITHOUT ANY WARRANTY; without even the implied warranty of MERCHANTABILITY
 * or FITNESS FOR A PARTICULAR PURPOSE. See the GNU Lesser General Public
 * License for more details.
 *
 * You should have received a copy of the GNU Lesser General Public
 * License along with this library; if not, write to the Free Software
 * Foundation, Inc., 51 Franklin Street, Fifth Floor, Boston, MA  02110-1301,
 * USA.
 */
package net.sf.proteintracker.app;

public abstract class ExternalLinkMaker {

	public static final String EXTERNAL_LINK_PARAM = "sid=ExternalEvent";

	private ExternalLinkMaker() {
	}

    public static String createLinkToOtherPurificationRequest( Long requestId , String linkText ) {
        return createLink( ScreenNavigation.REQUEST_PARAM_PURIFICATON_OTHER_REQUEST, requestId, linkText );
    }
	public static String createLinkToStablePurificationRequest( Long requestId , String linkText ) {
		return createLink( ScreenNavigation.REQUEST_PARAM_PURIFICATON_STABLE_REQUEST, requestId, linkText );
	}
    public static String createLinkToExistingPurificationRequest( Long requestId , String linkText ) {
        return createLink( ScreenNavigation.REQUEST_PARAM_PURIFICATON_EXISTING_REQUEST, requestId, linkText );
    }

	public static String createLinkToCmRequest( Long requestId, String linkText ) {
		return createLink( ScreenNavigation.REQUEST_PARAM_CM_REQUEST, requestId, linkText );
	}
    public static String createLinkToDnaRequest( Long requestId, String linkText ) {
        return createLink( ScreenNavigation.REQUEST_PARAM_DNA_REQUEST, requestId, linkText );
    }

	
	private static String createLink( String recordIdentifier, Long requestId, String linkText ) {
		String appUrl = ProteinRequestApp.getActiveInstance( ).getContextData( ).getAppURL( ) + "/app";

		String fullUrl = appUrl +"?" + EXTERNAL_LINK_PARAM + "&" + recordIdentifier + "=" + requestId;
		return "<a href='" + fullUrl + "'> " + linkText + " </a>";
	}
	
	
	
}
