# Supplementary material for: ProteinTracker: an application for managing protein production and purification
Source: BMC Res Notes. 2012 May 10;5:224. doi: 10.1186/1756-0500-5-224 (PMC3436699; doi:10.1186/1756-0500-5-224)
Supplement: Additional file 1 — Source Code Distribution. ProteinTracker source code. Source code and build instructions for ProteinTracker. [file 1756-0500-5-224-S1.zip › proteintracker/src/net/sf/proteintracker/app/ProteinRequestApp.java]

/*
 * ProteinTracker: A system for tracking and requesting protein reagents
 *
 * (C) Copyright 2011 Stefan Ponko and Dan Van Atta
 *
 * This library is free software; you can redistribute it and/or modify it
 * under the terms of the GNU Lesser General Public License as published by
 * the Free Software Foundation; either version 3 of the License, or
 * (at your option) any later version.
 *
 * This library is distributed in the hope that it will be useful, but
 * WITHOUT ANY WARRANTY; without even the implied warranty of MERCHANTABILITY
 * or FITNESS FOR A PARTICULAR PURPOSE. See the GNU Lesser General Public
 * License for more details.
 *
 * You should have received a copy of the GNU Lesser General Public
 * License along with this library; if not, write to the Free Software
 * Foundation, Inc., 51 Franklin Street, Fifth Floor, Boston, MA  02110-1301,
 * USA.
 */
package net.sf.proteintracker.app;


import java.util.ArrayList;
import java.util.Date;
import java.util.List;
import java.util.Map;

import javax.servlet.http.HttpSession;

import nextapp.echo.app.ApplicationInstance;
import nextapp.echo.app.Component;
import nextapp.echo.app.ContentPane;
import nextapp.echo.app.Window;
import nextapp.echo.webcontainer.ClientProperties;
import nextapp.echo.webcontainer.ContainerContext;
import net.sf.proteintracker.echo.appinteractions.UserMessaging;
import net.sf.proteintracker.mail.PtxMailer;
import net.sf.proteintracker.model.UserRoleName;
import net.sf.proteintracker.ui.PasswordDialog;
import net.sf.proteintracker.ui.PtxScreenContainer;
import net.sf.proteintracker.ui.Styles;
import net.sf.proteintracker.util.ErrorReporter;


/**
 * ApplicationInstance implementation, entry point for execution
 * from the Echo framework.
 *
 * This class initializes or creates the following:
 * <ul>
 *  <li> Listener for HTTP GET request parameters </li>
 *  <li> UI components </li>
 *  <li> ContextData object </li>
 *  <li> ScreenNavigation object </li>
 * </ul>
 *
 * User: SPonko
 * Date: Sep 22, 2006
 *
 */
public class ProteinRequestApp extends ApplicationInstance  {

    public static final String PASSWORD_DIALOG_WINDOW_ID = "Password_Prompt_Dialog_Window";
    private static final long serialVersionUID = 2377694760944853346L;
    private static final String GENERIC_ERROR_MSG = "Sorry, your request could not be completed due to an unexpected error.\n";
    private transient ScreenNavigation screenNavigation;

    /** Contains UI components */
    private PtxScreenContainer screenContainer;

    /** Used to obtain the user's HttpSession */
    private ContainerContext containerContext;

    /** Data object for values retrieved from context.xml */
    private transient ContextData contextData = null;


    /** Represents a user and their current session */
    private transient UserSession userSession;

    /** Use to send email */
	private transient PtxMailer mailer = new PtxMailer();

	
	private AuthenticationEventSource authenticationEventSource = new AuthenticationEventSource();

	public static ProteinRequestApp getActiveInstance() {
		return (ProteinRequestApp) ApplicationInstance.getActive( );
	}

	/**
	 * Default constructor, expected to be used by Echo framework.
	 */
    public ProteinRequestApp(  ) {
    	this( null, null );
    }

    /**
     * Constructor that explicitly sets container context related
     * objects, when set these objects will not be obtained from
     * the container context as they normally would. If null they
     * will be obtained from the container context.
	 *
     * @param contextLoader
     * @param containerContext
     */
    public ProteinRequestApp( ContextData contextLoader , ContainerContext containerContext ) {
    	this.contextData = contextLoader;
    	this.containerContext = containerContext;
    }


    @SuppressWarnings("unchecked")
	public Window init() {
    	Styles.loadStyleSheet( );
    	
    	/* Load the container context from an echo property if it has not been set already  */
    	if( containerContext == null  ) {
    		containerContext  = (ContainerContext) getContextProperty(ContainerContext.CONTEXT_PROPERTY_NAME);
    		contextData = new ContextData( containerContext );
    	}

    	userSession = new UserSession( contextData );
        screenContainer = new PtxScreenContainer(  );
        screenNavigation = new ScreenNavigation(  screenContainer );
        screenNavigation.showSplashScreen();

        Component componentToAttachMonitorTo = screenContainer.getComponent( PtxScreenContainer.NAV_COLUMN_ID );
        new RequestParamMonitor( componentToAttachMonitorTo,  screenNavigation.createRequestParamListener()  );

        screenNavigation.handleRequestParameters( (Map<String,String[]>)containerContext.getInitialRequestParameterMap() );
        return screenContainer;
    }

    public ClientProperties getClientProperties() {
      	if( containerContext == null  ) {
    		containerContext  = (ContainerContext) getContextProperty(ContainerContext.CONTEXT_PROPERTY_NAME);
    	}
      	if( containerContext != null ) {
      		return containerContext.getClientProperties( );
      	} else {
      		return null;
      	}
    }
      	


    public boolean isClientBrowserInternetExplorer() {
    	ClientProperties properties = ProteinRequestApp.getActiveInstance( ).getClientProperties( );
    	return properties.getBoolean(  ClientProperties.BROWSER_INTERNET_EXPLORER  );
    }


    /** Returns application navigation object. */
    public ScreenNavigation getNavigation() {
    	return screenNavigation;
    }

    /** Returns application mail relay (sender) object */
	public PtxMailer getMailer() {
		if( mailer == null ) {
			mailer = new PtxMailer();
		}
		return mailer;
	}

	/** Simple setter */
	public void setMailer( PtxMailer mailer ) {
		this.mailer = mailer;
	}


    /**
	 * @return ContextData A data wrapper object enclosing the parameters
	 *         defined in context.xml
	 */
	public ContextData getContextData( ) {
    	return contextData;
    }


	/**
	 * Returns the applications user session object
	 * (not an HttpSession, but similar in scope and more abstract
	 * and specific to this application)
	 */
    public UserSession getUserSession() {
    	return userSession;
    }


    public ContentPane getContentPane() {
    	return screenContainer.getContent();
    }


    /**
     * Returns the user's HttpSession as obtained from the container context.
     */
    public HttpSession getSession() {
        return containerContext.getSession( );
    }

    /**
     * Shows a modal info message dialog window to the user
     * @param message Message content for the dialog window.
     */
    public void reportMessageToUser( String message ) {
    	UserMessaging.reportMessageToUser( message );
    }

    /**
     *  Shows a info message window to the user.
     *  @param messages List of messages to show to the user.
     */
    public void reportMessageToUser( List<String> messages ) {
    	UserMessaging.reportMessageToUser( messages );
    }

    /**
     * Shows a warning message dialog to the user.
     * @param messages Warning message contents.
     */
    public void reportWarningToUser( List<String> messages ) {
    	UserMessaging.reportWarningToUser( messages );
    }

    /**
     * Shows a warning message dialog to the user.
     * @param message Warning message contents.
     */
    public void reportWarningToUser( String message ) {
    	UserMessaging.reportWarningToUser( message );
    }


    /**
     * Shows an error message to the user, and prints to console
     * exception details and stack trace.
     * @param exception
     */
    public synchronized void reportErrorToUser( Exception exception  ) {
		reportErrorToUser( GENERIC_ERROR_MSG , exception );
    }


    /**
     * Shows a dialog window with a given error message to the user, and reports the message of all causing
     * exceptions. In standard out, the error messsage will be printed along with stack traces for each of the
     * causing exceptions.
     */
    public synchronized void reportErrorToUser( String errMessage , Exception e   ) {
    	List<String> msgs = new ArrayList<String>();
    	msgs.add( errMessage );
    	
    	if( e != null ) {
    		msgs.add( "Error Details: "+ e.getMessage() + ", " + e.getClass( ).getCanonicalName( ) );
    	}
    	
    	System.err.println( (new Date()) + " - " + getContextData().getAppURL() + "vvvvvvvvvvvvvvvvvvvvvvvvvvvvvvvvvvvvvvvvvvvvvvvvvvv");
    	System.err.println("Err msg to user: " + msgs );

		ErrorReporter reporter = new ErrorReporter( e, System.out );
		reporter.writeErrorDetails( );
    	
    	
    	UserMessaging.reportErrorToUser( msgs );
     }


    /**
     * Shows a login prompt to the user requesting that they authenticate.
     * @param roleToAuthenticate The UserRole to authenticate against.
     */
	public void askForLogin(UserRoleName roleToAuthenticate, LoginCallBack callBack  ) {
		PasswordDialog dialog = new PasswordDialog( callBack, roleToAuthenticate);
		
		dialog.setId(ProteinRequestApp.PASSWORD_DIALOG_WINDOW_ID);
		getContentPane().add(dialog);
	}


	public void handleDbFailure(Exception e) {
		screenNavigation.showSplashScreen();
		reportErrorToUser(e);
	}
	
	
	public void addAuthenticationEventListener( AuthenticationListener listener ) {
		authenticationEventSource.addAuthenticationListener(  listener  );
	}
	
	public void notifyAuthenticationEventListeners() {
		List<UserRoleName> authenticatedRoles = userSession.getCurrentUser( ).getAuthenticatedRoles( );
		authenticationEventSource.notifyAuthenticationListeners(  authenticatedRoles  );
	}


}
