# Supplementary material for: ProteinTracker: an application for managing protein production and purification
Source: BMC Res Notes. 2012 May 10;5:224. doi: 10.1186/1756-0500-5-224 (PMC3436699; doi:10.1186/1756-0500-5-224)
Supplement: Additional file 1 — Source Code Distribution. ProteinTracker source code. Source code and build instructions for ProteinTracker. [file 1756-0500-5-224-S1.zip › proteintracker/src/net/sf/proteintracker/app/ResearchFile.java]

/*
 * ProteinTracker: A system for tracking and requesting protein reagents
 *
 * (C) Copyright 2011 Stefan Ponko and Dan Van Atta
 *
 * This library is free software; you can redistribute it and/or modify it
 * under the terms of the GNU Lesser General Public License as published by
 * the Free Software Foundation; either version 3 of the License, or
 * (at your option) any later version.
 *
 * This library is distributed in the hope that it will be useful, but
 * WITHOUT ANY WARRANTY; without even the implied warranty of MERCHANTABILITY
 * or FITNESS FOR A PARTICULAR PURPOSE. See the GNU Lesser General Public
 * License for more details.
 *
 * You should have received a copy of the GNU Lesser General Public
 * License along with this library; if not, write to the Free Software
 * Foundation, Inc., 51 Franklin Street, Fifth Floor, Boston, MA  02110-1301,
 * USA.
 */
package net.sf.proteintracker.app;


import java.io.File;
import java.util.ArrayList;
import java.util.List;

import nextapp.echo.app.ApplicationInstance;
import nextapp.echo.webcontainer.command.BrowserOpenWindowCommand;
import net.sf.proteintracker.util.Arguments;


/**
 * Represents a research file on the research share. See context.xml for the specification
 * of the research share, and <code>ContextData</code> for retreiving that value. Often
 * the directory names will also be pulled from the context.xml files.
 */
public class ResearchFile {

	/** JSP file that will display a remote file */
	protected static final String FILE_DOWNLOAD_JSP_NAME = "FileDownloadServlet";
	
	/** JSP file that will display an error message to the user if the file is not found */
	protected static final String FILE_NOT_FOUND_JSP_NAME = "fileNotFound.jsp";

	/** Parameter to the JSP files */
	protected static final String FILE_DOWNLOAD_JSP_FILE_NAME_PARAM_NAME = "fileName";

	/**
	 * Parameter name for JSP file parameters, final parameter value should be
	 * the fully qualified file path
	 */
	protected static final String FILE_DOWNLOAD_JSP_FILE_PATH_PARAM_NAME = "filePath";

	public static final int LINK_MAX_TEXT_LENGTH = 15;
	
	private String directory;
	private String fileName;

	/**
	 * Creates a new Research file. Research file is located relative to the
	 * research file share, under the directory specified as a parameter with
	 * the given file name also specified as a parameter.
	 * 
	 * @param directory
	 *            The parent directory of the research file relative to the
	 *            research share.
	 * @param fileName
	 *            The name of the research file.
	 * @throws IllegalArgumentException
	 *             Thrown if either parameter is blank, empty, or null.
	 */
	public ResearchFile(String directory, String fileName) {
		if (directory == null || directory.trim().isEmpty()) {
			throw new IllegalArgumentException(
					"directory name must be specified");
		}

		if (fileName == null || fileName.trim().isEmpty()) {
			throw new IllegalArgumentException(
					"fileName name must be specified");
		}

		this.directory = directory;
		this.fileName = fileName;
	}

    public void showFileToUser( ){
    	if( !fileExists() ) {
    		List<String> messages = new ArrayList<String>();
    		messages.add( "Could not find file "+fileName);
    		ProteinRequestApp.getActiveInstance().reportWarningToUser( messages );//"File '"+fileName+"' was not found" );
    	} else {
    		String downloadUrl = createDownloadUrl();
    		BrowserOpenWindowCommand c = new BrowserOpenWindowCommand(downloadUrl, "_top" );
            ApplicationInstance.getActive().enqueueCommand(c);
       	}
    }
    
	/**
	 * Returns true if the file specified exists, false otherwise.
	 */
	public boolean fileExists() {
		return getFileFullPath().exists();
	}

	
	private File getFileFullPath() {
		return new File( directory, fileName );
	}
	
	/**
	 * Creates an html anchor tag link, URL for the link will be as returned by
	 * <code>createDownloadUrl</code> and the link text will be the name of the
	 * file.
	 */
	public String createDownloadLink() {
		String url = createDownloadUrl();
		return createDownloadLink(fileName, url , LINK_MAX_TEXT_LENGTH);
	}

	/**
	 * Creates an html anchor tag link, URL for the link will be as returned by
	 * <code>createDownloadUrl</code> and the link text will be as specified by
	 * the parameter.
	 * 
	 * @param linkText
	 *            The text for the link to display.
	 */
	public String createDownloadLink(String linkText) {
		Arguments.disallowNullArguments(  linkText  );
		return createDownloadLink(linkText, createDownloadUrl(), LINK_MAX_TEXT_LENGTH );
	}

	private String createDownloadLink(String linkText, String linkUrl , int textMaxLength ) {
		if( textMaxLength > 0 && linkText.length() > textMaxLength ) {
			linkText = linkText.substring(  0, textMaxLength ) + "...";
		}
	
		return "<a href=\"" + linkUrl + "\">" + linkText + "</a>";
	}

	public String createDownloadUrl() {
		ProteinRequestApp app = ProteinRequestApp.getActiveInstance();
		String path = directory;

		String jspFile = FILE_DOWNLOAD_JSP_NAME;
		if (!(new File(path, fileName)).exists()) {
			jspFile = FILE_NOT_FOUND_JSP_NAME;
		}
		StringBuilder sb = new StringBuilder();
		sb.append(app.getContextData().getAppURL());
		sb.append("/");
		sb.append(jspFile);
		sb.append("?");
		sb.append(FILE_DOWNLOAD_JSP_FILE_PATH_PARAM_NAME);
		sb.append("=");
		sb.append(path);
		sb.append("&");
		sb.append(FILE_DOWNLOAD_JSP_FILE_NAME_PARAM_NAME);
		sb.append("=");
		sb.append(fileName);
		return sb.toString();

	}
}
