# Supplementary material for: ProteinTracker: an application for managing protein production and purification
Source: BMC Res Notes. 2012 May 10;5:224. doi: 10.1186/1756-0500-5-224 (PMC3436699; doi:10.1186/1756-0500-5-224)
Supplement: Additional file 1 — Source Code Distribution. ProteinTracker source code. Source code and build instructions for ProteinTracker. [file 1756-0500-5-224-S1.zip › proteintracker/src/net/sf/proteintracker/app/ScreenChangeRequest.java]

/*
 * ProteinTracker: A system for tracking and requesting protein reagents
 *
 * (C) Copyright 2011 Stefan Ponko and Dan Van Atta
 *
 * This library is free software; you can redistribute it and/or modify it
 * under the terms of the GNU Lesser General Public License as published by
 * the Free Software Foundation; either version 3 of the License, or
 * (at your option) any later version.
 *
 * This library is distributed in the hope that it will be useful, but
 * WITHOUT ANY WARRANTY; without even the implied warranty of MERCHANTABILITY
 * or FITNESS FOR A PARTICULAR PURPOSE. See the GNU Lesser General Public
 * License for more details.
 *
 * You should have received a copy of the GNU Lesser General Public
 * License along with this library; if not, write to the Free Software
 * Foundation, Inc., 51 Franklin Street, Fifth Floor, Boston, MA  02110-1301,
 * USA.
 */
package net.sf.proteintracker.app;

import java.io.Serializable;

import nextapp.echo.app.Component;


/**
 * Stores data for a single screen transition.
 */
public class ScreenChangeRequest implements Serializable {

	private static final long serialVersionUID = -409817383129612449L;


	/**
	 * Contents of the view window shown to the user,
	 * includes most of the window except the navigation and title
	 * bars.
	 */
	private Component screen;

	/** Title of the new screen, displayed to the user */
	private String title;


	/**
	 * Constructor, initializes internal data to parameter values.
	 * @param title The title of the new screen requested by the user.
	 * @param screen The contents of the new screen requested by the user.
	 */
	public ScreenChangeRequest( String title, Component screen ) {
		this.title = title;
		this.screen = screen;
	}

	/** Simple getter */
	public String getTitle( ) {
		return title;
	}

	/** Simple getter */
	public Component getScreen( ) {
		return screen;
	}


}
