# Supplementary material for: ProteinTracker: an application for managing protein production and purification
Source: BMC Res Notes. 2012 May 10;5:224. doi: 10.1186/1756-0500-5-224 (PMC3436699; doi:10.1186/1756-0500-5-224)
Supplement: Additional file 1 — Source Code Distribution. ProteinTracker source code. Source code and build instructions for ProteinTracker. [file 1756-0500-5-224-S1.zip › proteintracker/src/net/sf/proteintracker/app/ScreenNavigation.java]

/*
 * ProteinTracker: A system for tracking and requesting protein reagents
 *
 * (C) Copyright 2011 Stefan Ponko and Dan Van Atta
 *
 * This library is free software; you can redistribute it and/or modify it
 * under the terms of the GNU Lesser General Public License as published by
 * the Free Software Foundation; either version 3 of the License, or
 * (at your option) any later version.
 *
 * This library is distributed in the hope that it will be useful, but
 * WITHOUT ANY WARRANTY; without even the implied warranty of MERCHANTABILITY
 * or FITNESS FOR A PARTICULAR PURPOSE. See the GNU Lesser General Public
 * License for more details.
 *
 * You should have received a copy of the GNU Lesser General Public
 * License along with this library; if not, write to the Free Software
 * Foundation, Inc., 51 Franklin Street, Fifth Floor, Boston, MA  02110-1301,
 * USA.
 */
package net.sf.proteintracker.app;

import java.util.List;
import java.util.Map;
import java.util.Map.Entry;

import nextapp.echo.app.Component;
import net.sf.proteintracker.db.DbFailureException;
import net.sf.proteintracker.db.ProteinRequestAppDAO;
import net.sf.proteintracker.model.*;
import net.sf.proteintracker.ui.PtxScreenContainer;
import net.sf.proteintracker.ui.SplashScreen;
import net.sf.proteintracker.ui.inputscreen.AbstractInputScreen;
import net.sf.proteintracker.ui.inputscreen.RecordSaveListener;
import net.sf.proteintracker.ui.inputscreen.dnarequest.DnaRequestScreen;
import net.sf.proteintracker.ui.inputscreen.cells.CellLineScreen;
import net.sf.proteintracker.ui.inputscreen.cmrequest.CmRequestScreen;
import net.sf.proteintracker.ui.inputscreen.construct.ConstructScreen;
import net.sf.proteintracker.ui.inputscreen.proteinbatch.ProteinBatchScreen;
import net.sf.proteintracker.ui.inputscreen.purificationrequest.PurificationRequestScreen;
import net.sf.proteintracker.ui.inputscreen.supe.SupeScreen;
import net.sf.proteintracker.ui.searchscreen.CellLineSearch;
import net.sf.proteintracker.ui.searchscreen.ConstructSearch;
import net.sf.proteintracker.ui.searchscreen.ProteinBatchSearch;
import net.sf.proteintracker.ui.searchscreen.SupeSearch;
import net.sf.proteintracker.ui.tablescreen.AbstractTableScreen;
import net.sf.proteintracker.ui.tablescreen.dnarequest.DnaRequestsTableScreen;
import net.sf.proteintracker.ui.tablescreen.cells.CellLinesTableScreen;
import net.sf.proteintracker.ui.tablescreen.cmrequest.CmRequestsTableScreen;
import net.sf.proteintracker.ui.tablescreen.construct.ConstructsTableScreen;
import net.sf.proteintracker.ui.tablescreen.proteinbatch.ProteinBatchesTableScreen;
import net.sf.proteintracker.ui.tablescreen.purificationrequest.PurificationRequestsTableScreen;
import net.sf.proteintracker.ui.tablescreen.supe.SupesTableScreen;
import net.sf.proteintracker.util.Arguments;
import echopoint.externalevent.ExternalEvent;
import echopoint.externalevent.ExternalEventListener;

/**
 * Performs screen transitions. Prompts user for login if they are
 * not authenticated for the screen they have requested. Keeps a limited
 * page history.
 */
public class ScreenNavigation implements LoginCallBack {
	private static final long serialVersionUID = 3364631076860597605L;

	private final static String SPLASH_SCREEN_TITLE = "ProteinTracker";
    private static final String REQUEST_PARAM_CONSTRUCT = "vdnaId";
    private static final String REQUEST_PARAM_BATCH = "batchId";
    private static final String REQUEST_PARAM_SUPE = "supeId";
    private static final String REQUEST_PARAM_CELL_LINE = "cellId";
    public static final String REQUEST_PARAM_PURIFICATON_STABLE_REQUEST = "reqStableId";
    public static final String REQUEST_PARAM_PURIFICATON_EXISTING_REQUEST = "reqExistId";
    public static final String REQUEST_PARAM_PURIFICATON_OTHER_REQUEST = "reqOtherId";
    public static final String REQUEST_PARAM_CM_REQUEST = "cmReqId";
    public static final String REQUEST_PARAM_DNA_REQUEST = "dnaReqId";

    
	private static final String NEW_CONSTRUCT_TITLE = "Create a New DNA Record";
	private static final String NEW_CELL_LINE_TITLE = "Create a New Cell Line";
	private static final String NEW_SUPE_TITLE = "Create a New Supe";
	private static final String NEW_BATCH_TITLE = "Create a New Batch of Protein";
	private static final String NEW_BATCH_REQUEST_TITLE = "Request Purified Protein";
	private static final String NEW_CM_REQUEST_TITLE = "Transfection Request";
    private static final String NEW_DNA_REQUEST_TITLE = "DNA Request";

	private final static String VIEW_CONSTRUCT_TITLE_PREFIX = "Construct DNA";
	private final static String VIEW_CELL_LINE_TITLE_PREFIX = "Cell Line CELL";
	private final static String VIEW_SUPE_TITLE_PREFIX = "Supe SUPE";
	private final static String VIEW_PROTEIN_BATCH_TITLE_PREFIX = "Protein Batch PROT";
	private final static String VIEW_BATCH_REQUEST_TITLE_PREFIX = "Protein Batch Request ";
	private final static String VIEW_CM_REQUEST_TITLE_PREFIX = "Transfection Request ";
    private final static String VIEW_DNA_REQUEST_TITLE_PREFIX = "DNA Request ";

	private final static String ALL_CONSTRUCTS_TITLE = "Listing of All Constructs";
	private static final String ALL_BATCH_REQUESTS_TITLE = "Protein Batch Requests";
	private static final String ALL_CM_REQUESTS_TITLE = "Transfection Requests";
    private static final String ALL_DNA_REQUESTS_TITLE = "DNA Requests";
	private static final String ALL_BATCHES_TITLE = "Listing of Protein Batches";
	private static final String ALL_CELL_LINES_TITLE = "Listing of all Cell Lines";
	private static final String ALL_SUPES_TITLE = "Listing of all Supes";

	private static final String SEARCH_BATCHES_TITLE = "Search for Protein Batches";
	private static final String SEARCH_CELL_LINES_TITLE = "Search for Cell Lines";
	private static final String SEARCH_CONSTRUCT_TITLTE = "Search for Constructs";
	private static final String SEARCH_SUPES_TITLE = "Search for Supes";
	
	private ScreenChangeRequest lastTableScreen =
		new ScreenChangeRequest( SPLASH_SCREEN_TITLE, new SplashScreen() );


	/** Reference to the UI screen container */
	private final PtxScreenContainer screenContainer;

	/**
	 * Reference to application instance object.
	 * TODO: see if this can be removed
	 */
	private final ProteinRequestApp parentApp;


	/** Stores a screen that the user has requested, but must authenticate first before viewing. */
	private ScreenChangeRequest desiredScreen;


	public ScreenNavigation(  final PtxScreenContainer screenContainer ) {
		Arguments.disallowNullArguments(  screenContainer  );
		this.screenContainer = screenContainer;
		parentApp = ProteinRequestApp.getActiveInstance( );
	}

	public void postLoginProcessing() {
		changeScreen( desiredScreen.getTitle(), desiredScreen.getScreen() );
	}

	/**
	 * Use ONLY this method to physically change (swap) the main content screen.
	 * @param title The title of the new screen to change to.
	 * @param screen Component representing the contents of the new screen.
	 */
	private void changeScreen( String title, Component screen  ) {
		if( loginRequiredForScreenChange( screen )) { 
			desiredScreen = new ScreenChangeRequest(title, screen );
			parentApp.askForLogin( ((AbstractInputScreen) screen).getRequiredLoginRole(), this);
		} else {
			ScreenChangeRequest req = new ScreenChangeRequest(title, screen );
			possiblyAddScreenToHistory( req );
			screenContainer.swapScreen( req );
		}
	}
	
	/* Checks if authentication is required before a screen change occurs */
	private boolean loginRequiredForScreenChange( Component screen ) {
		return (screen instanceof AbstractInputScreen) &&
			loginRequired( ((AbstractInputScreen) screen).getRequiredLoginRole() );
	}
	
	/* Checks whether if for a given role if the current user needs to authenticate. */
	private boolean loginRequired( UserRoleName requiredRole ) {
		if( requiredRole == null ) {
			return false;
		}
		return !parentApp.getUserSession().isAuthenticated( requiredRole );
	}

	private void possiblyAddScreenToHistory( ScreenChangeRequest req ) {
		if( req.getScreen() instanceof AbstractTableScreen ) {
			lastTableScreen = req;
		}
	}


	public void showSplashScreen() {
		changeScreen( SPLASH_SCREEN_TITLE, new SplashScreen() );
	}

	public void showLastTableScreen() {
		changeScreen(  lastTableScreen.getTitle(), lastTableScreen.getScreen() );
	}


	/* NEW RECORD INPUT SCREENS */

	private final transient ConstructIdDelegate constructIdGen = new ConstructIdDelegate();


    public void showConstructInputScreen( ) {
    	try {
    		long constructId = constructIdGen.nextId(  new ProteinRequestAppDAO(), parentApp );

    		ConstructScreen screen = new ConstructScreen( constructId );
    		screen.addRecordSaveListener(  new RecordSaveListener() {
    			public void recordSaved() {
    				constructIdGen.reset( );
    			}
    		});
    		changeScreen( NEW_CONSTRUCT_TITLE , screen );
    	
    	} catch( DbFailureException e ) {
    		parentApp.handleDbFailure( e  );
    	}
    }

    public void showCellLineInputScreen( ) {
    	try {
    		changeScreen( NEW_CELL_LINE_TITLE ,new CellLineScreen(  ) );
    	} catch( DbFailureException e ) {
    		parentApp.handleDbFailure( e  );
    	}
    }

    public void showSupeInputScreen(  ) {
    	try {
    		changeScreen( NEW_SUPE_TITLE,new SupeScreen(  ) );
    	} catch( DbFailureException e ) {
    		parentApp.handleDbFailure( e );
    	}
    }

    public void showProteinBatchInputScreen( ) {
    	try {
    		changeScreen( NEW_BATCH_TITLE ,new ProteinBatchScreen(  ) );
    	} catch( DbFailureException e ) {
    		parentApp.handleDbFailure( e );
    	}

    }

    public void showExistingPurificationRequestScreen( ) {
    	try {
    		changeScreen( NEW_BATCH_REQUEST_TITLE ,new PurificationRequestScreen(RequestType.EXISTING) );
    	} catch( DbFailureException e ) {
    		parentApp.handleDbFailure( e );
    	}
    }

    public void showStablePurificationRequestScreen( ) {
        try {
            changeScreen( NEW_BATCH_REQUEST_TITLE ,new PurificationRequestScreen(RequestType.STABLE) );
        } catch( DbFailureException e ) {
            parentApp.handleDbFailure( e );
        }
    }

    public void showConditionedMediaRequestScreen() {
    	try {
    		changeScreen( NEW_CM_REQUEST_TITLE ,new CmRequestScreen(  ) );
    	} catch( DbFailureException e ) {
    		parentApp.handleDbFailure(  e  );
    	}
    }

    public void showDnaRequestScreen() {
        try {
            changeScreen( NEW_DNA_REQUEST_TITLE ,new DnaRequestScreen() );
        } catch( DbFailureException e ) {
            parentApp.handleDbFailure(  e  );
        }
    }

    /* FULL DATA TABLE SCREENS */
    public void showConstructTableScreen(  ) {
    	changeScreen( ALL_CONSTRUCTS_TITLE, new ConstructsTableScreen(  ) );
    }

    public void showCellLineTableScreen(  ) {
    	changeScreen(ALL_CELL_LINES_TITLE, new CellLinesTableScreen(  ) );
    }


    public void showSupeTableScreen(  ) {
    	changeScreen(ALL_SUPES_TITLE , new SupesTableScreen( ) );
    }


    public void showProteinBatchTableScreen(  ) {
    	changeScreen( ALL_BATCHES_TITLE, new ProteinBatchesTableScreen(  true, true ) );
    }


    public void showProteinBatchRequestTableScreen( ) {
    	String title = ALL_BATCH_REQUESTS_TITLE;
    	changeScreen( title ,new PurificationRequestsTableScreen() );
    }

    public void showConditionedMediaTableScreen() {
    	String title = ALL_CM_REQUESTS_TITLE;
    	changeScreen( title, new CmRequestsTableScreen() );
    }

    public void showDnaTableScreen() {
        String title = ALL_DNA_REQUESTS_TITLE;
        changeScreen( title, new DnaRequestsTableScreen() );
    }


    /* TABLE SUBSET SCREENS (A.K.A SEARCH RESULT SCREENS)*/
    public void showConstructTableScreen(  List<Construct> constructs ) {
    	changeScreen("Constructs", new ConstructsTableScreen(  constructs  ) );
    }
    public void showCellLineTableScreen( List<CellLine> cellLines  ) {
 	   changeScreen("Cell Lines", new CellLinesTableScreen(  cellLines ) );
    }

    public void showSupeTableScreen( List<Supe> supes ) {
    	changeScreen("Supes", new SupesTableScreen(  supes ) );
    }

    public void showProteinBatchTableScreen( List<ProteinBatch> batches ) {
    	// TODO place thsee strings at top as final static
    	changeScreen("Protein Batches", new ProteinBatchesTableScreen(  batches, false ) );
    }

    /* SEARCH SCREENS */
	public void showConstructsSearchScreen() {
		changeScreen( SEARCH_CONSTRUCT_TITLTE,new ConstructSearch( parentApp ));
	}

	public void showCellLinesSearchScreen() {
		changeScreen(SEARCH_CELL_LINES_TITLE ,new CellLineSearch(  ));
	}

	public void showSupesSearchScreen() {
		changeScreen( SEARCH_SUPES_TITLE, new SupeSearch( ));
	}

	public void showProteinBatchesSearchScreen() {
		changeScreen( SEARCH_BATCHES_TITLE ,new ProteinBatchSearch(  ));
	}


	 /* INDIVIDUAL RECORD SCREENS */
    public void showConstruct( RecordSet recordSet  ) {
    	showConstruct( recordSet, AbstractInputScreen.ScreenState.VIEW );
    }

    public void showCellLine( RecordSet recordSet ) {
    	showCellLine( recordSet, AbstractInputScreen.ScreenState.VIEW );
    }

    public void showSupe(  RecordSet recordSet  ) {
    	showSupe(  recordSet, AbstractInputScreen.ScreenState.VIEW  );
    }

    public void showProteinBatch( RecordSet recordSet  ) {
    	showProteinBatch( recordSet, AbstractInputScreen.ScreenState.VIEW );
    }

    public void showExistingProteinBatchRequest( RecordSet recordSet  ) {
    	showExistingProteinBatchRequest( recordSet, AbstractInputScreen.ScreenState.VIEW );
    }

    public void showStableProteinBatchRequest( RecordSet recordSet  ) {
        showStableProteinBatchRequest( recordSet, AbstractInputScreen.ScreenState.VIEW );
    }

    public void showOtherProteinBatchRequest( RecordSet recordSet  ) {
        showOtherProteinBatchRequest( recordSet, AbstractInputScreen.ScreenState.VIEW );
    }

    public void showConditionedMediaRequest( RecordSet recordSet  ) {
    	showConditionedMediaRequest( recordSet, AbstractInputScreen.ScreenState.VIEW );
    }

    public void showDnaRequest( RecordSet recordSet  ) {
        showDnaRequest( recordSet, AbstractInputScreen.ScreenState.VIEW );
    }

    /* INDIVIDUAL RECORDS WITHOUT A CONTAINING RECORD_SET */

    public void showConstruct( long id ) {
    		RecordSet recordSet = new RecordSet( (new ProteinRequestAppDAO()).getConstruct( id ));
    		showConstruct( recordSet );
    }

    public void showCellLine( long id ) {
    	try {
    		RecordSet recordSet = new RecordSet( (new ProteinRequestAppDAO()).getCellLine( id ));
    		showCellLine( recordSet );
    	} catch( DbFailureException e ) {
    		parentApp.handleDbFailure( e  );
    	}
    }

    public void showSupe( long id ) {
    	try {
    		RecordSet recordSet = new RecordSet( (new ProteinRequestAppDAO()).getSupe( id ));
    		showSupe( recordSet );
    	} catch( DbFailureException e ) {
    		parentApp.handleDbFailure( e  );
    	}
    }

    public void showProteinBatch( long id ) {
    	try {
    		RecordSet recordSet = new RecordSet( (new ProteinRequestAppDAO()).getProteinBatch( id ));
    		showProteinBatch( recordSet );
    	} catch( DbFailureException e ) {
    		parentApp.handleDbFailure( e  );
    	}
    }

    public void showExistingProteinBatchRequest( long id ) {
    	try {
    		RecordSet recordSet = new RecordSet( (new ProteinRequestAppDAO()).getPurificationRequest( id ));
    		showExistingProteinBatchRequest( recordSet );
    	} catch( DbFailureException e ) {
    		parentApp.handleDbFailure( e  );
    	}
    }
    public void showOtherProteinBatchRequest( long id ) {
        try {
            RecordSet recordSet = new RecordSet( (new ProteinRequestAppDAO()).getPurificationRequest( id ));
            showOtherProteinBatchRequest( recordSet );
        } catch( DbFailureException e ) {
            parentApp.handleDbFailure( e  );
        }
    }

    public void showDnaRequest( long id ) {
        try {
            RecordSet recordSet = new RecordSet((new ProteinRequestAppDAO()).getDnaRequest( id ));
            showDnaRequest( recordSet );
        } catch(DbFailureException e) {
            parentApp.handleDbFailure(e);
        }
    }

    public void showStableProteinBatchRequest( long id ) {
        try {
            RecordSet recordSet = new RecordSet( (new ProteinRequestAppDAO()).getPurificationRequest( id ));
            showStableProteinBatchRequest( recordSet );
        } catch( DbFailureException e ) {
            parentApp.handleDbFailure( e  );
        }
    }

    public void showConditionedMediaRequest( long id ) {
   		RecordSet recordSet = new RecordSet( (new ProteinRequestAppDAO()).getCmRequest(id));
   		showConditionedMediaRequest( recordSet );
    }

	 /* INDIVIDUAL RECORD SCREENS WITH EDIT MODE OPTION */

    public void showConstruct( RecordSet recordSet, AbstractInputScreen.ScreenState  screenState ) {
    	String title = generateTitle( VIEW_CONSTRUCT_TITLE_PREFIX, recordSet, screenState );
    	try {
    		changeScreen( title, new ConstructScreen( screenState, recordSet, null));
    	} catch( DbFailureException e ) {
    		parentApp.handleDbFailure( e  );
    	}
    }

    public void showCellLine(  RecordSet recordSet, AbstractInputScreen.ScreenState screenState ) {
      	String title = generateTitle( VIEW_CELL_LINE_TITLE_PREFIX , recordSet, screenState );
      	try {
      		changeScreen( title  , new CellLineScreen( screenState , recordSet ));
    	} catch( DbFailureException e ) {
    		parentApp.handleDbFailure( e  );
    	}
    }

    public void showSupe(   RecordSet recordSet, AbstractInputScreen.ScreenState screenState  ) {
    	String title = generateTitle( VIEW_SUPE_TITLE_PREFIX , recordSet , screenState );
    	try {
    		changeScreen(  title , new SupeScreen(  screenState , recordSet ));
    	} catch( DbFailureException e ) {
    		parentApp.handleDbFailure( e  );
    	}
    }

    public void showProteinBatch(  RecordSet recordSet, AbstractInputScreen.ScreenState  screenState  ) {
    	String title = generateTitle( VIEW_PROTEIN_BATCH_TITLE_PREFIX , recordSet, screenState );
    	try {
    		changeScreen(  title , new ProteinBatchScreen( screenState , recordSet));
    	} catch( DbFailureException e ) {
    		parentApp.handleDbFailure( e  );
    	}

    }

    public void showExistingProteinBatchRequest(  RecordSet recordSet, AbstractInputScreen.ScreenState  screenState  ) {
    	String title = generateTitle( VIEW_BATCH_REQUEST_TITLE_PREFIX , recordSet, screenState );
    	try {
    		changeScreen(  title , new PurificationRequestScreen( screenState , recordSet,RequestType.EXISTING));
    	} catch( DbFailureException e ) {
    		parentApp.handleDbFailure( e  );
    	}
    }

    public void showStableProteinBatchRequest(  RecordSet recordSet, AbstractInputScreen.ScreenState  screenState  ) {
        String title = generateTitle( VIEW_BATCH_REQUEST_TITLE_PREFIX , recordSet, screenState );
        try {
            changeScreen(  title , new PurificationRequestScreen( screenState , recordSet,RequestType.STABLE));
        } catch( DbFailureException e ) {
            parentApp.handleDbFailure( e  );
        }
    }

    public void showOtherProteinBatchRequest(  RecordSet recordSet, AbstractInputScreen.ScreenState  screenState  ) {
        String title = generateTitle( VIEW_BATCH_REQUEST_TITLE_PREFIX , recordSet, screenState );
        try {
            changeScreen(  title , new PurificationRequestScreen( screenState , recordSet,RequestType.OTHER));
        } catch( DbFailureException e ) {
            parentApp.handleDbFailure( e  );
        }
    }

    public void showConditionedMediaRequest( RecordSet recordSet, AbstractInputScreen.ScreenState screenState ) {
    	String title = generateTitle( VIEW_CM_REQUEST_TITLE_PREFIX , recordSet, screenState );
    	try {
    		changeScreen(  title , new CmRequestScreen(  screenState , recordSet ));
    	} catch( DbFailureException e ) {
    		parentApp.handleDbFailure( e  );
    	}
    }

    public void showDnaRequest( RecordSet recordSet, AbstractInputScreen.ScreenState screenState ) {
        String title = generateTitle( VIEW_DNA_REQUEST_TITLE_PREFIX , recordSet, screenState );
        try {
            changeScreen(title , new DnaRequestScreen(  screenState , recordSet));
        } catch( DbFailureException e ) {
            parentApp.handleDbFailure( e  );
        }
    }

    private String generateTitle( String titlePrefix, RecordSet recordSet, AbstractInputScreen.ScreenState screenState ) {
    	String title = titlePrefix + recordSet.getCurrentRecord().getId();
    	if( isEditScreenState( screenState )) {
    		title = "Edit " + title;
    	}
    	return title;
    }

    private boolean isEditScreenState( AbstractInputScreen.ScreenState screenState ) {
    	return screenState == AbstractInputScreen.ScreenState.FULL_EDIT ||
    				screenState == AbstractInputScreen.ScreenState.PARTIAL_EDIT;
    }

	@SuppressWarnings("unchecked")
	public ExternalEventListener createRequestParamListener() {
		ExternalEventListener listener = new ExternalEventListener() {
			public void externalEvent(ExternalEvent externalEvent) {
				handleRequestParameters(externalEvent.getParameterMap());
			}
		};
		return listener;
	}


	public void handleRequestParameters( Map<String, String[ ]> requestParameters ) {
		if( requestParameters == null ) {
			return;
		}

		for( Entry<String, String[ ]> requestParam : requestParameters.entrySet( ) ) {
			String paramKey = requestParam.getKey( );

			Long id = parseLongFromRequestParameter( requestParam.getValue( ) );
			if( paramKey.equals( REQUEST_PARAM_BATCH ) && requestParam.getValue( ) != null ) {
				if( id != null && batchExists( id ) ) {
					showProteinBatch( id );
				}
			} else if( paramKey.equals( REQUEST_PARAM_SUPE ) && requestParam.getValue( ) != null) {
				if( id != null && supeExists( id ) ){
					showSupe( id );
				}
			} else if( paramKey.equals( REQUEST_PARAM_CELL_LINE ) && requestParam.getValue( ) != null) {
				if( id != null && cellLineExists( id ) ){
					showCellLine( id );
				}
			} else if( paramKey.equals( REQUEST_PARAM_CONSTRUCT ) && requestParam.getValue( ) != null ) {
				if( id != null && constructExists( id ) ) {
					showConstruct( id );
				}
            } else if( paramKey.equals( REQUEST_PARAM_PURIFICATON_STABLE_REQUEST ) && requestParam.getValue() != null ) {
                if( id != null && purificationRequestExists( id )) {
                    showStableProteinBatchRequest(  id  );
                }
			} else if( paramKey.equals( REQUEST_PARAM_PURIFICATON_EXISTING_REQUEST ) && requestParam.getValue() != null ) {
				if( id != null && purificationRequestExists( id )) {
					showExistingProteinBatchRequest(  id  );
				}
            } else if( paramKey.equals( REQUEST_PARAM_PURIFICATON_OTHER_REQUEST ) && requestParam.getValue() != null ) {
                if( id != null && purificationRequestExists( id )) {
                    showOtherProteinBatchRequest(  id  );
                }
			} else if( paramKey.equals( REQUEST_PARAM_CM_REQUEST ) && requestParam.getValue() != null ) {
				if( id != null && conditionedMediaRequestExists( id ) ) {
					showConditionedMediaRequest(  id  );
				}
            } else if( paramKey.equals( REQUEST_PARAM_DNA_REQUEST ) && requestParam.getValue() != null ) {
                if( id != null && dnaRequestExists(id)) {
                    showDnaRequest(id);
                }
			}
		}
	}

	private Long parseLongFromRequestParameter(String[] value) {
		Long longValue = null;
		if (value.length == 1) {
			try {
				longValue = Long.valueOf(value[0]);
			} catch( NumberFormatException e ) {
			}
		}
		return longValue;
	}
	
	private boolean conditionedMediaRequestExists( long id ) {
		return (new ProteinRequestAppDAO()).getCmRequest(  id ) != null;
	}

	private boolean purificationRequestExists( long id ) {
		try {
			return (new ProteinRequestAppDAO()).getPurificationRequest(  id ) != null;
		} catch( DbFailureException e ) {
			doDbFailure( e );
			return false;
		}
	}

    private boolean dnaRequestExists( long id ) {
        try {
            return (new ProteinRequestAppDAO()).getDnaRequest(id) != null;
        } catch( DbFailureException e ) {
            doDbFailure(e);
            return false;
        }
    }

	private boolean batchExists( long id )  {
		try {
			return (new ProteinRequestAppDAO()).getProteinBatch(  id  ) != null;
		} catch( DbFailureException e ) {
			doDbFailure( e );
			return false;
		}
	}

	private boolean supeExists( long id )  {
		try {
			return (new ProteinRequestAppDAO()).getSupe(  id  ) != null;
		} catch( DbFailureException e ) {
			doDbFailure( e );
			return false;
		}
	}

	private boolean cellLineExists( long id )  {
		try {
			return (new ProteinRequestAppDAO()).getCellLine(  id  ) != null;
		} catch( DbFailureException e ) {
			doDbFailure( e );
			return false;
		}
	}

	private boolean constructExists( long id )  {
			return (new ProteinRequestAppDAO()).getConstruct(  id  ) != null;
	}
	
	private void doDbFailure( DbFailureException e ) {
		ProteinRequestApp.getActiveInstance( ).handleDbFailure(  e  );
	}


}
