# Supplementary material for: ProteinTracker: an application for managing protein production and purification
Source: BMC Res Notes. 2012 May 10;5:224. doi: 10.1186/1756-0500-5-224 (PMC3436699; doi:10.1186/1756-0500-5-224)
Supplement: Additional file 1 — Source Code Distribution. ProteinTracker source code. Source code and build instructions for ProteinTracker. [file 1756-0500-5-224-S1.zip › proteintracker/src/net/sf/proteintracker/app/UserSession.java]

/*
 * ProteinTracker: A system for tracking and requesting protein reagents
 *
 * (C) Copyright 2011 Stefan Ponko and Dan Van Atta
 *
 * This library is free software; you can redistribute it and/or modify it
 * under the terms of the GNU Lesser General Public License as published by
 * the Free Software Foundation; either version 3 of the License, or
 * (at your option) any later version.
 *
 * This library is distributed in the hope that it will be useful, but
 * WITHOUT ANY WARRANTY; without even the implied warranty of MERCHANTABILITY
 * or FITNESS FOR A PARTICULAR PURPOSE. See the GNU Lesser General Public
 * License for more details.
 *
 * You should have received a copy of the GNU Lesser General Public
 * License along with this library; if not, write to the Free Software
 * Foundation, Inc., 51 Franklin Street, Fifth Floor, Boston, MA  02110-1301,
 * USA.
 */
package net.sf.proteintracker.app;

import net.sf.proteintracker.model.User;
import net.sf.proteintracker.model.UserRole;
import net.sf.proteintracker.model.UserRoleName;

/**
 * Keeps track of the current user, their preferences, and their authentication state.
 */
public class UserSession {

	/** The user for this session, should be one per ApplicationInstance */
    private final User currentUser;

	protected UserSession( final ContextData contextData) {
		currentUser = new User();
        currentUser.addRole(new UserRole(UserRoleName.ADMIN_PROTEIN, contextData.getProteinGroupPassword()  ));
        currentUser.addRole(new UserRole(UserRoleName.ADMIN_VDNA, contextData.getDnaGroupPassword() ));
        currentUser.addRole(new UserRole(UserRoleName.ADMIN_CM_PRIORITIZE, contextData.getCmPrioritizationPassword() ));
        currentUser.addRole(new UserRole(UserRoleName.ADMIN_DNA_PRIORITIZE, contextData.getDnaPrioritizationPassword() ));
        currentUser.addRole(new UserRole(UserRoleName.ADMIN_PURIFY_PRIORITIZE, contextData.getPurificationPrioritizationPassword() ));
	}

    /** Returns the user object associated with this application instance. */
    public User getCurrentUser() {
        return currentUser;
    }

    /**
     * Returns true if the user has authenticated under the role
     * specified by the parameter.
     */
    protected boolean isAuthenticated(UserRoleName targetRole){
       return getCurrentUser().isAuthenticated(targetRole);
    }

    /** Returns true if the user is authenticated in any role */
    public boolean isLoggedIn() {
        return currentUser.isAuthenticated(UserRoleName.values());
    }
}
