# Supplementary material for: ProteinTracker: an application for managing protein production and purification
Source: BMC Res Notes. 2012 May 10;5:224. doi: 10.1186/1756-0500-5-224 (PMC3436699; doi:10.1186/1756-0500-5-224)
Supplement: Additional file 1 — Source Code Distribution. ProteinTracker source code. Source code and build instructions for ProteinTracker. [file 1756-0500-5-224-S1.zip › proteintracker/src/net/sf/proteintracker/db/HibernateUtil.java]

/*
 * ProteinTracker: A system for tracking and requesting protein reagents
 *
 * (C) Copyright 2011 Stefan Ponko and Dan Van Atta
 *
 * This library is free software; you can redistribute it and/or modify it
 * under the terms of the GNU Lesser General Public License as published by
 * the Free Software Foundation; either version 3 of the License, or
 * (at your option) any later version.
 *
 * This library is distributed in the hope that it will be useful, but
 * WITHOUT ANY WARRANTY; without even the implied warranty of MERCHANTABILITY
 * or FITNESS FOR A PARTICULAR PURPOSE. See the GNU Lesser General Public
 * License for more details.
 *
 * You should have received a copy of the GNU Lesser General Public
 * License along with this library; if not, write to the Free Software
 * Foundation, Inc., 51 Franklin Street, Fifth Floor, Boston, MA  02110-1301,
 * USA.
 */
package net.sf.proteintracker.db;

import org.hibernate.SessionFactory;
import org.hibernate.cfg.Configuration;

public class HibernateUtil {

    private static final SessionFactory sessionFactoryPt;

    static {
        try {
            // Create the SessionFactory from hibernate.cfg.xml
            sessionFactoryPt = new Configuration().configure().buildSessionFactory();
        } catch (Throwable ex) {
            // Make sure you log the exception, as it might be swallowed
            System.err.println("Initial SessionFactory creation failed." + ex);
            throw new ExceptionInInitializerError(ex);
        }
    }

    public static SessionFactory getSessionFactory() {
        return sessionFactoryPt;
    }

}
