# Supplementary material for: ProteinTracker: an application for managing protein production and purification
Source: BMC Res Notes. 2012 May 10;5:224. doi: 10.1186/1756-0500-5-224 (PMC3436699; doi:10.1186/1756-0500-5-224)
Supplement: Additional file 1 — Source Code Distribution. ProteinTracker source code. Source code and build instructions for ProteinTracker. [file 1756-0500-5-224-S1.zip › proteintracker/src/net/sf/proteintracker/db/ProteinRequestAppDAO.java]

/*
 * ProteinTracker: A system for tracking and requesting protein reagents
 *
 * (C) Copyright 2011 Stefan Ponko and Dan Van Atta
 *
 * This library is free software; you can redistribute it and/or modify it
 * under the terms of the GNU Lesser General Public License as published by
 * the Free Software Foundation; either version 3 of the License, or
 * (at your option) any later version.
 *
 * This library is distributed in the hope that it will be useful, but
 * WITHOUT ANY WARRANTY; without even the implied warranty of MERCHANTABILITY
 * or FITNESS FOR A PARTICULAR PURPOSE. See the GNU Lesser General Public
 * License for more details.
 *
 * You should have received a copy of the GNU Lesser General Public
 * License along with this library; if not, write to the Free Software
 * Foundation, Inc., 51 Franklin Street, Fifth Floor, Boston, MA  02110-1301,
 * USA.
 */
package net.sf.proteintracker.db;

import java.math.BigInteger;
import java.util.ArrayList;
import java.util.List;

import org.hibernate.Query;
import org.hibernate.Session;
import org.hibernate.Transaction;

import net.sf.proteintracker.app.ProteinRequestApp;
import net.sf.proteintracker.model.*;
import net.sf.proteintracker.util.Arguments;
import net.sf.proteintracker.util.StringUtil;

/**
 * ProteinRequestAppDAO is a Data Access Object (pattern) to provide access to the application
 * to retrieve and store objects from database. Methods in this class will throw
 * a <code>DbFailureException</code> if the database can not be accessed correctly, other exceptions
 * could potentially be swallowed (and so it is up to the programmer to be sure that exceptions
 * will not be thrown unless there is an actual database failure, for example, be sure
 * that the SQL grammar is correct, that no null pointers occur, etc..)
 * 
 */
public class ProteinRequestAppDAO {
	
    private static final String CONSTRUCTS_ID_SEQUENCE = "constructs_seq";

    private static final String CATEGORY_CLASS = className( Category.class );
    private static final String CM_REQUEST_CLASS = className( CmRequest.class );
    private static final String DNA_REQUEST_CLASS = className( DnaRequest.class );
    private static final String CONSTRUCT_CLASS = className( Construct.class );
    private static final String CELL_LINE_CLASS = className( CellLine.class );
    private static final String COLLABORATOR_CLASS = className( Collaborator.class );
    private static final String GROUP_CLASS = className( Group.class );
    private static final String SUPE_CLASS = className( Supe.class );
    private static final String SUPE_QUALITY_CLASS = className( SupeQuality.class );
    private static final String PROTEIN_BATCH_CLASS = className( ProteinBatch.class );
    private static final String PURIFICATION_REQUEST_CLASS = className( PurificationRequest.class );
    
    private static final String FROM = "from ";
    private static final String WHERE = " where ";
    private static final String ORDER_BY_ID = " order by id desc";
    private static final String ORDER_BY_ID_ASC = " order by id asc";

    /**
     * Default constructor
     */
    public ProteinRequestAppDAO() { }

    private static String className( Class<?> hibernateClass ) {
    	return " " + hibernateClass.getCanonicalName( ) + " ";
    }
    
    public void storeAll( List<IRecord> records )  throws DbFailureException {
        Session session = HibernateUtil.getSessionFactory().openSession();
        Transaction tx = null;
        try {
            tx = session.beginTransaction();
            session.flush(); 

            for( IRecord record : records ) {
            	session.saveOrUpdate( record );
            }
           
            session.flush();
            tx.commit();
        } catch (Exception e){
            if(tx != null) {
            	tx.rollback();
            }
            throw new DbFailureException( e );
        } finally{
            session.close();
        }
    }
    

    /**
     * Stores a Hibernate object to database, inserts new objects, updates existing objects.
     * @param object The object to store or updated.
     */
    public void store(Object object) throws DbFailureException {
    	Arguments.disallowNullArguments(  object  );
    	
        Session session = HibernateUtil.getSessionFactory().openSession();
        Transaction tx = null;
        try {
            tx = session.beginTransaction();
            session.flush(); 
            session.saveOrUpdate(object);
            session.flush();
            tx.commit();
        } catch (Exception e){
            if(tx != null) {
            	tx.rollback();
            }
            throw new DbFailureException( e );
        } finally{
            session.close();
        }
    }

    /**
     * Deletes a Hibernate object from database.
     * @param object The object to delete, should not be null.
     */
    public void delete(Object object)  throws DbFailureException {
    	Arguments.disallowNullArguments(  object  );
    	
        Session session = HibernateUtil.getSessionFactory().openSession();
        Transaction tx = null;
        try {
            tx = session.beginTransaction();
            session.delete(object);
            tx.commit();
        } catch (Exception e){
            if(tx != null) tx.rollback();
            throw new DbFailureException( e );
        } finally{
            session.close();
        }
    }

    public void deleteCmRequest(CmRequest request) throws DbFailureException {
        Arguments.disallowNullArguments(request);
        Session session = HibernateUtil.getSessionFactory().openSession();
        Transaction tx = null;
        try {
            tx = session.beginTransaction();
            Long requestId = request.getId();
            List<DnaRequest> dnaRequests = getDnaRequestsByCmRequestId(requestId);
            List<PurificationRequest> purificationRequests = getPurificationRequestByCmRequestId(requestId);
            for(DnaRequest dnaRequest : dnaRequests) {
                System.out.println("..deleting dna request: "+dnaRequest.getId());
                session.delete(dnaRequest);
            }
            for(PurificationRequest purificationRequest : purificationRequests) {
                System.out.println("..deleting purification request: "+purificationRequest.getId());
                session.delete(purificationRequest);
            }
            System.out.println("deleting tfx request: "+request.getId());
            session.delete(request);
            tx.commit();
        } catch (Exception e){
            if(tx != null) tx.rollback();
            throw new DbFailureException( e );
        } finally{
            session.close();
        }
    }

    /**
     * Queries database for an existing CmRequest object.
     * @param id The Id of the CmRequest object to retrieve.
     * @return The CmRequest object with the given id as stored in database,
     * or null if the object does not exist. 
     */
    public CmRequest getCmRequest( Long id )  {
        Session session = HibernateUtil.getSessionFactory().getCurrentSession();
        CmRequest request = null;
        try {
            session.beginTransaction();
            request = (CmRequest) session.get( CmRequest.class, id );
        } catch( Exception e ) {
        	ProteinRequestApp.getActiveInstance( ).handleDbFailure(   new DbFailureException( e )  );
        	return new CmRequest();
        } finally{
            session.close();
        }
        return request;
    }

    /**
     * Queries database for an existing Construct.
     * @param constructId The id of the Construct object to retrieve
     * @return The Construct stored under the given id, or null if the object does not exist.
     */
    public Construct getConstruct(Long constructId)  {
        Session session = HibernateUtil.getSessionFactory().getCurrentSession();
        Construct construct = null;
        try {
            session.beginTransaction();
            construct = (Construct)session.get(Construct.class,constructId);
        } catch( Exception e ) {
        	ProteinRequestApp.getActiveInstance( ).handleDbFailure(   new DbFailureException( e )  );
        	return new Construct();
        } finally{
        	session.close();
        }
        return construct;
    }

    /**
     * Queries database for an existing CellLine.
     * @return The CellLine stored under the given id, or null if the object does not exist.
     */
    public CellLine getCellLine(Long cellLineId) throws DbFailureException {
        Session session = HibernateUtil.getSessionFactory().getCurrentSession();
        CellLine cellLine = null;
        try {
            session.beginTransaction();
            cellLine = (CellLine)session.get(CellLine.class,cellLineId);
        } catch( Exception e ) {
        	throw new DbFailureException( e );
        } finally{
            session.close();
        }
        return cellLine;
    }
    
    /**
     * Queries database for an existing Supe.
     * @param supeId The id of the Supe object to retrieve
     * @return The Supe stored under the given id, or null if the object does not exist.
     */
    public Supe getSupe(Long supeId) throws DbFailureException {
        Session session = HibernateUtil.getSessionFactory().getCurrentSession();
        Supe supe = null;
        try {
            session.beginTransaction();
            supe = (Supe)session.get(Supe.class,supeId);
        } catch( Exception e ) {
        	throw new DbFailureException( e );
        } finally{
            session.close();
        }
        return supe;
    }
    
    /**
     * Queries database for an existing ProteinBatch.
     * @param batchId The id of the ProteinBatch object to retrieve
     * @return The ProteinBatch stored under the given id, or null if the object does not exist.
     */
    public ProteinBatch getProteinBatch(Long batchId) throws DbFailureException {
        Session session = HibernateUtil.getSessionFactory().getCurrentSession();
        ProteinBatch batch = null;
        try {
            session.beginTransaction();
            batch = (ProteinBatch)session.get(ProteinBatch.class,batchId);
        } catch( Exception e ) {
        	throw new DbFailureException( e );
        } finally{
            session.close();
        }
        return batch;
    }
    
    /**
     * Queries database for an existing ProteinBatchRequest.
     * @param batchRequestId The id of the ProteinBatchRequest object to retrieve.
     * @return The ProteinBatchRequest stored under the given id, or null if the object does not exist.
     */
    public PurificationRequest getPurificationRequest(Long batchRequestId) throws DbFailureException {
    	Session session = HibernateUtil.getSessionFactory().getCurrentSession();
        PurificationRequest batchRequest = null;
        try {
            session.beginTransaction();
            batchRequest = (PurificationRequest)session.get(PurificationRequest.class,batchRequestId);
        } catch( Exception e ) {
        	throw new DbFailureException( e );
        } finally{
            session.close();
        }
        return batchRequest;
    }

    public DnaRequest getDnaRequest(Long dnaRequestId) throws DbFailureException {
        Session session = HibernateUtil.getSessionFactory().getCurrentSession();
        DnaRequest dnaRequest = null;
        try {
            session.beginTransaction();
            dnaRequest = (DnaRequest)session.get(DnaRequest.class,dnaRequestId);
        } catch( Exception e ) {
            throw new DbFailureException( e );
        } finally{
            session.close();
        }
        return dnaRequest;
    }

    /**
     * @return A List of all CmRequest objects in database, in descending
     * order sorted by id (largest id number first).
     */
    @SuppressWarnings("unchecked")
    public List<CmRequest> getAllCmRequests() throws DbFailureException {
    	Session session = HibernateUtil.getSessionFactory().getCurrentSession();
        List<CmRequest> results;
        try {
            session.beginTransaction();
            results = session.createQuery( FROM + CM_REQUEST_CLASS + ORDER_BY_ID ).list();
        } catch( Exception e ) {
        	throw new DbFailureException( e );
        } finally{
            session.close();
        }
        return results;
    }

    /**
     * @return A List of all Category objects in database, in descending
     * order sorted by id (largest id number first).
     */
    @SuppressWarnings("unchecked")
    public List<Category> getAllCategories() throws DbFailureException {
        Session session = HibernateUtil.getSessionFactory().getCurrentSession();
        
        
        List<Category> results;
        try {
            session.beginTransaction();
            results = session.createQuery( FROM  + CATEGORY_CLASS + ORDER_BY_ID ).list();
        } catch( Exception e ) {
        	throw new DbFailureException( e );
        } finally{
            session.close();
        }
        return results;
    }
    
    /**
     * @return A List of all Construct objects in database, in descending
     * order sorted by id (largest id number first).
     */
    @SuppressWarnings("unchecked")
    public List<Construct> getAllConstructs() throws DbFailureException {
        Session session = HibernateUtil.getSessionFactory().getCurrentSession();
        
        
        List<Construct> results;
        try {
            session.beginTransaction();
            results = session.createQuery(FROM  + CONSTRUCT_CLASS + ORDER_BY_ID ).list();
        } catch( Exception e ) {
        	throw new DbFailureException( e );
        } finally{
            session.close();
        }
        return results;
    }

    /**
     * @return A List of all CellLine objects in database, in descending
     * order sorted by id (largest id number first).
     */
    @SuppressWarnings("unchecked")
    public List<CellLine> getAllCellLines() throws DbFailureException {
        Session session = HibernateUtil.getSessionFactory().getCurrentSession();
        List<CellLine> results;
        try {
            session.beginTransaction();
            results = session.createQuery( FROM  + CELL_LINE_CLASS + ORDER_BY_ID ).list();
        } catch( Exception e ) {
        	throw new DbFailureException( e );
        } finally{
            session.close();
        }
        return results;
    }

    /**
     * @return A list of all Collaborator objects in database.
     * @throws DbFailureException
     */
    public List<Collaborator> getAllCollaborators() throws DbFailureException {
        Session session = HibernateUtil.getSessionFactory().getCurrentSession();
        List<Collaborator> results;
        try {
            session.beginTransaction();
            results = session.createQuery( FROM  + COLLABORATOR_CLASS + ORDER_BY_ID_ASC ).list();
        } catch( Exception e ) {
            throw new DbFailureException( e );
        } finally{
            session.close();
        }
        return results;
    }

    /**
     * @return A list of all Company groups, e.g. research, pre-clinical, protein production, etc.
     * @throws DbFailureException
     */
    public List<Group> getAllGroups() throws DbFailureException {
        Session session = HibernateUtil.getSessionFactory().getCurrentSession();
        List<Group> results;
        try {
            session.beginTransaction();
            results = session.createQuery( FROM  + GROUP_CLASS + ORDER_BY_ID_ASC ).list();
        } catch( Exception e ) {
            throw new DbFailureException( e );
        } finally{
            session.close();
        }
        return results;
    }

    /**
     * @return A List of all stable cell lines in database, in descending
     * order sorted by id (largest id number first).
     */
    @SuppressWarnings("unchecked")
    public List<CellLine> getAllStableCellLines() throws DbFailureException {
        Session session = HibernateUtil.getSessionFactory().getCurrentSession();
        List<CellLine> results;
        try {
            session.beginTransaction();
            String queryString =FROM  + CELL_LINE_CLASS +" as cellLine "+ WHERE + "cellLine.type=?"+ORDER_BY_ID;
            Query query = session.createQuery(queryString);
            query.setString(0,CellLine.TYPE_STABLE);
            results = query.list();
        } catch( Exception e ) {
            throw new DbFailureException( e );
        } finally{
            session.close();
        }
        return results;
    }

    /**
     * @return A List of all Supe objects in database, in descending
     * order sorted by id (largest id number first).
     */
    @SuppressWarnings("unchecked")
    public List<Supe> getAllSupes() throws DbFailureException {
        Session session = HibernateUtil.getSessionFactory().getCurrentSession();
        List<Supe> results;
        try {
            session.beginTransaction();
            results = session.createQuery( FROM  + SUPE_CLASS + ORDER_BY_ID  ).list();
        } catch( Exception e ) {
        	throw new DbFailureException( e );
        } finally{
            session.close();
        }
        return results;
    }

    public List<Supe> getAvailableSupes() throws DbFailureException {
        Session session = HibernateUtil.getSessionFactory().getCurrentSession();
        List<Supe> results;
        try {
            session.beginTransaction();
            results = session.createQuery( FROM  + SUPE_CLASS + WHERE + "available=true" + ORDER_BY_ID  ).list();
        } catch( Exception e ) {
            throw new DbFailureException( e );
        } finally{
            session.close();
        }
        return results;
    }

    /**
     * @return A List of all ProteinBatch objects in database, in descending
     * order sorted by id (largest id number first).
     */
    @SuppressWarnings("unchecked")
    public List<ProteinBatch> getAllProteinBatches(boolean availableBatchesOnly) throws DbFailureException {
        Session session = HibernateUtil.getSessionFactory().getCurrentSession();
        
        List<ProteinBatch> results;
        try {
            session.beginTransaction();
            if(availableBatchesOnly) {
                results = session.createQuery( FROM + PROTEIN_BATCH_CLASS + " as batch where batch.currentNumberAliquots > 0 " + ORDER_BY_ID  ).list();
            } else {
                results = session.createQuery( FROM + PROTEIN_BATCH_CLASS + ORDER_BY_ID ).list();
            }
        } catch( Exception e ) {
        	throw new DbFailureException( e );
        } finally{
            session.close();
        }
        return results;
    }

    public List<PurificationRequest> getPurificationRequestByCmRequestId(Long cmRequestId) throws DbFailureException {
        Session session = HibernateUtil.getSessionFactory().getCurrentSession();
        List<PurificationRequest> results;
        try {
            session.beginTransaction();
            Query query = session.createQuery( FROM + PURIFICATION_REQUEST_CLASS + " as request where request.cmRequest.id = ?");
            query.setLong(0,cmRequestId);
            results = query.list();
        } catch( Exception e ) {
            throw new DbFailureException( e );
        } finally{
            session.close();
        }
        return results;
    }

    public List<Supe> getSupesByCmRequestId(Long cmRequestId) throws DbFailureException {
        Session session = HibernateUtil.getSessionFactory().getCurrentSession();
        List<Supe> results;
        try {
            session.beginTransaction();
            Query query = session.createQuery( FROM + SUPE_CLASS + " as supe where supe.cmRequest.id = ?");
            query.setLong(0,cmRequestId);
            results = query.list();
        } catch( Exception e ) {
            throw new DbFailureException( e );
        } finally{
            session.close();
        }
        return results;
    }

    public List<DnaRequest> getDnaRequestsByCmRequestId(Long cmRequestId) throws DbFailureException {
        Session session = HibernateUtil.getSessionFactory().getCurrentSession();
        List<DnaRequest> results;
        try {
            session.beginTransaction();
            Query query = session.createQuery( FROM + DNA_REQUEST_CLASS + " as request where request.cmRequest.id = ?");
            query.setLong(0,cmRequestId);
            results = query.list();
        } catch( Exception e ) {
            throw new DbFailureException( e );
        } finally{
            session.close();
        }
        return results;
    }

    /**
     * @return A List of all ProteinBatchRequest objects in database, in descending
     * order sorted by id (largest id number first).
     */
    @SuppressWarnings("unchecked")
    public List<PurificationRequest> getAllRequestsForProteinBatches() throws DbFailureException {
        Session session = HibernateUtil.getSessionFactory().getCurrentSession();
        List<PurificationRequest> results;
        try {
            session.beginTransaction();
            results = session.createQuery( FROM + PURIFICATION_REQUEST_CLASS + ORDER_BY_ID ).list();
        } catch( Exception e ) {
        	throw new DbFailureException( e );
        } finally{
            session.close();
        }
        return results;
    }

    @SuppressWarnings("unchecked")
    public List<SupeQuality> getAllSupeQualityCategories() throws DbFailureException {
        Session session = HibernateUtil.getSessionFactory().getCurrentSession();
        
        List<SupeQuality> results;
        try {
            session.beginTransaction();
            results = session.createQuery( FROM + SUPE_QUALITY_CLASS + ORDER_BY_ID ).list();
        } catch( Exception e ) {
        	throw new DbFailureException( e );
        } finally{
            session.close();
        }
        return results;
    }
    
    /**
     * @return A List of all ProteinBatchRequest (for a new ProteinBatch) 
     * objects in database, in descending order sorted by id (largest id number first)
     */
    @SuppressWarnings("unchecked")
    public List<PurificationRequest> getAllRequestsForNewProteinBatches() throws DbFailureException {
        Session session = HibernateUtil.getSessionFactory().getCurrentSession();
        
        
        List<PurificationRequest> results;
        try {
            session.beginTransaction();
            results = session.createQuery( FROM + PURIFICATION_REQUEST_CLASS + " as request where request.batch is null " + ORDER_BY_ID ).list();
        } catch( Exception e ) {
        	throw new DbFailureException( e );
        } finally{
            session.close();
        }
        return results;
    }

    /**
     * @return A List of all ProteinBatchRequest (for an existing ProteinBatch) 
     * objects in database, in descending order sorted by id (largest id number first)
     */
    @SuppressWarnings("unchecked")
    public List<PurificationRequest> getAllPurificationRequestsForExistingBatches() throws DbFailureException {
        Session session = HibernateUtil.getSessionFactory().getCurrentSession();
        List<PurificationRequest> results;
        try {
            session.beginTransaction();
            results = session.createQuery( FROM + PURIFICATION_REQUEST_CLASS + "as request where request.batch is not null " + ORDER_BY_ID ).list();
        } catch( Exception e ) {
        	throw new DbFailureException( e );
        } finally{
            session.close();
        }
        return results;
    }

	@SuppressWarnings("unchecked")
	public List<CmCellLine> getAllActiveTransfectableCellLines() {
		Session session =HibernateUtil.getSessionFactory().getCurrentSession();
		List<CmCellLine> results = new ArrayList<CmCellLine>( );

		session.beginTransaction( );
		try {
			StringBuilder query = new StringBuilder( );
			query.append( "from CmCellLine where active='" );
			query.append( true );
			query.append( "' order by name" );
			results = session.createQuery( query.toString( ) ).list( );
		} finally {
			session.close( );
		}
		return results;
	}

	@SuppressWarnings("unchecked")
	public List<CmCellLine> getAllTransfectableCellLines() {
		Session session = HibernateUtil.getSessionFactory().getCurrentSession();
		List<CmCellLine> results = new ArrayList<CmCellLine>( );

		session.beginTransaction( );
		try {
			StringBuilder query = new StringBuilder( );
			query.append( "from CmCellLine order by name");
			results = session.createQuery( query.toString( ) ).list( );
		} finally {
			session.close( );
		}
		return results;
	}

    /**
     * Queries the construct id sequence for the next id value that is not yet used.
     * There will not be any constructs using this id, and each call to this method
     * should return a new unique id.
     */
    public Long getNextConstructId( ) throws DbFailureException {
    	return getNextSequenceId( CONSTRUCTS_ID_SEQUENCE );
    }

    /**
     * Returns the next id as generated by a database sequence. Each call to this method
     * should generate a new unique id form the sequence. 
     * @param sequenceName The name of the database sequence.
     * @return A Long representing the next unique id in the sequence.
     * @throws DbFailureException Thrown if any errors occur while accessing database.
     */
    private Long getNextSequenceId(String sequenceName) throws DbFailureException {
        Long id = null;
        Session session = HibernateUtil.getSessionFactory().getCurrentSession();
        try {
            session.beginTransaction();
            Query query = session.createSQLQuery("select nextval('"+sequenceName+"')");
            id = ((BigInteger)query.uniqueResult()).longValue();
        } catch( Exception e ) {
        	throw new DbFailureException( e );
        } finally{
            session.close();
        }
        return id;
    }
    
	public Integer getNextCmRequestPriorityId()  {
		Integer id = null;
		Session session = HibernateUtil.getSessionFactory().getCurrentSession();
		try {
			session.beginTransaction();
			Query query = session.createSQLQuery("select max(" + CmRequest.PRIORITY + ")+1 from cm_requests");
			if (query.uniqueResult() == null) {
				id = 1;
			} else {
				id = ((Integer) query.uniqueResult()).intValue();
			}
		} catch( Exception e ) {
			ProteinRequestApp.getActiveInstance( ).handleDbFailure(  new DbFailureException( e ) );
		} finally {
			session.close();
		}
		
		return id;
	}

    public Integer getNextPurificationRequestPriorityId()  {
        Integer id = null;
        Session session = HibernateUtil.getSessionFactory().getCurrentSession();
        try {
            session.beginTransaction();
            Query query = session.createSQLQuery("select max(" + PurificationRequest.PRIORITY + ")+1 from purification_requests");
            if (query.uniqueResult() == null) {
                id = 1;
            } else {
                id = ((Integer) query.uniqueResult()).intValue();
            }
        } catch( Exception e ) {
            ProteinRequestApp.getActiveInstance( ).handleDbFailure(  new DbFailureException( e ) );
        } finally {
            session.close();
        }

        return id;
    }

    public Integer getNextDnaRequestPriorityId()  {
        Integer id = null;
        Session session = HibernateUtil.getSessionFactory().getCurrentSession();
        try {
            session.beginTransaction();
            Query query = session.createSQLQuery("select max(" + DnaRequest.PRIORITY + ")+1 from dna_requests");
            if (query.uniqueResult() == null) {
                id = 1;
            } else {
                id = ((Integer) query.uniqueResult()).intValue();
            }
        } catch( Exception e ) {
            ProteinRequestApp.getActiveInstance( ).handleDbFailure(  new DbFailureException( e ) );
        } finally {
            session.close();
        }

        return id;
    }

	public CmDnaDeliveryMethod getDeliveryMethodFlasks() {
		return getDeliveryMethodByName("Flasks");
	}

	public CmDnaDeliveryMethod getDeliveryMethodVolume() {
		return getDeliveryMethodByName("Volume");
	}
	
	public CmDnaDeliveryMethod getDeliveryMethodPlates() {
		return getDeliveryMethodByName("Plates");
	}

	@SuppressWarnings("unchecked")
	private CmDnaDeliveryMethod getDeliveryMethodByName( String deliveryMethodName ) {
		Session session = HibernateUtil.getSessionFactory().getCurrentSession();
		List<CmDnaDeliveryMethod> results = new ArrayList<CmDnaDeliveryMethod>();
		try {
			final String SINGLE_QUOTE  = "'";
			
			session.beginTransaction();
			StringBuilder query = new StringBuilder( );
			query.append( "from CmDnaDeliveryMethod where name=");
			query.append( SINGLE_QUOTE );
			query.append( deliveryMethodName );
			query.append( SINGLE_QUOTE );
			
			results = session.createQuery( query.toString( )).list();
			return results.get(  0  );
		} finally {
			session.close();
		}
	}
	
	@SuppressWarnings("unchecked")
	public List<CmRequest> getPendingCmRequests( ) {
		return getPendingRequests( CM_REQUEST_CLASS );
	}
	
	@SuppressWarnings("unchecked")
	public List<CmRequest> getStartedCmRequests() {
		return getStartedRequests( CM_REQUEST_CLASS );
	}

	@SuppressWarnings("unchecked")
	public List<CmRequest> getFulfilledCmRequests() {
		return getFulfilledRequests( CM_REQUEST_CLASS );
	}

    @SuppressWarnings("unchecked")
    public List<DnaRequest> getPendingDnaRequests( ) {
        return getPendingRequests(  DNA_REQUEST_CLASS  );
    }

	@SuppressWarnings("unchecked")
	public List<PurificationRequest> getPendingPurificationRequests( ) {
		return getPendingRequests(  PURIFICATION_REQUEST_CLASS  );
	}

	@SuppressWarnings("unchecked")
	public List<PurificationRequest> getStartedPurificationRequests() {
		return getStartedRequests(  PURIFICATION_REQUEST_CLASS  );
	}

	@SuppressWarnings("unchecked")
	public List<PurificationRequest> getFulfilledPurificationRequests() {
		return getFulfilledRequests(  PURIFICATION_REQUEST_CLASS  );
	}

    @SuppressWarnings("unchecked")
    public List<DnaRequest> getFulfilledDnaRequests() {
        return getFulfilledRequests(  DNA_REQUEST_CLASS  );
    }

	@SuppressWarnings("unchecked")
	private List getPendingRequests( String tableName ) {
		return getRequestsByState( tableName, RequestState.PENDING ,  BaseRequestBean.PRIORITY  + " asc", BaseRequestBean.DATE_REQUESTED + " desc", BaseBean.ID + " desc" );
	}	

	@SuppressWarnings("unchecked")
	private List getStartedRequests( String tableName ) {
		return getRequestsByState( tableName, RequestState.STARTED ,  BaseRequestBean.DATE_STARTED + " desc" );
	}

	@SuppressWarnings("unchecked")
	private List getFulfilledRequests( String tableName ) {
		return getRequestsByState( tableName, RequestState.FULFILLED , BaseRequestBean.DATE_COMPLETED + " desc", BaseBean.ID + " desc" );
	}

	@SuppressWarnings("unchecked")
	private List getRequestsByState( String table, RequestState state , String ...  orderBy) {
		Session session =  HibernateUtil.getSessionFactory().getCurrentSession();
		List<?> results = new ArrayList();
		session.beginTransaction();
		try {
			StringBuilder query = new StringBuilder( );
			query.append( FROM );
			query.append( table );
			query.append( " WHERE " );
			query.append(  BaseRequestBean.REQUEST_STATUS );
			query.append(  " = '" );
			query.append( state  );
			query.append( "' order by ");
				
			String orderByClause = StringUtil.formatDelimitedString(  orderBy , ", " );
			query.append( orderByClause );
			
			results = session.createQuery( query.toString( )).list();
		} finally {
			session.close();
		}
		return results;
	}
}
