# Supplementary material for: ProteinTracker: an application for managing protein production and purification
Source: BMC Res Notes. 2012 May 10;5:224. doi: 10.1186/1756-0500-5-224 (PMC3436699; doi:10.1186/1756-0500-5-224)
Supplement: Additional file 1 — Source Code Distribution. ProteinTracker source code. Source code and build instructions for ProteinTracker. [file 1756-0500-5-224-S1.zip › proteintracker/src/net/sf/proteintracker/db/ProteinRequestAppSearchDAO.java]

/*
 * ProteinTracker: A system for tracking and requesting protein reagents
 *
 * (C) Copyright 2011 Stefan Ponko and Dan Van Atta
 *
 * This library is free software; you can redistribute it and/or modify it
 * under the terms of the GNU Lesser General Public License as published by
 * the Free Software Foundation; either version 3 of the License, or
 * (at your option) any later version.
 *
 * This library is distributed in the hope that it will be useful, but
 * WITHOUT ANY WARRANTY; without even the implied warranty of MERCHANTABILITY
 * or FITNESS FOR A PARTICULAR PURPOSE. See the GNU Lesser General Public
 * License for more details.
 *
 * You should have received a copy of the GNU Lesser General Public
 * License along with this library; if not, write to the Free Software
 * Foundation, Inc., 51 Franklin Street, Fifth Floor, Boston, MA  02110-1301,
 * USA.
 */
package net.sf.proteintracker.db;

import java.util.ArrayList;
import java.util.List;

import org.hibernate.Query;
import org.hibernate.Session;

import net.sf.proteintracker.model.CellLine;
import net.sf.proteintracker.model.Construct;
import net.sf.proteintracker.model.ProteinBatch;


/**
 * A data access object specific to querying the database for the purpose of search.
 * An application should use this class to search database for objects.
 */
public class ProteinRequestAppSearchDAO {

	public ProteinRequestAppSearchDAO() {}

	protected Session createSession() {
        return HibernateUtil.getSessionFactory().openSession( );
	}

    public List<CellLine> getCellLinesByCane(String value) throws DbFailureException {
        StringBuilder sb = new StringBuilder();
        sb.append("from CellLine as cellLine where lower(cast(cellLine.caneNumber as string)) like lower(?) order by id desc");
        List<QueryValue> values = new ArrayList<QueryValue>();
        values.add(new QueryValue(QueryValue.NUMERIC,value));
        return getSearchResults(sb.toString(), values);
    }

    public List<CellLine> getCellLinesByBox(String value) throws DbFailureException {
        StringBuilder sb = new StringBuilder();
        sb.append("from CellLine as cellLine where lower(cellLine.boxNumber) like lower(?) order by id desc");
        List<QueryValue> values = new ArrayList<QueryValue>();
        values.add(new QueryValue(QueryValue.STRING,value));
        return getSearchResults(sb.toString(), values);
    }

    public List<CellLine> getCellLinesByVDNA(String value) throws DbFailureException {
        StringBuilder sb = new StringBuilder();
        sb.append("from CellLine as cellLine where lower(cast(cellLine.constructSet.id as string)) like lower(?) order by id desc");
        List<QueryValue> values = new ArrayList<QueryValue>();
        values.add(new QueryValue(QueryValue.NUMERIC,value));
        return getSearchResults(sb.toString(), values);
    }

    public List<CellLine> getCellLinesByConstructName(String value) throws DbFailureException {
        StringBuilder sb = new StringBuilder();
        sb.append("from CellLine as cellLine where lower(cellLine.constructSet.constructName) like lower(?) order by id desc");
        List<QueryValue> values = new ArrayList<QueryValue>();
        values.add(new QueryValue(QueryValue.STRING,"%"+value+"%"));
        return getSearchResults(sb.toString(), values);
    }

    @SuppressWarnings("unchecked")
   public List<CellLine> getCellLinesByInsert(String value) throws DbFailureException {
        Session session = HibernateUtil.getSessionFactory().getCurrentSession();
        List<CellLine> results;
        try {
            session.beginTransaction();
            StringBuilder sb = new StringBuilder();
            sb.append( "SELECT * FROM cell_lines " );
            sb.append( "INNER JOIN cell_line_constructs on cell_line_constructs.cell_line_id = cell_lines.cell_line_id " );
            sb.append( "INNER JOIN constructs on constructs.construct_id = cell_line_constructs.construct_id " );
            sb.append( "where lower(constructs.insert) like lower(?) " );
            sb.append( "order by cell_lines.cell_line_id desc" );

            Query query = session.createSQLQuery(sb.toString()).addEntity(CellLine.class);
            query.setString(0,"%"+value+"%");
            results = query.list();
        } catch( Exception e ) {
        	throw new DbFailureException( e );
        } finally{
            session.close();
        }
        return results;
    }

    public List<CellLine> getCellLinesByDescription(String value) throws DbFailureException {
        StringBuilder sb = new StringBuilder();
        sb.append("from CellLine as cellLine where lower(cellLine.description) like lower(?) order by id desc");
        List<QueryValue> values = new ArrayList<QueryValue>();
        values.add(new QueryValue(QueryValue.STRING,"%"+value+"%"));
        return getSearchResults(sb.toString(), values);
    }


    public List<Construct> getConstructsBy(List<String> propertyNames, List<String> matchValues) throws DbFailureException {
    	// check parameters
    	if( propertyNames == null || matchValues == null )  {
    		throw new IllegalArgumentException("Illegal null parameter, columns == null ? " + (propertyNames == null) + ", matchValues == null ? " + (matchValues == null ));
    	} else if( propertyNames.size() != matchValues.size() ) {
    		throw new IllegalArgumentException("column list size: " + propertyNames.size() + " did not match values list size: " + matchValues.size( ) );
    	}

    	// check quick return condition
    	if (propertyNames.size() == 0 && matchValues.size() == 0) {
    		return new ArrayList<Construct>();
    	}

        StringBuilder sb = new StringBuilder();
        sb.append("from Construct as constructs where ");

        List<QueryValue> values = new ArrayList<QueryValue>();
        for(int i=0; i < propertyNames.size();i++) {
            String property = propertyNames.get( i );

            String value = matchValues.get(i);
            if(property.equalsIgnoreCase("id") || property.equalsIgnoreCase("ext_id")) {
                values.add(new QueryValue(QueryValue.NUMERIC,value));
            } else {
                values.add(new QueryValue(QueryValue.STRING,value));
            }

            sb.append( "lower(cast( constructs." + property + " as string)) like lower(?) " );
            if(i < propertyNames.size()-1) {
                sb.append("and ");
            }
        }

        List<Construct> searchResults = getSearchResults(sb.toString( ), values );
        return searchResults;
    }

    protected static class NumericQueryValue extends QueryValue {
    	public NumericQueryValue( long value ) {
    		super( QueryValue.NUMERIC, String.valueOf( value ));
    	}
    }
    

    protected static class StringQueryValue extends QueryValue {
    	public StringQueryValue( String value ) {
    		super( QueryValue.STRING, value );
    	}
    }
    
    
    protected static class QueryValue {
        public static final String NUMERIC = "NUMERIC";
        public static final String STRING = "STRING";
        private String type;
        private String value;

        public QueryValue(String type, String value){
            this.type = type;
            this.value = value;
        }

        public String getType() {
            return type;
        }

        public String getValue() {
            return value;
        }

    }

    @SuppressWarnings("unchecked")
   protected <T> List<T> getSearchResults(String queryString, List<QueryValue> matchValues) throws DbFailureException {
        List<T> results;
        Session session = HibernateUtil.getSessionFactory().getCurrentSession();
        try {
            session.beginTransaction();
            Query query = session.createQuery(queryString);
            for(int i=0; i<matchValues.size();i++) {
                QueryValue param = matchValues.get(i);
                if(param.getType().equals(QueryValue.NUMERIC)){
                    query.setString(i,param.getValue().trim());
                } else { 
                    query.setString(i,"%"+param.getValue().trim()+"%");
                }
            }
            results = query.list();
        } catch( Exception e ) {
        	throw new DbFailureException( e );
        } finally{
            session.close();
        }
        return results;
    }


    @SuppressWarnings("unchecked")
    public List<ProteinBatch> findBatchesByName(String commonName, boolean available) throws DbFailureException {
        Session session = HibernateUtil.getSessionFactory().getCurrentSession();
        List<ProteinBatch> results;
        try {
            session.beginTransaction();
            String queryString = "from ProteinBatch as batch where lower(batch.commonName) like lower(?) ";
            if(available) {
            	queryString+="and batch.currentNumberAliquots > 0 ";
            }
            queryString += " order by id desc";
            Query query = session.createQuery(queryString);
            query.setString(0,"%"+commonName.trim() +"%");
            results = query.list();
        } catch( Exception e ) {
        	throw new DbFailureException( e );
        } finally{
            session.close();
        }
        return results;
    }

    public List<ProteinBatch> findBatchesByConstruct(String construct, boolean available) throws DbFailureException {
        return findBatchesByConstructAttribute("construct_name", construct, available);
    }
    public List<ProteinBatch> findBatchesByTag(String tag, boolean available) throws DbFailureException {
        return findBatchesByConstructAttribute("tag", tag, available);
    }
    public List<ProteinBatch> findBatchesByInsert(String insert, boolean available) throws DbFailureException {
        return findBatchesByConstructAttribute("insert", insert, available);
    }
    public List<ProteinBatch> findBatchesByVDNA(String vdnaNumber, boolean available) throws DbFailureException {
        return findBatchesByConstructAttribute("construct_id", vdnaNumber, available);
    }

    @SuppressWarnings("unchecked")
    private List<ProteinBatch> findBatchesByConstructAttribute(String attribute, String value, boolean available) throws DbFailureException {
        Session session = HibernateUtil.getSessionFactory().getCurrentSession();
        List<ProteinBatch> results = new ArrayList<ProteinBatch>();
        if(value == null || value.trim().isEmpty()) return results;
        try {
            session.beginTransaction();
            StringBuilder sb = new StringBuilder();
            sb.append("select p.* from protein_batches as p ");
            sb.append("inner join batch_supes on p.protein_batch_id = batch_supes.protein_batch_id ");
            sb.append("inner join supes on batch_supes.supe_id = supes.supe_id ");
            sb.append("inner join cell_lines on supes.cell_line_id = cell_lines.cell_line_id ");
            sb.append("inner join cell_line_constructs on cell_line_constructs.cell_line_id = cell_lines.cell_line_id ");
            sb.append("inner join constructs on cell_line_constructs.construct_id = constructs.construct_id ");
            sb.append("where lower(cast(constructs." + attribute + " as varchar)) ");
            sb.append("like lower(?) ");
            if(available) {
            	sb.append("and p.current_number_aliquots > 0 ");
            }
            sb.append("union ");
            sb.append( " select p.* from protein_batches as p" );
			sb.append( " inner join batch_supes on p.protein_batch_id = batch_supes.protein_batch_id" );
			sb.append( " inner join supes on batch_supes.supe_id = supes.supe_id" );
			sb.append( " inner join supe_constructs on supes.supe_id = supe_constructs.supe_id" );
			sb.append( " inner join constructs on supe_constructs.construct_id = constructs.construct_id" );
			sb.append( " where lower(cast(constructs." + attribute + " as varchar))" );
			sb.append( "	like lower(?) " );
            if(available) {
            	sb.append(" and p.current_number_aliquots > 0 ");
            }

            Query query = session.createSQLQuery(sb.toString()).addEntity(ProteinBatch.class);
            String trimmedValue = value.trim();
            query.setString(0,"%"+trimmedValue+"%");
            query.setString(1,"%"+trimmedValue+"%");
            results = query.list();
        } catch( Exception e ) {
        	throw new DbFailureException( e );
        } finally{
            session.close();
        }
        return results;
    }

    @SuppressWarnings("unchecked")
    public List<ProteinBatch> findBatchesByCellLineNumber(String cellLineNumber, boolean available) throws DbFailureException {
        Session session = HibernateUtil.getSessionFactory().getCurrentSession();
        List<ProteinBatch> results;
        try {
            session.beginTransaction();
            StringBuilder sb = new StringBuilder();
            sb.append("select p.* from protein_batches as p ");
            sb.append("inner join batch_supes on p.protein_batch_id = batch_supes.protein_batch_id ");
            sb.append("inner join supes on batch_supes.supe_id = supes.supe_id ");
            sb.append("inner join cell_lines on supes.cell_line_id = cell_lines.cell_line_id ");
            sb.append("where cell_lines.cell_line_id ='");
            sb.append(cellLineNumber.trim());
            sb.append("' ");
            if(available) sb.append("and p.current_number_aliquots > 0 ");
            Query query = session.createSQLQuery(sb.toString()).addEntity(ProteinBatch.class);
            results = query.list();
        } catch( Exception e ) {
        	throw new DbFailureException( e );
        } finally{
            session.close();
        }
        return results;
    }


    @SuppressWarnings("unchecked")
	public List<ProteinBatch> findBatchesBySupeNumber(String supeNumber,boolean available) throws DbFailureException {
        Session session = HibernateUtil.getSessionFactory().getCurrentSession();
        List<ProteinBatch> results;
        try {
            session.beginTransaction();
            StringBuilder sb = new StringBuilder();
            sb.append("select p.* from protein_batches as p ");
            sb.append("inner join batch_supes on p.protein_batch_id = batch_supes.protein_batch_id ");
            sb.append("inner join supes on batch_supes.supe_id = supes.supe_id ");
            sb.append("where supes.supe_id ='");
            sb.append(supeNumber.trim());
            sb.append("' ");
            if(available) sb.append("and p.current_number_aliquots > 0 ");
            Query query = session.createSQLQuery(sb.toString()).addEntity(ProteinBatch.class);
            results = query.list();
        } catch( Exception e ) {
        	throw new DbFailureException( e );
        } finally{
            session.close();
        }
        return results;
    }


}
