# Supplementary material for: ProteinTracker: an application for managing protein production and purification
Source: BMC Res Notes. 2012 May 10;5:224. doi: 10.1186/1756-0500-5-224 (PMC3436699; doi:10.1186/1756-0500-5-224)
Supplement: Additional file 1 — Source Code Distribution. ProteinTracker source code. Source code and build instructions for ProteinTracker. [file 1756-0500-5-224-S1.zip › proteintracker/src/net/sf/proteintracker/db/SupeSearchDAO.java]

/*
 * ProteinTracker: A system for tracking and requesting protein reagents
 *
 * (C) Copyright 2011 Stefan Ponko and Dan Van Atta
 *
 * This library is free software; you can redistribute it and/or modify it
 * under the terms of the GNU Lesser General Public License as published by
 * the Free Software Foundation; either version 3 of the License, or
 * (at your option) any later version.
 *
 * This library is distributed in the hope that it will be useful, but
 * WITHOUT ANY WARRANTY; without even the implied warranty of MERCHANTABILITY
 * or FITNESS FOR A PARTICULAR PURPOSE. See the GNU Lesser General Public
 * License for more details.
 *
 * You should have received a copy of the GNU Lesser General Public
 * License along with this library; if not, write to the Free Software
 * Foundation, Inc., 51 Franklin Street, Fifth Floor, Boston, MA  02110-1301,
 * USA.
 */
package net.sf.proteintracker.db;

import java.util.Collections;
import java.util.List;
import java.util.ArrayList;

import org.hibernate.Session;
import org.hibernate.Transaction;
import org.hibernate.criterion.Criterion;
import org.hibernate.criterion.Order;
import org.hibernate.criterion.Restrictions;

import net.sf.proteintracker.app.ProteinRequestApp;
import net.sf.proteintracker.model.Construct;
import net.sf.proteintracker.model.Collaborator;
import net.sf.proteintracker.model.Supe;
import net.sf.proteintracker.model.SupeQuality;
import net.sf.proteintracker.model.CellLine;
import net.sf.proteintracker.ui.searchscreen.searchfield.SearchSelector;

/**
 * A data access object specific to querying the database for the purpose of search.
 * An application should use this class to search database for objects.
 */
public class SupeSearchDAO extends ProteinRequestAppSearchDAO {

	private Session session;
	private Transaction transaction;
	
	public SupeSearchDAO() {}
	
	public List<Supe> searchForSupesByCmId( long searchValue ) {
		String propertyName = Supe.CM_REQUEST + ".id";
		return runPropertySearch( propertyName, searchValue );
	}
	
	public List<Supe> searchForSupesByCultureMedia( String searchValue ) {
		String propertyName = Supe.CULTURE_MEDIA;
		return runPropertySearch( propertyName, searchValue );
	}
	
	public List<Supe> searchForSupesByProductionContainer( String searchValue ) {
		String propertyName = Supe.PRODUCTION_CONTAINER;
		return runPropertySearch( propertyName, searchValue );
	}

	public List<Supe> searchForSupesByCmMethod( String searchValue ) {
		String propertyName = Supe.TRANSFECTION_METHOD;
		return runPropertySearch( propertyName, searchValue );
	}

	public List<Supe> searchForSupesByExpressionLevel( String selectorValue, Object searchValue ) {
		String propertyName = Supe.EXPRESSION_LEVEL;
		return runPropertySearchWithSelector( propertyName, selectorValue, searchValue );
	}

	public List<Supe> searchForSupesByMsd( String selectorValue, Object searchValue ) {
		String propertyName = Supe.MSD_PROTEIN_CONCENTRATION;
		return runPropertySearchWithSelector( propertyName, selectorValue, searchValue );
	}
	
	public List<Supe> searchForSupesBySupeQuality(  String selectorValue, Object searchValue  ) {
		String subPropertyName = Supe.SUPE_QUALITY;
		String propertyName = SupeQuality.VALUE;
		return runSubPropertySearchWithSelector( subPropertyName, propertyName, selectorValue, searchValue );
	}
	
	public List<Supe> searchForSupesByHarvestDate(  String selectorValue, Object searchValue  ) {
		String propertyName = Supe.HARVEST_DATE;
		return runPropertySearchWithSelector( propertyName, selectorValue, searchValue );
	}
	
	@SuppressWarnings("unchecked")
	private List<Supe> runPropertySearchWithSelector( String propertyName, String selectorValue , Object searchValue ) {
		try {
			openSessionAndTransaction();
			Criterion relationship = chooseCriteriaRelationType( selectorValue, propertyName, searchValue );
			List results = session.createCriteria(  Supe.class  ).add( relationship ).list( );
			commitTransactionAndCloseSession();
			return results;
		} catch( Exception e ) {
			ProteinRequestApp.getActiveInstance( ).handleDbFailure(  e );
			return Collections.EMPTY_LIST;
		}
	}
	
	private Criterion chooseCriteriaRelationType( String selectorValue, String propertyName, Object propertyValue ) {
		if( selectorValue.equals( SearchSelector.EQUALS )) {
			return Restrictions.eq(  propertyName, propertyValue  );
		} else if( selectorValue.equals( SearchSelector.GREATER_THAN )) {
			return Restrictions.gt(  propertyName, propertyValue );
		} else if( selectorValue.equals( SearchSelector.GREATER_THAN_OR_EQUAL )) {
			return Restrictions.ge(  propertyName, propertyValue );
		} else if( selectorValue.equals( SearchSelector.LESS_THAN )) {
			return Restrictions.lt(  propertyName, propertyValue );
		} else if( selectorValue.equals( SearchSelector.LESS_THAN_OR_EQUAL )) {
			return Restrictions.le(  propertyName, propertyValue );
		} else {
			throw new IllegalArgumentException("Selector value not recognized: "+ selectorValue );
		}
	}
	
	@SuppressWarnings("unchecked")
	private List<Supe> runSubPropertySearchWithSelector( String subPropertyName, String propertyName, String selectorValue , Object searchValue ) {
		try {
			openSessionAndTransaction();
			Criterion relationship = chooseCriteriaRelationType( selectorValue, propertyName, searchValue );
			List results = session.createCriteria(  Supe.class  ).createCriteria(  subPropertyName  ).add( relationship ).list( );
			commitTransactionAndCloseSession();
			return results;
		} catch( Exception e ) {
			ProteinRequestApp.getActiveInstance( ).handleDbFailure(  e );
			return Collections.EMPTY_LIST;
		}
	}

	public List<Supe> searchForSupesByCellLineId( long searchValue )  {
        List<Supe> combinedSupes = new ArrayList<Supe>();
		String propertyName = Supe.CELL_LINE + ".id";
		List<Supe> transfected = runPropertySearch( propertyName, searchValue );
        combinedSupes.addAll(transfected);
        return combinedSupes;
	}

    public List<Supe> searchForSupesByCollaboratorName( String searchValue )  {
        String propertyName = Supe.COLLABORATOR;
        List<Supe> combinedSupes = new ArrayList<Supe>();
        List<Supe> stables = runSubPropertySearch(Supe.COLLABORATOR, Collaborator.COLLABORATOR, searchValue);
        combinedSupes.addAll(stables);
        return combinedSupes;
    }

    public List<Supe> searchForSupesByShipped( String searchValue )  {
        List<Supe> combinedSupes = new ArrayList<Supe>();
        if(searchValue != null) {
            searchValue = searchValue.toUpperCase();
            if(searchValue.equals("TRUE") || searchValue.equals("FALSE")) {
                combinedSupes = searchForSupesByShipped(Boolean.parseBoolean(searchValue));
            }
        }
        return combinedSupes;
    }

    public List<Supe> searchForSupesByShipped( Boolean searchValue )  {
        String propertyName = Supe.SHIPPED;
        List<Supe> combinedSupes = new ArrayList<Supe>();
        List<Supe> stables = runPropertySearch(propertyName, searchValue);
        combinedSupes.addAll(stables);
        return combinedSupes;
    }

    //For the set of queries involving constructs - a construct can be found either in a stable cell line, or in transfected
    //cell line - so merge the results of both queries.
	public List<Supe> searchForSupesByConstructId( long searchValue ) {
        List<Supe> combinedSupes = new ArrayList<Supe>();
        List<Supe> stables = runSubPropertySearchInCellLine(CellLine.CONSTRUCT_SET, "id", searchValue );
        combinedSupes.addAll(stables);
		List<Supe> transfected = runSubPropertySearch( Supe.CONSTRUCT_SET  , "id", searchValue );
        combinedSupes.addAll(transfected);
        return combinedSupes;
	}

	public List<Supe> searchForSupesByConstructTag( String searchValue ) {
        List<Supe> combinedSupes = new ArrayList<Supe>();
        List<Supe> stables = runSubPropertySearchInCellLine(CellLine.CONSTRUCT_SET, Construct.TAG, searchValue );
        combinedSupes.addAll(stables);
		List<Supe> transfected = runSubPropertySearch( Supe.CONSTRUCT_SET , Construct.TAG, searchValue );
        combinedSupes.addAll(transfected);
        return combinedSupes;
	}

	public List<Supe> searchForSupesByConstructExtid( int searchValue ) {
        List<Supe> combinedSupes = new ArrayList<Supe>();
        List<Supe> stables = runSubPropertySearchInCellLine(CellLine.CONSTRUCT_SET, Construct.EXTID, searchValue );
        combinedSupes.addAll(stables);
		List<Supe> transfected = runSubPropertySearch( Supe.CONSTRUCT_SET , Construct.EXTID,  searchValue );
        combinedSupes.addAll(transfected);
        return combinedSupes;
	}

	public List<Supe> searchForSupesByConstructName( String searchValue ) {
        List<Supe> combinedSupes = new ArrayList<Supe>();
        List<Supe> stables = runSubPropertySearchInCellLine(CellLine.CONSTRUCT_SET, Construct.CONSTRUCT_NAME, searchValue );
        combinedSupes.addAll(stables);
		List<Supe> transfected = runSubPropertySearch( Supe.CONSTRUCT_SET , Construct.CONSTRUCT_NAME, searchValue );
        combinedSupes.addAll(transfected);
        return combinedSupes;
	}

	public List<Supe> searchForSupesByConstructInsert( String searchValue) {
        List<Supe> combinedSupes = new ArrayList<Supe>();
        List<Supe> stables = runSubPropertySearchInCellLine(CellLine.CONSTRUCT_SET, Construct.INSERT, searchValue );
        combinedSupes.addAll(stables);
		List<Supe> transfected = runSubPropertySearch( Supe.CONSTRUCT_SET , Construct.INSERT , searchValue );
        combinedSupes.addAll(transfected);
        return combinedSupes;
	}
	
	@SuppressWarnings("unchecked")
	private List<Supe> runSubPropertySearch( String subPropertyName, String propertyName, long value ) {
		openSessionAndTransaction();
		List results = session.createCriteria(  Supe.class  )
			.addOrder(  Order.desc(  "id" ) )
			.createCriteria(  subPropertyName  )
			.add( Restrictions.eq( propertyName, value ))
			.list( );
		commitTransactionAndCloseSession();
		return results;
	}
	
	@SuppressWarnings("unchecked")
	private List<Supe> runSubPropertySearch( String subPropertyName, String propertyName, int value ) {
		openSessionAndTransaction();
		List results = session.createCriteria(  Supe.class  )
			.addOrder(  Order.desc(  "id" ) )
			.createCriteria(  subPropertyName  )
			.add( Restrictions.eq( propertyName, value ))
			.list( );
		commitTransactionAndCloseSession();
		return results;
	}
	
	@SuppressWarnings("unchecked")
	private List<Supe> runSubPropertySearch( String subPropertyName, String propertyName, String value ) {
		openSessionAndTransaction();
		List results = session.createCriteria(  Supe.class  )
			.addOrder(  Order.desc(  "id" ) )
			.createCriteria(  subPropertyName  )
			.add( Restrictions.ilike( propertyName, "%" + value + "%" ))
			.list( );
		commitTransactionAndCloseSession();
		return results;
	}

    private List<Supe> runSubPropertySearchInCellLine( String subPropertyName, String propertyName, String value ) {
        openSessionAndTransaction();
        List results = session.createCriteria(  Supe.class  )
                .addOrder(  Order.desc(  "id" ) )
                .createCriteria(Supe.CELL_LINE)
                .createCriteria(subPropertyName)
                .add( Restrictions.ilike( propertyName, "%" + value + "%" ))
                .list( );
        commitTransactionAndCloseSession();
        return results;
    }

    private List<Supe> runSubPropertySearchInCellLine( String subPropertyName, String propertyName, long value ) {
        openSessionAndTransaction();
        List results = session.createCriteria(  Supe.class  )
                .addOrder(  Order.desc(  "id" ) )
                .createCriteria(Supe.CELL_LINE)
                .createCriteria(subPropertyName)
                .add( Restrictions.eq( propertyName, value ))
                .list( );
        commitTransactionAndCloseSession();
        return results;
    }

    private List<Supe> runSubPropertySearchInCellLine( String subPropertyName, String propertyName, int value ) {
        openSessionAndTransaction();
        List results = session.createCriteria(  Supe.class  )
                .addOrder(  Order.desc(  "id" ) )
                .createCriteria(Supe.CELL_LINE)
                .createCriteria(subPropertyName)
                .add( Restrictions.eq( propertyName, value ))
                .list( );
        commitTransactionAndCloseSession();
        return results;
    }


    @SuppressWarnings("unchecked")
	private List<Supe> runPropertySearch( String propertyName, Object value ) {
		openSessionAndTransaction();
		List results = session.createCriteria(  Supe.class  )
			.add( Restrictions.ilike( propertyName, "%" + value + "%" ))
			.addOrder(  Order.desc(  "id") )
			.list( );
		commitTransactionAndCloseSession();
		return results;
	}

	@SuppressWarnings("unchecked")
	private List<Supe> runPropertySearch( String propertyName, long value ) {
		openSessionAndTransaction();
		List results = session.createCriteria(  Supe.class  )
			.add( Restrictions.eq( propertyName, value ))
			.addOrder(  Order.desc(  "id") )
			.list( );
		commitTransactionAndCloseSession();
		return results;
	}

    @SuppressWarnings("unchecked")
    private List<Supe> runPropertySearch( String propertyName, Boolean value ) {
        openSessionAndTransaction();
        List results = session.createCriteria(  Supe.class  )
                .add( Restrictions.eq( propertyName, value ))
                .addOrder(  Order.desc(  "id") )
                .list( );
        commitTransactionAndCloseSession();
        return results;
    }

	private void openSessionAndTransaction() {
		session = createSession();
		transaction = session.beginTransaction( );
	}
	
	private void commitTransactionAndCloseSession() {
		transaction.commit( );
		session.close( );
	}
}
