# Supplementary material for: ProteinTracker: an application for managing protein production and purification
Source: BMC Res Notes. 2012 May 10;5:224. doi: 10.1186/1756-0500-5-224 (PMC3436699; doi:10.1186/1756-0500-5-224)
Supplement: Additional file 1 — Source Code Distribution. ProteinTracker source code. Source code and build instructions for ProteinTracker. [file 1756-0500-5-224-S1.zip › proteintracker/src/net/sf/proteintracker/echo/appinteractions/SessionProperties.java]

/*
 * ProteinTracker: A system for tracking and requesting protein reagents
 *
 * (C) Copyright 2011 Stefan Ponko and Dan Van Atta
 *
 * This library is free software; you can redistribute it and/or modify it
 * under the terms of the GNU Lesser General Public License as published by
 * the Free Software Foundation; either version 3 of the License, or
 * (at your option) any later version.
 *
 * This library is distributed in the hope that it will be useful, but
 * WITHOUT ANY WARRANTY; without even the implied warranty of MERCHANTABILITY
 * or FITNESS FOR A PARTICULAR PURPOSE. See the GNU Lesser General Public
 * License for more details.
 *
 * You should have received a copy of the GNU Lesser General Public
 * License along with this library; if not, write to the Free Software
 * Foundation, Inc., 51 Franklin Street, Fifth Floor, Boston, MA  02110-1301,
 * USA.
 */
package net.sf.proteintracker.echo.appinteractions;

import java.util.ArrayList;
import java.util.Enumeration;
import java.util.List;

import javax.servlet.http.HttpSession;

import nextapp.echo.app.ApplicationInstance;
import nextapp.echo.webcontainer.ClientProperties;
import nextapp.echo.webcontainer.ContainerContext;


/**
 * Class for getting and setting <code>HttpSession</code> properties in an echo
 * framework setting.
 */
public class SessionProperties {
	
	/** Sets a session key/value property */
	public static void setProperty( String propertyName, Object propertyValue ) {
		getSession( ).setAttribute(  propertyName , propertyValue );
	}

	private static HttpSession getSession() {
		return getContainerContext().getSession( );
	}
	
	private static ContainerContext getContainerContext( ) {
		ApplicationInstance activeInstance = ApplicationInstance.getActive( );
		return (ContainerContext) activeInstance.getContextProperty( ContainerContext.CONTEXT_PROPERTY_NAME  );
	}

	/** Returns the value of a session property with a given name */
	public static Object getProperty( String propertyName ) {
		return getSession().getAttribute( propertyName ); 
	}

	/** Returns all session property names in a list */
	@SuppressWarnings("unchecked")
	public static List<String> getPropertyNames( ) {
		Enumeration<String> sessionAttributeNames = getSession( ).getAttributeNames( );
		List<String> propertyNames = new ArrayList<String>();
		while( sessionAttributeNames.hasMoreElements( ) ) {
			propertyNames.add( sessionAttributeNames.nextElement( ) );
		}
		return propertyNames;
	}

	/** Returns true if the user is using Internet Explorer as their browser */
	public static boolean clientBrowserIsInternetExplorer() {
		ClientProperties props = getContainerContext().getClientProperties( );
		Boolean value = props.getBoolean(  ClientProperties.BROWSER_INTERNET_EXPLORER  );
		if( value == null ) {
			return false;
		} else {
			return value;
		}
	}
	
}
