# Supplementary material for: ProteinTracker: an application for managing protein production and purification
Source: BMC Res Notes. 2012 May 10;5:224. doi: 10.1186/1756-0500-5-224 (PMC3436699; doi:10.1186/1756-0500-5-224)
Supplement: Additional file 1 — Source Code Distribution. ProteinTracker source code. Source code and build instructions for ProteinTracker. [file 1756-0500-5-224-S1.zip › proteintracker/src/net/sf/proteintracker/echo/appinteractions/UserMessaging.java]

/*
 * ProteinTracker: A system for tracking and requesting protein reagents
 *
 * (C) Copyright 2011 Stefan Ponko and Dan Van Atta
 *
 * This library is free software; you can redistribute it and/or modify it
 * under the terms of the GNU Lesser General Public License as published by
 * the Free Software Foundation; either version 3 of the License, or
 * (at your option) any later version.
 *
 * This library is distributed in the hope that it will be useful, but
 * WITHOUT ANY WARRANTY; without even the implied warranty of MERCHANTABILITY
 * or FITNESS FOR A PARTICULAR PURPOSE. See the GNU Lesser General Public
 * License for more details.
 *
 * You should have received a copy of the GNU Lesser General Public
 * License along with this library; if not, write to the Free Software
 * Foundation, Inc., 51 Franklin Street, Fifth Floor, Boston, MA  02110-1301,
 * USA.
 */
package net.sf.proteintracker.echo.appinteractions;


import java.util.List;

import nextapp.echo.app.ApplicationInstance;
import nextapp.echo.app.Window;
import net.sf.proteintracker.echo.dialog.ErrorMessage;
import net.sf.proteintracker.echo.dialog.InfoMessage;
import net.sf.proteintracker.echo.dialog.MessageDialog;
import net.sf.proteintracker.echo.dialog.WarningMessage;


public class UserMessaging {
	
	public static void reportMessageToUser( String message ) {
		addDialogToApplicationWindow( new InfoMessage( message ) );
	}
	
	public static void reportMessageToUser( List<String> messages ) {
		addDialogToApplicationWindow( new InfoMessage( messages ) );
	}
	
	public static void reportMessageToUser( String windowTitle, String message ) {
		addDialogToApplicationWindow( new InfoMessage( windowTitle, message ) );
	}
	
	public static void reportMessageToUser( String windowTitle, List<String> messages ) {
		addDialogToApplicationWindow( new InfoMessage( windowTitle, messages ) );
	}

	
	
	public static void reportWarningToUser( String warning ) {
		addDialogToApplicationWindow( new WarningMessage( warning ) );
	}

	public static void reportWarningToUser( List<String> messages ) {
		addDialogToApplicationWindow( new WarningMessage( messages ) );
	}
	
	public static void reportErrorToUser( String message ) {
		addDialogToApplicationWindow( new ErrorMessage( message ) );
	}
	
	public static void reportErrorToUser( List<String> messages ) {
		addDialogToApplicationWindow( new ErrorMessage( messages ) );
	}
	
	
	private static void addDialogToApplicationWindow( MessageDialog dialog ) {
		Window defaultWindow = ApplicationInstance.getActive( ).getDefaultWindow( );
		defaultWindow.getContent( ).add( dialog  );
		ApplicationInstance.getActive( ).setFocusedComponent(  dialog.getComponent( MessageDialog.CLOSE_BUTTON_ID   ) );
	}
	
	
}
