# Supplementary material for: ProteinTracker: an application for managing protein production and purification
Source: BMC Res Notes. 2012 May 10;5:224. doi: 10.1186/1756-0500-5-224 (PMC3436699; doi:10.1186/1756-0500-5-224)
Supplement: Additional file 1 — Source Code Distribution. ProteinTracker source code. Source code and build instructions for ProteinTracker. [file 1756-0500-5-224-S1.zip › proteintracker/src/net/sf/proteintracker/echo/buttons/DefaultButton.java]

/*
 * ProteinTracker: A system for tracking and requesting protein reagents
 *
 * (C) Copyright 2011 Stefan Ponko and Dan Van Atta
 *
 * This library is free software; you can redistribute it and/or modify it
 * under the terms of the GNU Lesser General Public License as published by
 * the Free Software Foundation; either version 3 of the License, or
 * (at your option) any later version.
 *
 * This library is distributed in the hope that it will be useful, but
 * WITHOUT ANY WARRANTY; without even the implied warranty of MERCHANTABILITY
 * or FITNESS FOR A PARTICULAR PURPOSE. See the GNU Lesser General Public
 * License for more details.
 *
 * You should have received a copy of the GNU Lesser General Public
 * License along with this library; if not, write to the Free Software
 * Foundation, Inc., 51 Franklin Street, Fifth Floor, Boston, MA  02110-1301,
 * USA.
 */
package net.sf.proteintracker.echo.buttons;

import nextapp.echo.app.Button;
import nextapp.echo.app.Extent;
import nextapp.echo.app.ImageReference;

public class DefaultButton extends Button {

	private static final long serialVersionUID = -5418447638159027189L;
	private static final int DEFAULT_WIDTH  = 80;
	private static final int DEFAULT_HEIGHT = 22;
	
	public DefaultButton( String buttonText) {
		this( buttonText, DEFAULT_WIDTH );
	}
	
	public DefaultButton( String buttonText, ImageReference img ) {
		super( buttonText, img );
		setProperties( DEFAULT_WIDTH );
	}

	
	public DefaultButton( String buttonText, int buttonWidth  ) {
		super( buttonText );
		setProperties(  buttonWidth );
	}
	
	
	
	private void setProperties( int buttonWidth ) {
		setStyleName("Default");
		setWidth(new Extent( buttonWidth , Extent.PX ));
		setHeight(  new Extent( DEFAULT_HEIGHT, Extent.PX ) );
	}
}
