# Supplementary material for: ProteinTracker: an application for managing protein production and purification
Source: BMC Res Notes. 2012 May 10;5:224. doi: 10.1186/1756-0500-5-224 (PMC3436699; doi:10.1186/1756-0500-5-224)
Supplement: Additional file 1 — Source Code Distribution. ProteinTracker source code. Source code and build instructions for ProteinTracker. [file 1756-0500-5-224-S1.zip › proteintracker/src/net/sf/proteintracker/echo/ComponentReader.java]

/*
 * ProteinTracker: A system for tracking and requesting protein reagents
 *
 * (C) Copyright 2011 Stefan Ponko and Dan Van Atta
 *
 * This library is free software; you can redistribute it and/or modify it
 * under the terms of the GNU Lesser General Public License as published by
 * the Free Software Foundation; either version 3 of the License, or
 * (at your option) any later version.
 *
 * This library is distributed in the hope that it will be useful, but
 * WITHOUT ANY WARRANTY; without even the implied warranty of MERCHANTABILITY
 * or FITNESS FOR A PARTICULAR PURPOSE. See the GNU Lesser General Public
 * License for more details.
 *
 * You should have received a copy of the GNU Lesser General Public
 * License along with this library; if not, write to the Free Software
 * Foundation, Inc., 51 Franklin Street, Fifth Floor, Boston, MA  02110-1301,
 * USA.
 */
package net.sf.proteintracker.echo;

import java.util.Date;
import java.util.Set;

import nextapp.echo.app.Button;
import nextapp.echo.app.CheckBox;
import nextapp.echo.app.Component;
import nextapp.echo.app.Label;
import nextapp.echo.app.ListBox;
import nextapp.echo.app.TextArea;
import nextapp.echo.app.TextField;
import net.sf.proteintracker.echo.uicomponent.CalendarFieldGroup;
import net.sf.proteintracker.echo.uicomponent.MultiSelectBox;
import net.sf.proteintracker.echo.uicomponent.SingleSelectBox;
import net.sf.proteintracker.util.StringUtil;


public final class ComponentReader {
    /**
     * A component is set if 'reading' the component will return a non-null, non-empty value.
	 */
	public static boolean isSet( Component c ) {
		if( c instanceof TextField ) {
			return !((TextField) c).getText( ).trim().isEmpty( );
		} else if( c instanceof TextArea ) {
			return !((TextArea) c).getText( ).trim().isEmpty( );
		} else if( c instanceof CalendarFieldGroup ) {
			return !((CalendarFieldGroup) c).getTextValue( ).isEmpty( );
		} else if( c instanceof SingleSelectBox<?> ) {
			return readSelection( c ) != null;
		} else if( c instanceof MultiSelectBox<?> ) {
			MultiSelectBox<?> box = (MultiSelectBox<?>) c;
			return box.getSelectionSet( ).size() > 0;
		} else if( c instanceof ListBox ) {
			return ((ListBox) c).getSelectedIndices( ).length > 0;
		} else if( c instanceof CheckBox ) {
			return true;
		} else if( c instanceof Label ) {
			String value = ((Label) c).getText( );
			return (value != null) && (!value.trim().isEmpty( ));
		} else {
			throw new ComponentReadException( c );
		}
	}

	
	
    /**
	 * Reads the date of a CalendarFieldGroup component.
	 */
	public static Date readDate( Component c ) {
		if( c instanceof CalendarFieldGroup ) {
			return ((CalendarFieldGroup) c ).getValue();
		} else{
			throw new ComponentReadException(  c );
		}
	}

	
	/**
	 * Reads the object selection value of a SingleSelectBox.
	 */
	public static Object readSelection( Component c  ) {
		if( c instanceof SingleSelectBox<?> ) {
			return ((SingleSelectBox<?>) c).getSelection();
		} else {
			throw new ComponentReadException( c );
		}
	}
	
	


	/**
	 * Reads the selection values (Objects) from a MultiSelectBox.
	 *
	 * @param c the component to read
	 *            The id of the MultiSelectBox added to the c.
	 * @return Null if no selection made by the user, otherwise a set of objects
	 *         that represent the users selection.
	 */
	public static Set<?> readSet(Component c  ) {
		if( c instanceof MultiSelectBox<?> ) {
			return ((MultiSelectBox<?>) c).getSelectionSet();
		} else {
			throw new ComponentReadException( c );
		}
	}


	/**
	 * Reads the value of a CheckBox component
	 *
	 * @param c component to read
	 *            The id of the checkBox component added to this c.
	 * @return Either True if the checkBox component is checked, otherwise
	 *         false.
	 */
	public static boolean readBoolean( Component c ) {
		Boolean selected;
		if( c instanceof CheckBox ) {
			selected = ((CheckBox) c).isSelected();
		} else{
			throw new ComponentReadException(  c );
		}
		return selected;
	}

	public static Float readFloat(Component c ) {
		if( !isTextFieldComponent( c ) ) {
			throw new ComponentReadException( c );
		}

		
		Float value = null;
		if( ComponentValidator.isValidFloat( c ) ) {
			value = Float.parseFloat( readString( c ) );
		}
		return value;
	}


	public static Long readLong( Component c  ) {
		if( !isTextFieldComponent( c ) ) {
			throw new ComponentReadException( c );
		}

		
		if( !ComponentValidator.isValidLong( c  )) {
			return null;
		} else {
			return Long.parseLong( readString( c ) );
		}
	}

	public static Integer readInteger( Component c  ) { 
		if( !isTextFieldComponent( c ) ) {
			throw new ComponentReadException( c );
		}
		
		if( !ComponentValidator.isValidInteger( c ) ) {
			return null;
		} else {
			return Integer.parseInt( readString( c ) );
		}
	}

	private static boolean isTextFieldComponent( Component c) {
		return (c instanceof TextField);
	}

	/**
	 * Reads the text value of a component.
	 */
	public static String readString( Component c  ) {
		if( c instanceof TextField ) {
			return ((TextField) c).getText( ).trim( );
		} else if( c instanceof TextArea ) {
			return ((TextArea) c ).getText( ).trim( );
		} else if( c instanceof Label ) {
			return readLabelText( (Label) c );
		} else if( c instanceof Button ) {
			return readButtonText( (Button) c );
		} else if( c instanceof CalendarFieldGroup ) {
			return ((CalendarFieldGroup) c).getTextValue( );
		} else {
			throw new ComponentReadException( c );
		}
	}
	
	private static String readLabelText( Label label ) {
		return StringUtil.nonNullString(  label.getText( ) );
	}
	
	private static String readButtonText( Button button ) {
		return StringUtil.nonNullString(  button.getText( ) );
	}
	
	private static class ComponentReadException extends IllegalArgumentException {
		private static final long serialVersionUID = -4864635751978232300L;
		public ComponentReadException( Component c ) {
			super("Unsupported component while trying to read value, component class: "+ c.getClass() + ", component id: " + c.getId() );
		}
		
	}
}
