# Supplementary material for: ProteinTracker: an application for managing protein production and purification
Source: BMC Res Notes. 2012 May 10;5:224. doi: 10.1186/1756-0500-5-224 (PMC3436699; doi:10.1186/1756-0500-5-224)
Supplement: Additional file 1 — Source Code Distribution. ProteinTracker source code. Source code and build instructions for ProteinTracker. [file 1756-0500-5-224-S1.zip › proteintracker/src/net/sf/proteintracker/echo/ComponentValidator.java]

/*
 * ProteinTracker: A system for tracking and requesting protein reagents
 *
 * (C) Copyright 2011 Stefan Ponko and Dan Van Atta
 *
 * This library is free software; you can redistribute it and/or modify it
 * under the terms of the GNU Lesser General Public License as published by
 * the Free Software Foundation; either version 3 of the License, or
 * (at your option) any later version.
 *
 * This library is distributed in the hope that it will be useful, but
 * WITHOUT ANY WARRANTY; without even the implied warranty of MERCHANTABILITY
 * or FITNESS FOR A PARTICULAR PURPOSE. See the GNU Lesser General Public
 * License for more details.
 *
 * You should have received a copy of the GNU Lesser General Public
 * License along with this library; if not, write to the Free Software
 * Foundation, Inc., 51 Franklin Street, Fifth Floor, Boston, MA  02110-1301,
 * USA.
 */
package net.sf.proteintracker.echo;

import nextapp.echo.app.Component;
import net.sf.proteintracker.echo.uicomponent.CalendarFieldGroup;

/**
 * Contains methods to determine if the value entered into a component is in a format
 * such that it can be translated to a target data type (such as Long, Float, Date)
 */
public class ComponentValidator {

	
    /**
     * True if component is a calendar input containing a well formatted  date value.
     */
	public static boolean isValidDate( Component input  ) {
    	if( ComponentReader.readString( input ).isEmpty()) {
    		return false;
    	} else {
    		return ((CalendarFieldGroup) input).getValue( ) != null;
    	}
    }


    /**
     * True if component is a text input containing text parse-able as a float value,
     * and in addition that float value is greater than zero.
     */
    public static boolean isValidPositiveFloat( Component input  ) {
    	if( isValidFloat( input  ) ) {
    		return Float.parseFloat( ComponentReader.readString( input  )) > 0.00000000001F;
     	} else {
			return false;
		}
	}
    
    /**
     * True if component is a text input containing text parse-able as a float value,
     * and in addition that float value is zero or greater.
     */
    public static boolean isValidNonNegativeFloat( Component input  ) {
    	if( isValidFloat( input  ) ) {
    		return Float.parseFloat( ComponentReader.readString( input  )) > -0.00000000001F;
     	} else {
			return false;
		}
    }

    /**
     * True if component is a text input containing text parse-able as a float value.
     */
	public static boolean isValidFloat( Component input  ) {
		String text = ComponentReader.readString(input );

		if(  text.isEmpty( ) ) {
			return false;
		} else if( isValidInteger( input  ) ) {
			return true;
		} else {
			try {
				Float.parseFloat( text );
				return true;
			} catch( NumberFormatException ne ) {
				return false;
			}
		}
	}

    /**
     * True if component is a text input containing a value parse-able as a long.
     */
	public static boolean isValidLong( Component input  ) {
		if( isValidInteger(input ) ) {
			return true;
		}

		String text = ComponentReader.readString( input  );

		if(  text.isEmpty( ) ) {
			return false;
		} else {
			try {
				Long.parseLong( text );
				return true;
			} catch( NumberFormatException ne ) {
				return false;
			}
		}
	}

    /**
     * True if component is a text input containing a value parse-able as a long,
     * and that long value is greater than zero.
     */
	public static boolean isValidPositiveLong(Component input  ) {
		if( isValidLong( input  ) ) {
			long longValue = Long.parseLong( ComponentReader.readString( input ) );
			return (longValue > 0L);
		} else {
			return false;
		}
	}


	/**
	 * True if component is a text input containing a value parse-able as an integer.
     */
	public static boolean isValidInteger( Component input  ) {
		String text = ComponentReader.readString( input  );
		if( text.isEmpty( ) ) {
			return false;
		} else {
			try {
				Integer.parseInt( text );
				return true;
			} catch( NumberFormatException ne ) {
				return false;
			}
		}
	}


}
