# Supplementary material for: ProteinTracker: an application for managing protein production and purification
Source: BMC Res Notes. 2012 May 10;5:224. doi: 10.1186/1756-0500-5-224 (PMC3436699; doi:10.1186/1756-0500-5-224)
Supplement: Additional file 1 — Source Code Distribution. ProteinTracker source code. Source code and build instructions for ProteinTracker. [file 1756-0500-5-224-S1.zip › proteintracker/src/net/sf/proteintracker/echo/dialog/ConfirmationDialog.java]

/*
 * ProteinTracker: A system for tracking and requesting protein reagents
 *
 * (C) Copyright 2011 Stefan Ponko and Dan Van Atta
 *
 * This library is free software; you can redistribute it and/or modify it
 * under the terms of the GNU Lesser General Public License as published by
 * the Free Software Foundation; either version 3 of the License, or
 * (at your option) any later version.
 *
 * This library is distributed in the hope that it will be useful, but
 * WITHOUT ANY WARRANTY; without even the implied warranty of MERCHANTABILITY
 * or FITNESS FOR A PARTICULAR PURPOSE. See the GNU Lesser General Public
 * License for more details.
 *
 * You should have received a copy of the GNU Lesser General Public
 * License along with this library; if not, write to the Free Software
 * Foundation, Inc., 51 Franklin Street, Fifth Floor, Boston, MA  02110-1301,
 * USA.
 */
package net.sf.proteintracker.echo.dialog;


import nextapp.echo.app.Button;
import nextapp.echo.app.CheckBox;
import nextapp.echo.app.Column;
import nextapp.echo.app.Extent;
import nextapp.echo.app.Insets;
import nextapp.echo.app.Label;
import nextapp.echo.app.Row;
import nextapp.echo.app.WindowPane;
import nextapp.echo.app.event.ActionEvent;
import nextapp.echo.app.event.ActionListener;

public class ConfirmationDialog extends WindowPane {

	private static final long serialVersionUID = -6372537731720282026L;
	private static final String CONFIRM_DELETE_TITLE = "Delete Request?";

	public ConfirmationDialog( String message, ActionListener confirmationAction,
			ActionListener dontAskAgainListener ) {
		setWindowProperties( );

		// create main UI components
		CheckBox dontAskAgainBox = new CheckBox( );
		dontAskAgainBox.setSelected( false );
		Button confirmButton = createConfirmButton( confirmationAction, dontAskAgainListener, dontAskAgainBox );
		Button cancelButton =  createCancelButton( );
		
		// layout UI components into rows contained by a column
		Column mainColumn = new Column( );
		mainColumn.setCellSpacing( new Extent( 10 ) );
		mainColumn.add( createWindowLabelRow(  message  ));
		mainColumn.add(  createButtonRow( confirmButton, cancelButton ) );
		mainColumn.add( createDontAskAgainCheckBoxRow( dontAskAgainBox ) );
		add( mainColumn );
	}

	
	private void setWindowProperties( ) {
		setModal( true );
		setPositionX( new Extent( 300, Extent.PX ) );
		setPositionY( new Extent( 400, Extent.PX ) );
		setTitle( CONFIRM_DELETE_TITLE );
		setTitleInsets( new Insets( 10, 5 ) );
		setInsets( new Insets( 15 ) );
		setHeight( new Extent( 250 ) );
		setStyleName( "Default" );
		setDefaultCloseOperation( DISPOSE_ON_CLOSE );
		setClosable( true );
		setVisible( true );
	}
	

	


	private Button createConfirmButton( final ActionListener confirmedAction,
				final ActionListener dontAskAgainListener, final CheckBox dontAskAgainBox ) {
		ActionListener confirmButtonListener = new ActionListener( ) {
			private static final long serialVersionUID = 4116234090512810404L;

			public void actionPerformed( ActionEvent e ) {
				if( dontAskAgainBox.isSelected( ) ) {
					dontAskAgainListener.actionPerformed( null );
				}
				disposePane( );
			}
		};
		
		Button confirmButton = createButton( "Confirm", confirmButtonListener );
		confirmButton.addActionListener(  confirmedAction  );
		return confirmButton;
	}

	private Button createCancelButton( ) {
		ActionListener cancelButtonListener = new ActionListener( ) {
			private static final long serialVersionUID = -5343064903459443307L;
 			public void actionPerformed( ActionEvent e ) {
				disposePane( );
			}
		};
		return createButton( "Cancel", cancelButtonListener );
	}


	public void disposePane( ) {
		setVisible( false );
	}
	
	private Button createButton( String label, final ActionListener action ) {
		Button button = new Button( label );
		button.setStyleName( "Default" );
		button.setWidth( new Extent( 100 ) );
		button.addActionListener( action );
		return button;
	}
	
	private Row createWindowLabelRow( String message ) {
		Row labelRow = new Row( );
		labelRow.add( new Label( message ) );
		return labelRow;
	}
	
	private Row createButtonRow( Button confirmButton, Button cancelButton ) {
		Row buttonRow = new Row( );
		buttonRow.setCellSpacing( new Extent( 20 ) );
		buttonRow.add( confirmButton );
		buttonRow.add( cancelButton );
		return buttonRow;
	}
	
	private Row createDontAskAgainCheckBoxRow( CheckBox checkboxComponent ) {
		Row askAgainRow = new Row( );
		askAgainRow.add( checkboxComponent );
		askAgainRow.add( new Label( " - Don't ask again" ) );
		return askAgainRow;
	}
}
