# Supplementary material for: ProteinTracker: an application for managing protein production and purification
Source: BMC Res Notes. 2012 May 10;5:224. doi: 10.1186/1756-0500-5-224 (PMC3436699; doi:10.1186/1756-0500-5-224)
Supplement: Additional file 1 — Source Code Distribution. ProteinTracker source code. Source code and build instructions for ProteinTracker. [file 1756-0500-5-224-S1.zip › proteintracker/src/net/sf/proteintracker/echo/dialog/InfoMessage.java]

/*
 * ProteinTracker: A system for tracking and requesting protein reagents
 *
 * (C) Copyright 2011 Stefan Ponko and Dan Van Atta
 *
 * This library is free software; you can redistribute it and/or modify it
 * under the terms of the GNU Lesser General Public License as published by
 * the Free Software Foundation; either version 3 of the License, or
 * (at your option) any later version.
 *
 * This library is distributed in the hope that it will be useful, but
 * WITHOUT ANY WARRANTY; without even the implied warranty of MERCHANTABILITY
 * or FITNESS FOR A PARTICULAR PURPOSE. See the GNU Lesser General Public
 * License for more details.
 *
 * You should have received a copy of the GNU Lesser General Public
 * License along with this library; if not, write to the Free Software
 * Foundation, Inc., 51 Franklin Street, Fifth Floor, Boston, MA  02110-1301,
 * USA.
 */
package net.sf.proteintracker.echo.dialog;

import java.util.List;

import nextapp.echo.app.ImageReference;
import net.sf.proteintracker.ui.Images;

public class InfoMessage extends MessageDialog {

	private static final long serialVersionUID = 4055246891359059180L;
    public static final String DIALOG_ID = "info_message_dialog";
    
    
	public InfoMessage( String windowTitle, String message ) {
		super( windowTitle, message, MessageType.INFO , getDialogWindowIcon()  );
		setId( DIALOG_ID );
	}
	
	public InfoMessage( String message ) {
		super( message, MessageType.INFO , getDialogWindowIcon()  );
		setId( DIALOG_ID );
	}

	public InfoMessage( String windowTitle,  List<String> message ) {
		super( windowTitle, message, MessageType.INFO,  getDialogWindowIcon() );
		setId( DIALOG_ID );
	}

	
	public InfoMessage( List<String> message ) {
		super( message, MessageType.INFO,  getDialogWindowIcon() );
		setId( DIALOG_ID );
	}
	
	private static ImageReference getDialogWindowIcon() {
		return Images.getIconYes();
	}


	

}
