# Supplementary material for: ProteinTracker: an application for managing protein production and purification
Source: BMC Res Notes. 2012 May 10;5:224. doi: 10.1186/1756-0500-5-224 (PMC3436699; doi:10.1186/1756-0500-5-224)
Supplement: Additional file 1 — Source Code Distribution. ProteinTracker source code. Source code and build instructions for ProteinTracker. [file 1756-0500-5-224-S1.zip › proteintracker/src/net/sf/proteintracker/echo/dialog/MessageDialog.java]

/*
 * ProteinTracker: A system for tracking and requesting protein reagents
 *
 * (C) Copyright 2011 Stefan Ponko and Dan Van Atta
 *
 * This library is free software; you can redistribute it and/or modify it
 * under the terms of the GNU Lesser General Public License as published by
 * the Free Software Foundation; either version 3 of the License, or
 * (at your option) any later version.
 *
 * This library is distributed in the hope that it will be useful, but
 * WITHOUT ANY WARRANTY; without even the implied warranty of MERCHANTABILITY
 * or FITNESS FOR A PARTICULAR PURPOSE. See the GNU Lesser General Public
 * License for more details.
 *
 * You should have received a copy of the GNU Lesser General Public
 * License along with this library; if not, write to the Free Software
 * Foundation, Inc., 51 Franklin Street, Fifth Floor, Boston, MA  02110-1301,
 * USA.
 */
package net.sf.proteintracker.echo.dialog;


import java.util.ArrayList;
import java.util.List;

import nextapp.echo.app.Alignment;
import nextapp.echo.app.Button;
import nextapp.echo.app.Column;
import nextapp.echo.app.Extent;
import nextapp.echo.app.ImageReference;
import nextapp.echo.app.Insets;
import nextapp.echo.app.Label;
import nextapp.echo.app.WindowPane;
import nextapp.echo.app.event.ActionEvent;
import nextapp.echo.app.event.ActionListener;
import nextapp.echo.app.layout.ColumnLayoutData;
import net.sf.proteintracker.echo.EchoTools;
import net.sf.proteintracker.ui.Styles;

public class MessageDialog extends WindowPane {
    public static final String CLOSE_BUTTON_ID = "Msg_Dialog_Close_Button_Id";
	 
	public static enum MessageType {
    	INFO, WARNING, ERROR
    }
    
	private static final long serialVersionUID = 6539429931398060718L;
    private static final Extent WINDOW_WIDTH = new Extent( 600 );
    private static final Extent WINDOW_POSITION = new Extent(200, Extent.PX);
    private static final Insets WINDOW_INSETS = new Insets( 10 );
    private static final Insets CONTENT_COLUMN_INSETS = new Insets(10);

    private static final String DEFAULT_TITLE = "Application Message";
    private static final Insets TITLE_INSETS = new Insets(12, 5);

    
    private List<String> dialogMessage;
    private final String title;
    
    protected MessageDialog( String title , String message, MessageType messageType , ImageReference windowIcon  ){
    	this.title = title;
    	List<String> userMessages = new ArrayList<String>();
        userMessages.add(message);
        init(userMessages, messageType, windowIcon  );
    }

    protected MessageDialog(String message, MessageType messageType , ImageReference windowIcon  ){
    	this( DEFAULT_TITLE, message, messageType, windowIcon );
    }

    protected MessageDialog( String title, List<String> userMessages, MessageType messageType, ImageReference windowIcon ){
    	this.title = title;
        init(userMessages, messageType , windowIcon  );
    }
    
    
    protected MessageDialog(List<String> userMessages, MessageType messageType, ImageReference windowIcon ){
    	this.title = DEFAULT_TITLE;
        init(userMessages, messageType , windowIcon  );
    }

    private final void init(List<String> userMessages, MessageType messageType, ImageReference windowIcon ) {
    	setWindowProperties( windowIcon );
    	dialogMessage = userMessages;
    	add( createContentColumn( userMessages ) );
    }

    private void setWindowProperties( ImageReference windowIcon ) {
        setPositionX( WINDOW_POSITION );
        setPositionY( WINDOW_POSITION );
        setTitle( title );
        setWidth( WINDOW_WIDTH );
        setTitleInsets( TITLE_INSETS );
        setInsets(  WINDOW_INSETS );
        setStyleName( Styles.DEFAULT );
        setModal(  true  );
    	setIcon( windowIcon );
    }

    private Column createContentColumn( List<String> messages ) {
        Column contentColumn = new Column();
        contentColumn.setInsets( CONTENT_COLUMN_INSETS );

        for(String message : messages ){
            contentColumn.add( createDialogMessageItem( message ));
        }        
        
        contentColumn.add( EchoTools.createSpacerColumn(  10  ));
        contentColumn.add( createCloseButton() );
        return contentColumn;
    }

    private Label createDialogMessageItem( String msgText ) {
    	 Label label = new Label("- "+ msgText );
         ColumnLayoutData msgLayout = new ColumnLayoutData();
         msgLayout.setAlignment(new Alignment(Alignment.LEFT,Alignment.TOP));
         label.setLayoutData(msgLayout);
         return label;
    }

    private Button createCloseButton() {
        Button closeButton = new Button("Ok");
        closeButton.setId( MessageDialog.CLOSE_BUTTON_ID );
        closeButton.setStyleName("Default");
        closeButton.setWidth(new Extent(100));
        closeButton.addActionListener( windowCloseAction() );
        
        ColumnLayoutData btnLayout = new ColumnLayoutData();
        btnLayout.setAlignment(new Alignment(Alignment.CENTER,Alignment.BOTTOM));
        closeButton.setLayoutData(  btnLayout  );
        
        return closeButton;
    }

    private ActionListener windowCloseAction() {
    	return new ActionListener() {
			private static final long serialVersionUID = 1934095154865136353L;
			public void actionPerformed(ActionEvent e){
				 userClose();
            }
        };
    }

    
    public List<String> getDialogMessage() {
    	return dialogMessage;
    }
}
