# Supplementary material for: ProteinTracker: an application for managing protein production and purification
Source: BMC Res Notes. 2012 May 10;5:224. doi: 10.1186/1756-0500-5-224 (PMC3436699; doi:10.1186/1756-0500-5-224)
Supplement: Additional file 1 — Source Code Distribution. ProteinTracker source code. Source code and build instructions for ProteinTracker. [file 1756-0500-5-224-S1.zip › proteintracker/src/net/sf/proteintracker/echo/EchoTools.java]

/*
 * ProteinTracker: A system for tracking and requesting protein reagents
 *
 * (C) Copyright 2011 Stefan Ponko and Dan Van Atta
 *
 * This library is free software; you can redistribute it and/or modify it
 * under the terms of the GNU Lesser General Public License as published by
 * the Free Software Foundation; either version 3 of the License, or
 * (at your option) any later version.
 *
 * This library is distributed in the hope that it will be useful, but
 * WITHOUT ANY WARRANTY; without even the implied warranty of MERCHANTABILITY
 * or FITNESS FOR A PARTICULAR PURPOSE. See the GNU Lesser General Public
 * License for more details.
 *
 * You should have received a copy of the GNU Lesser General Public
 * License along with this library; if not, write to the Free Software
 * Foundation, Inc., 51 Franklin Street, Fifth Floor, Boston, MA  02110-1301,
 * USA.
 */
package net.sf.proteintracker.echo;

import java.io.PrintStream;
import java.util.ArrayList;
import java.util.Date;
import java.util.HashMap;
import java.util.List;
import java.util.Map;
import java.util.Set;
import java.util.Map.Entry;

import nextapp.echo.app.Button;
import nextapp.echo.app.CheckBox;
import nextapp.echo.app.Column;
import nextapp.echo.app.Component;
import nextapp.echo.app.ContentPane;
import nextapp.echo.app.Extent;
import nextapp.echo.app.Insets;
import nextapp.echo.app.Label;
import nextapp.echo.app.ListBox;
import nextapp.echo.app.Row;
import nextapp.echo.app.SelectField;
import nextapp.echo.app.SplitPane;
import nextapp.echo.app.TextArea;
import nextapp.echo.app.TextField;
import nextapp.echo.app.Window;
import nextapp.echo.app.layout.ColumnLayoutData;
import nextapp.echo.app.layout.RowLayoutData;
import nextapp.echo.app.list.AbstractListComponent;
import nextapp.echo.app.text.TextComponent;
import net.sf.proteintracker.echo.uicomponent.CalendarFieldGroup;
import net.sf.proteintracker.echo.uicomponent.MultiSelectBox;
import net.sf.proteintracker.echo.uicomponent.SingleSelectBox;
import net.sf.proteintracker.util.StringUtil;

public class EchoTools {

	
	/**
	 * Enables/disables a component. If the component is a text field or area, it will also be set to
	 * not editable.
	 */
	public static void enableComponent( Component component, boolean enable ) {
		component.setEnabled(  enable  );
		if( component instanceof TextField ) {
			((TextField) component).setEditable(  enable  );
		} else if (component instanceof TextArea ) {
			((TextArea) component).setEditable(  enable  );
		}
	}
	
	
	
	/**
	 * Creates a split pane component.
	 * @param orientation Orientation values can be found in <code>SplitPane</code>
	 * @param seperatorPositionPercentage A split pane contains two panes, this value
	 * is the percentage of the screen that the first pane will occupy.
	 */
	public static SplitPane createSplitPane( int orientation, int seperatorPositionPercentage ) {
		SplitPane pane = new SplitPane();
		pane.setOrientation( orientation );
		pane.setSeparatorPosition( new Extent( seperatorPositionPercentage, Extent.PERCENT ));
		return pane;
	}


	/**
	 * Creates an empty column, meant to create blank vertical space.
	 * @param size The height of the column in pixels
	 */
	public static final Column createSpacerColumn( int size ) {
		Column col = new Column();
		ColumnLayoutData columnLayout = new ColumnLayoutData();
		columnLayout.setHeight( new Extent( size, Extent.PX ));
		col.setInsets( new Insets( size ));
		return col;
	}


	/**
	 * Creates an empty row, meant to create blank horizontal space.
	 * @param size The width of the row in pixels
	 */
	public static final Row createSpacerRow( final int size ) {
		Row row = new Row();
		RowLayoutData rowLayout = new RowLayoutData();
		rowLayout.setWidth( new Extent( size, Extent.PX ));
		row.setLayoutData( rowLayout );
		return row;
	}


	/**
	 * Determines the child id number of a component contained in a parent component.
	 *
	 * @param objectToFindId The id of a child component that we would like to determine the child
	 * number for. Note, this is the id that should be returned by <code> component.getId() </code>,
	 * @param parentObj The parent component containing the child component we are interested in.
	 * @return The child number for the component found.
	 * @throws IllegalStateException Thrown if a component with the given 'objectToFindId'
	 * is not found in the 'parentObj' component, ie: thrown if parentObj.getComponent( objectToFindId)
	 * returns null.
	 * @throws IllegalArgumentException Thrown if objectToFindId parameter is either null or empty.
	 */
	public static int determineChildId( String objectToFindId, Component parentObj ) {
		if( objectToFindId == null || objectToFindId.isEmpty( ) ) {
			throw new IllegalArgumentException("Unable to determine the child number of a component without an id.");
		}

		Component[] components = parentObj.getComponents( );
		for( int i = 0; i < components.length; i++ ) {
			if( objectToFindId.equals(  components[i].getId()  )) {
				return i;
			}
		}
		throw new IllegalStateException("Could not find component id: " + objectToFindId + " under: " + parentObj );
	}


	/**
	 * Replaces a child component identified by an id with another component.
	 * @param objectToFindId The id of the child component that is to be replaced. This id must
	 * be set explicitly via a <code>Component.setId( String )</code> call.
	 * @param parentObj The parent component containing the component to be replaced
	 * @param replacement The component to be used as a replacement.
	 * @throws IllegalArgumentException Thrown if objectToFindId parameter is either null or empty.
	 */
	public static void replaceComponent( String objectToFindId, Component parentObj, Component replacement ) {
		int childId = EchoTools.determineChildId(  objectToFindId, parentObj );
		parentObj.remove(  childId  );
		parentObj.add( replacement, childId );
	}
	
	
	/**
	 * Triggers any action listeners of a TextField
	 */
	public static void fireTextFieldAction( TextField field ) {
		field.processInput( TextComponent.INPUT_ACTION, null );
	}
	

	/**
	 * Triggers any action listeners of a TextArea
	 */
	public static void fireTextAreaAction( TextArea field ) {
		field.processInput( TextComponent.INPUT_ACTION, null );
	}
	

	/**
	 * Triggers any action listeners of a SelectField
	 */
	public static void fireSelectFieldAction( SelectField field ) {
		field.processInput( AbstractListComponent.INPUT_ACTION, null );
	}
	
	
	/**
	 * Triggers any action listeners of a ListBox
	 */
	public static void fireListBoxAction( ListBox field ) {
		field.processInput( AbstractListComponent.INPUT_ACTION, null );
	}
	


	/**
	 * Given a window with component's, the second parameter defines a set of component id
	 * values to find, and an associated value to set on that component. 
	 *
	 * @param inputWindow An Echo window containing components.
	 * @param valuesToEnter Map of component id's and values to set for each of those components.
	 */
	public static void enterInput( Window inputWindow, Map<String,Object> valuesToEnter ) {
		Set<Entry<String,Object>> entrySet = valuesToEnter.entrySet();

		for( Entry<String,Object> entry : entrySet ) {
			Component input = inputWindow.getComponent( entry.getKey() );
			setComponentValue( input, entry.getValue()  );
		}
	}


	public static void setComponentValue( Component component , Object value ) {
		setComponentValue( component, value, false );
	}
	
	
	public static void setComponentValueAndFireAction( Component component , Object value ) {
		setComponentValue( component, value, true );
	}
	
	/**
	 * Sets the value of an echo component.
	 * 
	 * @param component The component whose value we want to set
	 * @param value The value to set 
	 * 
	 * @throws UnsupportedComponentException thrown if this method does not set the value of the
	 * component, typically because logic has not been added to define how to set the component value.
	 */
	@SuppressWarnings("unchecked")
	private static void setComponentValue( Component component , Object value , boolean fireAction )  {
	
		if( component instanceof Label ) {
				((Label) component).setText(  String.valueOf( value ) );
		} else if( component instanceof TextField ) {
			((TextField) component).setText( String.valueOf( value ));
			if( fireAction ) {
				fireTextFieldAction( (TextField) component );
			}
		} else if( component instanceof TextArea ) {
			((TextArea) component).setText(String.valueOf( value ));
			if( fireAction ) {
				fireTextAreaAction( (TextArea) component );
			}
		} else if( component instanceof MultiSelectBox<?> ) {
			MultiSelectBox<?> box = (MultiSelectBox<?>) component;
			setMultiSelectBoxValue( box, value );
			if( fireAction ) {
				fireListBoxAction( box );
			}
		} else if( component instanceof SingleSelectBox<?> ) {
			if( value.equals("" )) {
				value = null;
			}
			SingleSelectBox selectBox = (SingleSelectBox) component;
			selectBox.setSelected(  value  );
			if( fireAction ) {
				fireSelectFieldAction( selectBox );
			}
		} else if( component instanceof SelectField ) {
			SelectField field = (SelectField) component;
			field.setSelectedItem( value );
			if( fireAction ) {
				fireSelectFieldAction( field );
			}
		} else if( component instanceof ListBox ) {
			ListBox listBox = (ListBox) component;
			setListBoxValue( listBox, value );
			if( fireAction ) {
				fireListBoxAction( listBox  );
			}
		} else if( component instanceof CheckBox ) {
			CheckBox checkBox = (CheckBox) component;
			setCheckBoxValue( checkBox, value );
			if( fireAction ) {
				checkBox.doAction( );
			}
		} else if( component instanceof CalendarFieldGroup ){
			CalendarFieldGroup group = (CalendarFieldGroup) component;
			if( value instanceof Date ) {
				group.setValue((Date) value );
			} else {
				group.setValue( value.toString() );
			}
		} else {
			throw new UnsupportedComponentException( component,  "Could not determine component type to set it's value to: "+ value );
		}
	}


	@SuppressWarnings("unchecked")
	private static void setMultiSelectBoxValue( MultiSelectBox<?> box, Object value ) {
		if( value.equals("" )) {
			value = null;
		}
		Set setValue = (Set<?>) value;
		box.setSelected(  setValue  );
	}
	
	private static void setCheckBoxValue( CheckBox checkBox , Object value ) {
		if( value.equals("")) {
			value = Boolean.FALSE;
		}
		checkBox.setSelected( (Boolean) value );
	}

	private static void setListBoxValue( ListBox component, Object value ) {
		String[] valuesToSet;
		if( value instanceof String[] ) {
			valuesToSet = (String[]) value;
		} else if( value instanceof Set<?> ) {
			Set<?> selectionSet =(Set<?>) value;
			valuesToSet = new String[ selectionSet.size() ];
			int counter = 0;
			for( Object setValue : selectionSet ) {
				valuesToSet[ counter ] = setValue.toString();
				counter ++;
			}
		} else {
			valuesToSet = new String[] { (String) value };
		}
		ListBox field = (ListBox) component;
		List<Integer> selectionIndices = new ArrayList<Integer>();

		// TODO reverse the loop orders
		for( int i = 0; i < valuesToSet.length; i ++ ) {
			String valueToSet = valuesToSet[i];
			for( int j = 0, n = field.getModel().size(); j < n; j ++ ) {
				Object modelValue = field.getModel().get( j );
				if( !(modelValue instanceof String )) {
					throw new IllegalStateException("Unexpected value type while setting component with id: " + component.getId() + " value was expected to be a string but is a: " + value.getClass() );
				}
				if( modelValue.equals( valueToSet )) {
					selectionIndices.add( j );
					field.setSelectedIndex( j );
					j = n;  // break from inner loop
				}
			}
		}
		int[] array = new int[ selectionIndices.size() ];
		for( int i = 0; i < array.length; i ++  ) {
			array[i] = selectionIndices.get( i );
		}
		field.setSelectedIndices( array );
	}

	private static class UnsupportedComponentException extends IllegalStateException {
		private static final long serialVersionUID = 3225028851419171446L;
		public UnsupportedComponentException( Component component,  String msg ) {
			super("UnsupportedComponentException: "+ component.getClass() + ", " + msg );
		}
	}
	
	/**
	 * Identifies if a component is an instance of a input component.
	 * @param component
	 * @return
	 */
	public static boolean isInputComponent( Component component ) {
		if( component == null ) {
			return false;
		} else if( component instanceof TextField ) {
			return true;
		} else if( component instanceof TextArea ) {
			return true;
		} else if( component instanceof SelectField ) {
			return true;
		} else if( component instanceof CheckBox ) {
			return true;
		} else if( component instanceof CalendarFieldGroup ) {
			return true;
		} else if( component instanceof ListBox ) {
			return true;
		} else {
			return false;
		}
	}


	public static Map<String, Object> readValues( Window applicationWindow, Set<String> componentIdsToRead ) { //Class<?> onScreenClass ) {
		Map<String, Object> valueMap = new HashMap<String, Object>( );
		for( String key : componentIdsToRead ) {
			Component ioComponent = applicationWindow.getComponent( key );
			// ioComponent == null => we will read and insert a null value, which is desired
			Object value = readComponentValue( ioComponent ); 	
			valueMap.put( key,  value );
		}
		return valueMap;
	}

	
	public static Object readComponentValue( Component component ) {
		Object value = null;
		if( component instanceof Label ) {
			value = ((Label) component).getText( );
		} else if( component instanceof TextField ) {
			value =  ((TextField) component).getText( );
		} else if( component instanceof TextArea ) {
			value =  ((TextArea) component).getText( );
		} else if( component instanceof Button ) {
			 value = ((Button) component).getText( );
		} else if( component instanceof CheckBox ) {
			value = ((CheckBox) component).isSelected();
		} else if( component  instanceof CalendarFieldGroup ) {
			value = ((CalendarFieldGroup) component).getValue();
		} else if ( component instanceof SingleSelectBox<?> ) {
			value = ((SingleSelectBox<?>) component ).getSelection( );
		} else if ( component instanceof MultiSelectBox<?> ) {
			Object[] values = ((MultiSelectBox<?>) component).getSelectedValues( );
			String[] stringValues = new String[ values.length ];
			for( int i = 0; i < values.length; i ++ ) {
				stringValues[i] = values[i].toString( );
			}
			value = StringUtil.formatDelimitedString( stringValues, ",");
		} else if( component instanceof ListBox ) {
			value = ((ListBox) component).getSelectedValue( );
		} else if( component instanceof SelectField ) {
			value = ((SelectField) component).getSelectedItem( );
		} else {
			throw new UnsupportedComponentException( component, "Could not read the value of component (logic not implemented?)" );
		}
		return value;
	}

	

	public static void printWindowComponents( Window w , PrintStream outputStream ) {
		ContentPane p = w.getContent( );
		Component[] components = p.getComponents( );
		for( int i = 0; i < components.length; i ++ ) {
			printComponent( components[i], 0,  outputStream );
		}
	}

	public static void printComponentAndChildren( Component w , PrintStream outputStream) {
		printComponent( w , 0 ,  outputStream);
		Component[] components = w.getComponents( );
		for( int i = 0; i < components.length; i ++ ) {
			printComponent( components[i], 0,  outputStream );
		}
	}


	/**
	 * Recursively prints a component and it's children
	 */
	private static void printComponent( Component c , int tabCount ,  PrintStream outputStream) {
		if( c == null ) {
			return;
		}
		
		// print component
		String outputLine = buildOutputLineForComponentPrint( c , tabCount );
		outputStream.println( outputLine );
		
		// print children
		Component[] components = c.getComponents( );
		for( int i = 0; i < components.length; i ++ ) {
			printComponent( components[i], tabCount + 1 , outputStream);
		}
	}

	private static String buildOutputLineForComponentPrint( Component c, int tabCount ) {
		StringBuilder indentationTabs = new StringBuilder();
		for( int i = 0; i < tabCount; i ++ ) {
			indentationTabs.append( "\t" );
		}

		StringBuilder outputLine = new StringBuilder();
		outputLine.append( indentationTabs );
		outputLine.append("Component: ");
		outputLine.append( c.getClass().getSimpleName() );
		
		if( c.isEnabled() ) {
			outputLine.append( " - enabled - Id: " );
		} else {
			outputLine.append( " - disabled - Id: " );
		}

		outputLine.append( c.getId() );
		

		Object value;
		try {
			value = readComponentValue( c );
		} catch( UnsupportedComponentException e ) {
			value = "unable to read component value";
		}
		
		outputLine.append(", value: "+ value );
		return outputLine.toString();
	}
}
