# Supplementary material for: ProteinTracker: an application for managing protein production and purification
Source: BMC Res Notes. 2012 May 10;5:224. doi: 10.1186/1756-0500-5-224 (PMC3436699; doi:10.1186/1756-0500-5-224)
Supplement: Additional file 1 — Source Code Distribution. ProteinTracker source code. Source code and build instructions for ProteinTracker. [file 1756-0500-5-224-S1.zip › proteintracker/src/net/sf/proteintracker/echo/GenericInputComponentMaker.java]

/*
 * ProteinTracker: A system for tracking and requesting protein reagents
 *
 * (C) Copyright 2011 Stefan Ponko and Dan Van Atta
 *
 * This library is free software; you can redistribute it and/or modify it
 * under the terms of the GNU Lesser General Public License as published by
 * the Free Software Foundation; either version 3 of the License, or
 * (at your option) any later version.
 *
 * This library is distributed in the hope that it will be useful, but
 * WITHOUT ANY WARRANTY; without even the implied warranty of MERCHANTABILITY
 * or FITNESS FOR A PARTICULAR PURPOSE. See the GNU Lesser General Public
 * License for more details.
 *
 * You should have received a copy of the GNU Lesser General Public
 * License along with this library; if not, write to the Free Software
 * Foundation, Inc., 51 Franklin Street, Fifth Floor, Boston, MA  02110-1301,
 * USA.
 */
package net.sf.proteintracker.echo;

import java.util.Date;
import java.util.Set;

import nextapp.echo.app.Button;
import nextapp.echo.app.CheckBox;
import nextapp.echo.app.Color;
import nextapp.echo.app.Component;
import nextapp.echo.app.TextField;
import nextapp.echo.app.event.ActionListener;
import net.sf.proteintracker.echo.uicomponent.CalendarFieldGroup;
import net.sf.proteintracker.echo.uicomponent.EchoTextArea;
import net.sf.proteintracker.echo.uicomponent.ListItemRenderer;
import net.sf.proteintracker.echo.uicomponent.MultiSelectBox;
import net.sf.proteintracker.echo.uicomponent.SingleSelectBox;
import net.sf.proteintracker.echo.uicomponent.models.MultiSelectFieldModel;
import net.sf.proteintracker.echo.uicomponent.models.SingleSelectFieldModel;
import net.sf.proteintracker.echo.uicomponent.models.TextFieldModel;
import net.sf.proteintracker.ui.Styles;
import net.sf.proteintracker.util.StringUtil;

public class GenericInputComponentMaker {
	private static final int DEFAULT_TEXT_AREA_WIDTH = 25;
	private static final int DEFAULT_TEXT_AREA_HEIGHT = 4;
	private static final int DEFAULT_TEXT_FIELD_LENGTH = 30;
	private int textAreaWidth = DEFAULT_TEXT_AREA_WIDTH;
	private int textAreaHeight = DEFAULT_TEXT_AREA_HEIGHT;
	private TextFieldModel.FieldLength textFieldLength = new TextFieldModel.FieldLength( DEFAULT_TEXT_FIELD_LENGTH );

	public GenericInputComponentMaker(  ) { }

	public void setDefaultTextFieldLength( int fieldLength ) {
		this.textFieldLength = new TextFieldModel.FieldLength( fieldLength );
	}
	
	public void setDefaultTextAreaWidth( int textAreaWidth ) {
		this.textAreaWidth = textAreaWidth;
	}
	
	public void setDefaultTextAreaHeight( int textAreaHeight ) {
		this.textAreaHeight = textAreaHeight;
	}
	
	/**
	 * Creates an echo button component, if edit enabled return component will be a text field,
	 * otherwise it will be a button with the specified action listener. If the component
	 * is a button, the button background will be invisible and the text color will be blue,
	 * so it will look like a hyper-link.
	 */
	public Component createInternalLinkButton( TextFieldModel fieldModel , ActionListener clickListener, boolean editEnabled ) {
		if( editEnabled ) {
			return createTextField( fieldModel, editEnabled );
		} else {
			int textMaxLength =fieldModel.getFieldLength( ).getValue( );
			String buttonText = StringUtil.truncateIfNeeded( fieldModel.getInitialValue( ) , textMaxLength );
			return createHyperLinkLikeButton( buttonText , clickListener );
		}
	}

	public Component createHyperLinkLikeButton( String buttonText, ActionListener clickListener ) {
		Button b = new Button( );
		if( buttonText == null || buttonText.equals("null")) {
			buttonText = "";
		}
		
		b.setText( buttonText );
		if( clickListener != null ) {
			b.addActionListener( clickListener );
		}
		b.setForeground(Color.BLUE);
		return b;
	}

	@SuppressWarnings("unchecked")
	public Component createMultiSelectField( MultiSelectBox<?>  field ,  boolean enabled) {
		if( enabled ) {
			return field;
		} else {
			MultiSelectFieldModel fieldModel = field.getFieldModel( );
			String[] arrayValues = renderValuesInSet(fieldModel.getSelection( ), fieldModel.getRenderer( ) );
			java.util.Arrays.sort( arrayValues );
			String flatString = StringUtil.formatDelimitedString( arrayValues, "\n" );

			TextFieldModel.MaxLength maxLength = new TextFieldModel.MaxLength( flatString.length() + 1 );
			TextFieldModel textFieldModel = new TextFieldModel( flatString, textFieldLength, maxLength );
			return createTextArea( textFieldModel, false );
		}
	}

	@SuppressWarnings("unchecked")
	public Component createMultiSelectField( MultiSelectFieldModel fieldModel ,  boolean enabled) {
		MultiSelectBox field = new MultiSelectBox( fieldModel.getDataRange( ),
				fieldModel.getSelection( ), fieldModel.getRenderer( ), fieldModel.getNullSelectionText( ) );
		return createMultiSelectField( field, enabled );
	}

	private <T> String[] renderValuesInSet(Set<T> selection, ListItemRenderer<T> renderer ) {
		String[] arrayValues = new String[selection.size()];

		// use a counter instead of a for loop since if the selection item is null,
		// then we will want to skip that index
		int counter = 0;
		for (T t : selection) {
			if (t != null) {
				if (renderer != null) {
					arrayValues[counter] = renderer.renderElement(t);
				} else {
					arrayValues[counter] = t.toString();
				}
				counter++;
			}
		}
		return arrayValues;
	}

	public <T> Component createSingleSelectField( SingleSelectBox<T> box , boolean enabled ) {
		if( enabled ) {
			box.setEnabled( enabled  );
			box.setStyleName( Styles.DEFAULT );
			return box;
		} else {
			String textValue = renderListItemAsText( box.getSelection( ), box.getRenderer( ) );
			TextFieldModel.MaxLength maxLength = new TextFieldModel.MaxLength( textValue.length( ) + 1);
			TextFieldModel fieldModel = new TextFieldModel( textValue, textFieldLength, maxLength );
			return createTextField( fieldModel, enabled );
		}
	}	

	/**
	 * Creates a list box (a drop down selection box), displays a data item list
	 * one per row, allows user to select one item. If the list box is disabled,
	 * it will be a displayed as a read-only TextField. <br />
	 */
	public <T> Component createSingleSelectField( SingleSelectFieldModel<T> fieldModel , boolean enabled ) {
		SingleSelectBox<T> field = new SingleSelectBox<T>( fieldModel.getDataRange( ),
				fieldModel.getSelection( ), fieldModel.getRenderer( ), fieldModel.getNullSelectionText( ) );
		return createSingleSelectField( field, enabled );
	}

	private <T> String renderListItemAsText(T value, ListItemRenderer<T> renderer ) {
		String textValue = "";
		if (renderer != null) {
			textValue = renderer.renderElement(value);
		} else {
			if (value == null) {
				textValue = "";
			} else {
				textValue = value.toString();
			}
		}
		return textValue;
	}

	public Component createDateField( Date initialValue, boolean enabled) {
		CalendarFieldGroup field = new CalendarFieldGroup(   );
		field.setEnabled( enabled );
		field.setStyleNameForTextField( Styles.DEFAULT );
        field.setStyleNameForCalendarOpenButton( null );

        if( initialValue != null ) {
        	field.setValue( initialValue );
        }
        return field;
	}

	public Component createCheckBox( Boolean selected, boolean enabled ) {
		CheckBox field = new CheckBox();
		field.setSelected( convertBooleanToPrimitive( selected ) );
		field.setEnabled( enabled );
		return field;
	}

	/* If the parameter is null, returns false, otherwise returns parameter value. */
	private boolean convertBooleanToPrimitive(Boolean selected) {
		boolean value = false;
		if (selected != null) {
			value = selected.booleanValue();
		}
		return value;
	}

	public Component createTextArea(  TextFieldModel fieldModel , boolean enabled) {
		return createTextArea(  fieldModel, textAreaWidth, textAreaHeight, enabled );
	}

	public Component createTextArea(  TextFieldModel fieldModel , int width, int height, boolean enabled) {
		String fieldValue = StringUtil.nonNullString(  fieldModel.getInitialValue( )  ).trim( );

		EchoTextArea area = new EchoTextArea( fieldValue , width, height  );
    	area.setEnabled( enabled );
    	area.setEditable( enabled );
    	area.setMaximumLength( fieldModel.getMaxLength( ) );
    	area.setStyleName( Styles.DEFAULT );
    	return area;
    }

	public Component createTextField( TextFieldModel fieldModel, boolean enabled ) {
	    TextField textField = new TextField( );
	    textField.setWidth(  fieldModel.getFieldLength( )  );
	    textField.setEnabled( enabled );
	    textField.setEditable( enabled );
	    textField.setStyleName( Styles.DEFAULT );
	    
	    String fieldValue = StringUtil.nonNullString(  fieldModel.getInitialValue( )  ).trim( );
	    textField.setText( fieldValue );
	    setTextFieldMaxLengthToFitInitialValue( fieldModel, textField );
	    return textField;
	}
	
	private void setTextFieldMaxLengthToFitInitialValue( TextFieldModel fieldModel, TextField field ) {
	    int maxLength = fieldModel.getMaxLength( );
	    int valueLength = fieldModel.getInitialValue( ).length();
	    if( maxLength < valueLength ) {
	    	maxLength = valueLength;
	    }
	    field.setMaximumLength( maxLength );
	}
}
