# Supplementary material for: ProteinTracker: an application for managing protein production and purification
Source: BMC Res Notes. 2012 May 10;5:224. doi: 10.1186/1756-0500-5-224 (PMC3436699; doi:10.1186/1756-0500-5-224)
Supplement: Additional file 1 — Source Code Distribution. ProteinTracker source code. Source code and build instructions for ProteinTracker. [file 1756-0500-5-224-S1.zip › proteintracker/src/net/sf/proteintracker/echo/uicomponent/CalendarFieldGroup.java]

/*
 * ProteinTracker: A system for tracking and requesting protein reagents
 *
 * (C) Copyright 2011 Stefan Ponko and Dan Van Atta
 *
 * This library is free software; you can redistribute it and/or modify it
 * under the terms of the GNU Lesser General Public License as published by
 * the Free Software Foundation; either version 3 of the License, or
 * (at your option) any later version.
 *
 * This library is distributed in the hope that it will be useful, but
 * WITHOUT ANY WARRANTY; without even the implied warranty of MERCHANTABILITY
 * or FITNESS FOR A PARTICULAR PURPOSE. See the GNU Lesser General Public
 * License for more details.
 *
 * You should have received a copy of the GNU Lesser General Public
 * License along with this library; if not, write to the Free Software
 * Foundation, Inc., 51 Franklin Street, Fifth Floor, Boston, MA  02110-1301,
 * USA.
 */
package net.sf.proteintracker.echo.uicomponent;

import java.text.DateFormat;
import java.text.ParseException;
import java.text.SimpleDateFormat;
import java.util.Date;

import nextapp.echo.app.Button;
import nextapp.echo.app.Extent;
import nextapp.echo.app.ImageReference;
import nextapp.echo.app.Row;
import nextapp.echo.app.SplitPane;
import nextapp.echo.app.TextField;
import nextapp.echo.app.WindowPane;
import nextapp.echo.app.event.ActionEvent;
import nextapp.echo.app.event.ActionListener;
import nextapp.echo.extras.app.CalendarSelect;
import net.sf.proteintracker.echo.EchoTools;
import net.sf.proteintracker.echo.appinteractions.ApplicationWindow;
import net.sf.proteintracker.echo.buttons.DefaultButton;
import net.sf.proteintracker.ui.Images;
import net.sf.proteintracker.util.DateUtil;

/**
 * A composite text field and calendar widget component. User can click a button next to the text field
 * to use a date chooser to enter a date value into the text field, or the user may directly type in a
 * date value into the text field. Assumes a default date format of MM/DD/YY or MM/DD/YYYY. <br />
 *
 * If disabled then the component will render as simply as a disabled TextField. <br /> <br />
 *
 * Sample Usage:
 * <code><pre>
 * public class SomeWindowColumn extends Column() {
 *   private CalendarFieldGroup calendarField;
 *
 *	 public SomeWindowColumn() {
 *		calendarField = new CalendarFieldGroup();
 *  	add( calendarField );
 *   }
 *
 *   public Date getSelectedDate() {
 *      if( calendarField.isValidFormat() ) {
 *         return calendarField.getValue();
 *      } else {
 *       	return null;
 *      }
 *   }
 * }
 * </pre></code>
 * TODO Override method, setStyle( Style )
 */
public class CalendarFieldGroup extends Row {

	public static final String OPEN_CAL_WINDOW_BUTTON_ID = "Open_Calendar_Window_Button_Component_Id";
	public static final String CAL_WINDOW_ID = "Calendar_Window_Component_Id";
	public static final String CAL_WINDOW_CANCEL_BUTTON_ID = "Cancel_Button_Id";
	public static final String CAL_WINDOW_ACCEPT_BUTTON_ID = "Accept_Button_Id";

	
	private static final long serialVersionUID = 4258673927215923782L;
	private static final SimpleDateFormat DEFAULT_DATE_FORMAT = new SimpleDateFormat( "MM/dd/yy");

	private static final String CAL_WINDOW_TITLE = "Select a Date";
	private static final Extent CAL_WINDOW_HEIGHT = new Extent( 245, Extent.PX );
	private static final Extent CAL_WINDOW_WIDTH = new Extent( 200, Extent.PX );
	private static final String CAL_WINDOW_CANCEL_BUTTON_TEXT = "Cancel";
	private static final String CAL_WINDOW_ACCEPT_BUTTON_TEXT = "Accept";
	private static final int CANCEL_BUTTON_WIDTH = 52;
	private static final int ACCEPT_BUTTON_WIDTH = 52;
	

	/** The text input field that a user can directly edit, or is populated by the calendar window selection. */
	private TextField dateValueTextField;
	private Button openCalendarWindowButton;
	private DateFormat dateFormat = DEFAULT_DATE_FORMAT;


	
	public CalendarFieldGroup(  ) {	
		dateValueTextField = new TextField();
		add( dateValueTextField );
		
		openCalendarWindowButton = createOpenCalendarWindowButton( );
		add( openCalendarWindowButton );
	}
	
	
	
	private Button createOpenCalendarWindowButton() {
		ImageReference calendarIcon = Images.getCalendarIconImage( );
		Button openCalButton = new Button( calendarIcon );
		openCalButton.setId(  OPEN_CAL_WINDOW_BUTTON_ID  );
		openCalButton.addActionListener( new ActionListener() {
			private static final long serialVersionUID = -3563519603461923740L;
			public void actionPerformed(ActionEvent e ) {
				showCalendarWindow( CAL_WINDOW_TITLE );
			}
		});
		return openCalButton;
	}
	
	private void showCalendarWindow( final String title ) {
		final WindowPane windowPane = new WindowPane();
		windowPane.setId(  CAL_WINDOW_ID  );
		windowPane.setModal(  true  );
		windowPane.setWidth( CAL_WINDOW_WIDTH );
		windowPane.setHeight( CAL_WINDOW_HEIGHT );
		windowPane.setTitle( title );
		
		windowPane.add( createPopupWindowContents( windowPane ) );
		ApplicationWindow.add(  windowPane  );
	}
	


	private SplitPane createPopupWindowContents( final WindowPane calWindow ) {
		SplitPane pane = new SplitPane();
		pane.setOrientation( SplitPane.ORIENTATION_VERTICAL );
		pane.setAutoPositioned( true );
		
		final CalendarSelect calSelect = new CalendarSelect( getValue() );
		pane.add( calSelect );
	
		Row buttonRow = new Row();
		pane.add( buttonRow );
		
		Button cancelButton = new DefaultButton(CAL_WINDOW_CANCEL_BUTTON_TEXT , CANCEL_BUTTON_WIDTH );
		cancelButton.setId(  CAL_WINDOW_CANCEL_BUTTON_ID  );
		buttonRow.add( cancelButton );

		cancelButton.addActionListener( new ActionListener() {
			private static final long serialVersionUID = -3690374877942702860L;
			public void actionPerformed(ActionEvent e ) {
				closePopupWindow( calWindow );
			}
		});

		
		Button acceptButton = new DefaultButton(CAL_WINDOW_ACCEPT_BUTTON_TEXT , ACCEPT_BUTTON_WIDTH  );
		acceptButton.setId( CAL_WINDOW_ACCEPT_BUTTON_ID );
		buttonRow.add( acceptButton );

		acceptButton.addActionListener(new ActionListener() {
			private static final long serialVersionUID = -9081949167486436165L;

			public void actionPerformed(ActionEvent e) {
				Date selectedDate = calSelect.getDate();
				if (selectedDate == null) {
						// SelectedDate == null indicates user did not select a date.
						// Since today's date is highlighted, select that to meet 
						// user expectation.
					selectedDate = new Date();
				}
				String dateText = dateFormat.format(selectedDate);
				dateValueTextField.setText(dateText);
				closePopupWindow( calWindow );
			}
		});
		ApplicationWindow.setFocusedComponent(  acceptButton  );
		return pane;
	}
	
	private void closePopupWindow(  WindowPane popup ) {
		popup.getParent().remove( popup );
		popup.dispose();
	}

	
	public void addActionListener( ActionListener listener ) {
		dateValueTextField.addActionListener(  listener  );
	}
	
	public void doAction() {
		EchoTools.fireTextFieldAction( dateValueTextField  );
	}
	
	public void setStyleNameForTextField( String styleName ) {
		this.dateValueTextField.setStyleName( styleName );
	}

	public void setStyleNameForCalendarOpenButton( String newStyleName ) {
		openCalendarWindowButton.setStyleName( newStyleName );
	}


	/**
	 * Returns the selected date value, or null if the user has either not selected a date
	 * or has entered in a date String with an invalid date (invalid format or non-existent date).
	 */
	public Date getValue( ) {
		if( isValidFormat() ) {
			String textValue = dateValueTextField.getText().trim();
			return parseDateFromText( textValue );
		} else {
			return null;
		}
	}
	
	/* True if the input text field has a valid date in MM/DD/YY format. */
	private boolean isValidFormat( ) {
		return (new DateUtil()).isValidDate(  getTextValue()  );
	}
	
	private Date parseDateFromText( String text ) {
		try {
			return dateFormat.parse(  text );
		} catch( ParseException exception ) {
			return null;
		}
	}
	

	/**
	 * Updates the currently selected value, both in the pop-up window and text field.
	 */
	public void setValue( Date newValue ) {
		String value = "";
		if( newValue != null ) {
			value = dateFormat.format( newValue );
		}
		dateValueTextField.setText( value );
	}

	/**
	 * Updates the currently selected value, text field will always take the value
	 * of the parameter regardless of formatting.
	 */
	public void setValue( String newValue ) {
		dateValueTextField.setText( newValue );
	}


	/**
	 * @return Returns the String text value found in the input text field.
	 */
	public String getTextValue() {
		return dateValueTextField.getText().trim( );
	}


	/**
	 * Enable/disable this component. When disabled this component will not draw the calendar
	 * pop-up button (meaning the user will not be able to access the calendar widget), and the
	 * input text field will be read-only.
	 * @param enabled True will enable this component, false will disable.
	 */
	public void setEnabled( final boolean enabled ) {
		if( enabledStateHasChanged( enabled ) ) {
			super.setEnabled( enabled );
			if( enabled ) {
				enableInputTextField( );
				super.add( openCalendarWindowButton );
			} else {
				disableInputTextField( );
				super.remove( openCalendarWindowButton );
			}
		}
	}	
	
	/*  True if the current enabled state is different from the parameter. */
	private boolean enabledStateHasChanged( boolean enable ) {
		return isEnabled() ^ enable;
	}
		
	private void disableInputTextField(  ) {
		dateValueTextField.setEditable( false );
		dateValueTextField.setEnabled( false );
	}	

	private void enableInputTextField(  ) {
		dateValueTextField.setEditable( true );
		dateValueTextField.setEnabled( true );
	}


}
