# Supplementary material for: ProteinTracker: an application for managing protein production and purification
Source: BMC Res Notes. 2012 May 10;5:224. doi: 10.1186/1756-0500-5-224 (PMC3436699; doi:10.1186/1756-0500-5-224)
Supplement: Additional file 1 — Source Code Distribution. ProteinTracker source code. Source code and build instructions for ProteinTracker. [file 1756-0500-5-224-S1.zip › proteintracker/src/net/sf/proteintracker/echo/uicomponent/EchoTextField.java]

/*
 * ProteinTracker: A system for tracking and requesting protein reagents
 *
 * (C) Copyright 2011 Stefan Ponko and Dan Van Atta
 *
 * This library is free software; you can redistribute it and/or modify it
 * under the terms of the GNU Lesser General Public License as published by
 * the Free Software Foundation; either version 3 of the License, or
 * (at your option) any later version.
 *
 * This library is distributed in the hope that it will be useful, but
 * WITHOUT ANY WARRANTY; without even the implied warranty of MERCHANTABILITY
 * or FITNESS FOR A PARTICULAR PURPOSE. See the GNU Lesser General Public
 * License for more details.
 *
 * You should have received a copy of the GNU Lesser General Public
 * License along with this library; if not, write to the Free Software
 * Foundation, Inc., 51 Franklin Street, Fifth Floor, Boston, MA  02110-1301,
 * USA.
 */
package net.sf.proteintracker.echo.uicomponent;

import nextapp.echo.app.TextField;
import nextapp.echo.app.text.StringDocument;


/**
 * EchoTextField extends TextField and provides convenience constructors to ease the creation
 * of TextField components. Additionally this component automatically sets the fields
 * max length either explicitly or implicitly (if implicitly defaults the field length).
 */
public class EchoTextField extends TextField {

	private static final long serialVersionUID = -3972124085351911488L;

	
	/**
	 * Create a Textfield component.
	 * @param initialValue The initial text to dispaly on the component
	 * @param initialValue
	 * @param fieldWidth
	 */
	public EchoTextField( String initialValue, int fieldWidth ) {
		super( new StringDocument() , initialValue, fieldWidth );
	}

	

	/**
	 * Convenience construct, creates a new blank TextField, the maximum length will be
	 * equal to the field width.
	 * @param fieldWidth The width of the text field in character columns.
	 */
	public EchoTextField( int fieldWidth ) {
        super( new StringDocument(),  "", fieldWidth );
	}
	

	
}
