# Supplementary material for: ProteinTracker: an application for managing protein production and purification
Source: BMC Res Notes. 2012 May 10;5:224. doi: 10.1186/1756-0500-5-224 (PMC3436699; doi:10.1186/1756-0500-5-224)
Supplement: Additional file 1 — Source Code Distribution. ProteinTracker source code. Source code and build instructions for ProteinTracker. [file 1756-0500-5-224-S1.zip › proteintracker/src/net/sf/proteintracker/echo/uicomponent/HyperLink.java]

/*
 * ProteinTracker: A system for tracking and requesting protein reagents
 *
 * (C) Copyright 2011 Stefan Ponko and Dan Van Atta
 *
 * This library is free software; you can redistribute it and/or modify it
 * under the terms of the GNU Lesser General Public License as published by
 * the Free Software Foundation; either version 3 of the License, or
 * (at your option) any later version.
 *
 * This library is distributed in the hope that it will be useful, but
 * WITHOUT ANY WARRANTY; without even the implied warranty of MERCHANTABILITY
 * or FITNESS FOR A PARTICULAR PURPOSE. See the GNU Lesser General Public
 * License for more details.
 *
 * You should have received a copy of the GNU Lesser General Public
 * License along with this library; if not, write to the Free Software
 * Foundation, Inc., 51 Franklin Street, Fifth Floor, Boston, MA  02110-1301,
 * USA.
 */
package net.sf.proteintracker.echo.uicomponent;


import nextapp.echo.app.ApplicationInstance;
import nextapp.echo.app.Button;
import nextapp.echo.app.Color;
import nextapp.echo.app.MutableStyle;
import nextapp.echo.app.button.AbstractButton;
import nextapp.echo.app.event.ActionEvent;
import nextapp.echo.app.event.ActionListener;
import nextapp.echo.webcontainer.command.BrowserOpenWindowCommand;
import net.sf.proteintracker.ui.Styles;
import net.sf.proteintracker.util.StringUtil;


/**
 * Creates a button that acts as a hyperlink.
 */
public class HyperLink extends Button implements ActionListener {
	
	public static final String ELLIPSES = "...";
	public static final int DEFAULT_MAX_TEXT_LENGTH = 100;
	private static final long serialVersionUID = -7895549265696392622L;
	private static final MutableStyle DEFAULT_STYLE = new MutableStyle();
	
	private String textValue;
	private int maxTextLength = DEFAULT_MAX_TEXT_LENGTH;
	
	
	
    static {
        DEFAULT_STYLE.set(AbstractButton.PROPERTY_FONT, Styles.fontUnderlinedVerdana(  12  ));
        DEFAULT_STYLE.set(AbstractButton.PROPERTY_FOREGROUND, Color.BLUE);
        DEFAULT_STYLE.set(AbstractButton.PROPERTY_DISABLED_FOREGROUND, Color.LIGHTGRAY);
        DEFAULT_STYLE.set(AbstractButton.PROPERTY_ROLLOVER_ENABLED, true);
        DEFAULT_STYLE.set(AbstractButton.PROPERTY_ROLLOVER_FOREGROUND, Color.BLACK);
    }

    public HyperLink(String text, String url) {
        setStyle(DEFAULT_STYLE);
        setUrl(url);
        addActionListener(this);
        setText(text);
    }


    public String getUrl() {
        return getToolTipText();
    }

    private void setUrl(String url) {
        if (url != null && !url.trim().isEmpty( ) ) {
            setToolTipText(url);
            setEnabled(true);
        } else {
        	setToolTipText("");
            setEnabled(false);
        }
    }

    public void actionPerformed(ActionEvent e) {
        ApplicationInstance.getActive( ).enqueueCommand(new BrowserOpenWindowCommand(  getToolTipText(), ""));
    }


    @Override
    public void setText( String text ) {
    	textValue = StringUtil.nonNullString( text );
    	String actualValue = truncateTextValueIfNeeded(  );
    	super.setText( actualValue );
    }

    private String truncateTextValueIfNeeded(  ) {
    	String returnValue = textValue;
    	if( textValue.length( ) > maxTextLength ) {
    		int suffixLength = ELLIPSES.length( );
    		returnValue = textValue.substring(  0, maxTextLength - suffixLength );
    		returnValue += ELLIPSES;
    	} 
    	return returnValue;
    }

	public int getMaxTextLength( ) {
		return maxTextLength;
	}

	/**
	 * Sets the maximum length of the hyperlink text before it is truncated.
	 * @throws IllegalArgumentException Thrown if parameter is less than three.
	 */
	public void setMaxTextLength( int maxTextLength ) {
		if( maxTextLength < 4 ) {
			throw new IllegalArgumentException( "Max Text Length specified is below the minimum of three.");
		}
		this.maxTextLength = maxTextLength;
		setText( textValue );
	}
}
