# Supplementary material for: ProteinTracker: an application for managing protein production and purification
Source: BMC Res Notes. 2012 May 10;5:224. doi: 10.1186/1756-0500-5-224 (PMC3436699; doi:10.1186/1756-0500-5-224)
Supplement: Additional file 1 — Source Code Distribution. ProteinTracker source code. Source code and build instructions for ProteinTracker. [file 1756-0500-5-224-S1.zip › proteintracker/src/net/sf/proteintracker/echo/uicomponent/models/TextFieldModel.java]

/*
 * ProteinTracker: A system for tracking and requesting protein reagents
 *
 * (C) Copyright 2011 Stefan Ponko and Dan Van Atta
 *
 * This library is free software; you can redistribute it and/or modify it
 * under the terms of the GNU Lesser General Public License as published by
 * the Free Software Foundation; either version 3 of the License, or
 * (at your option) any later version.
 *
 * This library is distributed in the hope that it will be useful, but
 * WITHOUT ANY WARRANTY; without even the implied warranty of MERCHANTABILITY
 * or FITNESS FOR A PARTICULAR PURPOSE. See the GNU Lesser General Public
 * License for more details.
 *
 * You should have received a copy of the GNU Lesser General Public
 * License along with this library; if not, write to the Free Software
 * Foundation, Inc., 51 Franklin Street, Fifth Floor, Boston, MA  02110-1301,
 * USA.
 */
package net.sf.proteintracker.echo.uicomponent.models;

import nextapp.echo.app.Extent;

public class TextFieldModel {
	private final int maxLength;
	private final String initialTextValue;
	private final int fieldLength;
	
	
	public TextFieldModel( long initialValue, FieldLength fieldLength, MaxLength maxLength ) {
		this( String.valueOf( initialValue ), fieldLength, maxLength );
	}
	
	public TextFieldModel( float initialValue, FieldLength fieldLength, MaxLength maxLength ) {
		this( String.valueOf( initialValue ), fieldLength, maxLength );
	}
	
	public TextFieldModel( String initialValue, FieldLength fieldLength, MaxLength maxLength ) {
		this.maxLength = maxLength.value;
		this.fieldLength = fieldLength.value;
		this.initialTextValue = String.valueOf( initialValue );
	}
	
	
	public static class MaxLength {
		private final int value;
		public MaxLength( int maxLengthValue ) {
			value = maxLengthValue;
		}
	}
	
	public static class FieldLength {
		private final int value;
		public FieldLength( int fieldLengthValue ) {
			value = fieldLengthValue;
		}
	}
	
	
	public int getMaxLength() {
		return maxLength;
	}
	
	public Extent getFieldLength() {
		return new Extent( fieldLength, Extent.EX );
	}
	
	
	public String getInitialValue() {
		return initialTextValue;
	}

}
