# Supplementary material for: ProteinTracker: an application for managing protein production and purification
Source: BMC Res Notes. 2012 May 10;5:224. doi: 10.1186/1756-0500-5-224 (PMC3436699; doi:10.1186/1756-0500-5-224)
Supplement: Additional file 1 — Source Code Distribution. ProteinTracker source code. Source code and build instructions for ProteinTracker. [file 1756-0500-5-224-S1.zip › proteintracker/src/net/sf/proteintracker/echo/uicomponent/MultiSelectBox.java]

/*
 * ProteinTracker: A system for tracking and requesting protein reagents
 *
 * (C) Copyright 2011 Stefan Ponko and Dan Van Atta
 *
 * This library is free software; you can redistribute it and/or modify it
 * under the terms of the GNU Lesser General Public License as published by
 * the Free Software Foundation; either version 3 of the License, or
 * (at your option) any later version.
 *
 * This library is distributed in the hope that it will be useful, but
 * WITHOUT ANY WARRANTY; without even the implied warranty of MERCHANTABILITY
 * or FITNESS FOR A PARTICULAR PURPOSE. See the GNU Lesser General Public
 * License for more details.
 *
 * You should have received a copy of the GNU Lesser General Public
 * License along with this library; if not, write to the Free Software
 * Foundation, Inc., 51 Franklin Street, Fifth Floor, Boston, MA  02110-1301,
 * USA.
 */
package net.sf.proteintracker.echo.uicomponent;

import java.util.ArrayList;
import java.util.HashSet;
import java.util.List;
import java.util.Set;

import javax.swing.ListSelectionModel;

import nextapp.echo.app.ListBox;
import net.sf.proteintracker.echo.uicomponent.models.MultiSelectFieldModel;

/**
 * <p>MultiSelectBox is a wrapper class for a ListBox. The ListBox mode will always be
 * set to multi-select mode, meaning multiple list elements may be selected. </p>
 *
 * <p>The real value in this class is that it will automatically map a class
 * to a set of display strings that the user may select, then the class will map
 * the user's selection back to the original objects. This mapping is achieved using
 * a <code>ListItemRenderer</code>. If none is provided then the object's
 * default <code>toString()</code> method will be used to determine
 * how the object is to be rendered in the selection list.</p>
 *
 * <p> Additionally, the multi-select list may need an option to indicate 'no selection.'
 * This is referred to as a 'nullSelectionItem.' In the method signatures there will be a parameter
 * to define this String. If the user selects only the 'nullSelectionItem' in the list,
 * then the selection set returned will be empty. The 'nullSelectionItem' will appear
 * at the top of the selection, and will be selected by default. Additionally,
 * if the 'nullSelectionItem' is selected with any other element, then the
 * 'nullSelectionItem' is omitted from the selectionSet returned
 * by <code>getSelectionSet()</code></p>
 *
 * <p>Typically a 'null selection item' will be included if selecting a value from the list
 * is optional, typically will be omitted if a selection is required. </p>
 *
 * @param <T> The object class type that is used to populate the selection list. Each list
 * element will correspond to one instance of this class type.
 * 
 */
public class MultiSelectBox <T> extends ListBox {

	private static final long serialVersionUID = -1646414409666532751L;

	/** Stores the data object list that was used to populate the selection list. **/
	private List<T> data;
	
	private final ListItemRenderer<T> listRenderer;
	

	private boolean containsNullSelectionItem = false;
	public static final int LIST_ITEM_TRUNCATION_LENGTH = 50;

	private static String truncateString( Object value ) {
		String truncation = "";
		if( value != null ) {
			String text = value.toString( );
			if( text.length() > LIST_ITEM_TRUNCATION_LENGTH ) {
				truncation = text.substring( 0, LIST_ITEM_TRUNCATION_LENGTH  );
				//+ "...";
			} else {
				truncation = text;
			}
		}
		return truncation;
	}

	private static <T> String[] format( List<T> data, ListItemRenderer<T> renderer, String nullSelectionItem ) {
		int offset = 0;
		if( nullSelectionItem != null ) {
			offset = 1;
		}
		String[] formattedData = new String[ data.size() + offset ];
		if( nullSelectionItem != null ) {
			formattedData[0] = nullSelectionItem;
		}
		
		
		for( int i = 0, n = data.size(); i < n; i ++ ) {
			String value = "";
			if( renderer == null && data.get( i ) != null ) {
				value = data.get( i ).toString();
			} else if( renderer != null && data.get( i ) != null ) {
				value = renderer.renderElement( data.get( i ) );
			}
			
			value = truncateString( value );
			formattedData[i+offset] = value;
		}
		return formattedData;
	}

	
	public MultiSelectBox( List<T> data) {
		this( data, null, null , null );
	}

	public MultiSelectBox( List<T> data,  ListItemRenderer<T> renderer) {
		this( data, null , renderer, null );
	}
	
	public MultiSelectBox( List<T> data,  ListItemRenderer<T> renderer, String nullSelectionItem) {
		this( data, null , renderer, nullSelectionItem );
	}
	
	/**
	 * Basic constructor, initializes a ListBox with a set of data, including a possible
	 * 'nullSelectionItem' at the top of hte list.
	 * @param data A list of objects that will be included in the List, the elements
	 * will display as per the return value of the object's <code>toString()</code> method.
	 * @param nullSelectionItem A string to include at the top of the selection list,
	 * the user may select this string to indicate no selection.
	 */
	public MultiSelectBox( List<T> data, String nullSelectionItem ) {
		this( data, null, null, nullSelectionItem );
	}


	/**
	 * Constructor to specify a data set for the list, an initial selection,
	 * and a 'nullSelectionItem' that will display at the top of the list.
	 *
	 * @param data The datarange for the select box.
	 * @param dataSelection Initial items to select, should be elements of the data range.
	 * @param nullSelectionItem A 'nullSelectionItem' String for the top of the list.
	 */
	public MultiSelectBox  ( List<T> data , Set<T> dataSelection , String nullSelectionItem ) {
		this( data , nullSelectionItem  );
		setSelected( dataSelection );
	}


	/**
	 * Constructor to specify a multi select box with a given data range, an initial selection
	 * set, a ListItemRenderer to convert data items to a String that the user will use to
	 * make a selection, and a nullSelectionItem String to include in the list that can be
	 * selected to indicate 'no selection.'
	 * @param data The data range for the list.
	 * @param dataSelection An initial selection set, each element should be contained
	 * in the selection list.
	 * @param renderer A ListItemRenderer used to render the data range into a listbox.
	 * @param nullSelectionItem The NullSelectionItem String that if non-null will be included
	 * at the top of the selection list.
	 */
	public MultiSelectBox( List<T> data, Set<T> dataSelection , ListItemRenderer<T> renderer , String nullSelectionItem ) {
		super( format( data, renderer, nullSelectionItem ));
		this.data = data;

		if( nullSelectionItem != null ) {
			containsNullSelectionItem = true;
		}
		setSelectionMode( ListSelectionModel.MULTIPLE_INTERVAL_SELECTION );
		setSelected( dataSelection );
		listRenderer = renderer;
	}

	public Set<T> getSelectionSet() {
		Set<T> returnSet = new HashSet<T>();

		int[] selectedIndices = getSelectedIndices();
		int offset = createListSelectionOffset();
		for( int i = 0; i < selectedIndices.length; i ++ ) {
			if( containsNullSelectionItem && selectedIndices[i] == 0 ) {
				// don't add anything, since the selection prompt is selected here.
			} else {
				int index = selectedIndices[i] - offset;
				returnSet.add( data.get( index ));
			}
		}
		return returnSet;
	}

	private int createListSelectionOffset() {
		int offset = 0;
		if (containsNullSelectionItem) {
			offset = 1;
		}
		return offset;
	}

	public void setSelected( Set<T> selectedData ) {
		if( selectedData == null ) {
			this.setSelectedIndices( null );
			return;
		}
		List<Integer> selectionList = new ArrayList<Integer>();

		int offset = createListSelectionOffset();

		// match selection items with selected items, add those items to the selectionList
		for( T value : data ) {
			for( T selection : selectedData ) {
				if( value.equals( selection )) {
					selectionList.add( data.indexOf( value )  + offset );
				}
			}
		}
		int[] selectionArray = new int[ selectionList.size() ];
		for( int i = 0; i < selectionArray.length; i ++ ) {
			selectionArray[i] = selectionList.get( i );//+ offset;
		}
		this.setSelectedIndices( selectionArray );
	}

	public void setSelectedIndices( int[] selection ) {
		if( selection == null ) {
			super.setSelectedIndices(  new int[0]  );
		} else {
			super.setSelectedIndices( selection  );
		}
	}

	/** Returns the number of list elements available for selection. */
	public final int getSize() {
		return super.getModel( ).size( );
	}

	public ListItemRenderer<T> getListRenderer() {
		return listRenderer;
	}
	
	public MultiSelectFieldModel<T> getFieldModel() {
		return new MultiSelectFieldModel<T>( data, getSelectionSet( ), listRenderer );
	}
}
