# Supplementary material for: ProteinTracker: an application for managing protein production and purification
Source: BMC Res Notes. 2012 May 10;5:224. doi: 10.1186/1756-0500-5-224 (PMC3436699; doi:10.1186/1756-0500-5-224)
Supplement: Additional file 1 — Source Code Distribution. ProteinTracker source code. Source code and build instructions for ProteinTracker. [file 1756-0500-5-224-S1.zip › proteintracker/src/net/sf/proteintracker/echo/uicomponent/SingleSelectBox.java]

/*
 * ProteinTracker: A system for tracking and requesting protein reagents
 *
 * (C) Copyright 2011 Stefan Ponko and Dan Van Atta
 *
 * This library is free software; you can redistribute it and/or modify it
 * under the terms of the GNU Lesser General Public License as published by
 * the Free Software Foundation; either version 3 of the License, or
 * (at your option) any later version.
 *
 * This library is distributed in the hope that it will be useful, but
 * WITHOUT ANY WARRANTY; without even the implied warranty of MERCHANTABILITY
 * or FITNESS FOR A PARTICULAR PURPOSE. See the GNU Lesser General Public
 * License for more details.
 *
 * You should have received a copy of the GNU Lesser General Public
 * License along with this library; if not, write to the Free Software
 * Foundation, Inc., 51 Franklin Street, Fifth Floor, Boston, MA  02110-1301,
 * USA.
 */
package net.sf.proteintracker.echo.uicomponent;

import java.util.ArrayList;
import java.util.List;

import nextapp.echo.app.SelectField;

// TODO this class could use some serious clean-up, also common code between this class and multiSelectbox should be merged
public class SingleSelectBox <T> extends SelectField {
	private static final long serialVersionUID = 8408859155834597647L;
	/**
	 * Stores a list mapping data objects to their displayed value. The displayed value should
	 * never be null, but the mapped objects may be.
	 */
	private List<SelectionItem> selectionItems;

	private boolean selectionPromptSet = false;
	public static int MAX_LENGTH_FOR_TEXT_DISPLAY = 50;
	private ListItemRenderer<T> listRenderer;
	
	/** Represents a data list item */
	private static class SelectionItem {
		private Object object;
		private String displayText;
		private boolean isNullSelectionPrompt = false;
		
		private SelectionItem( String displayText ) {
			this( displayText, null );
			isNullSelectionPrompt = true;
		}
		
		private SelectionItem( String displayText , Object object ) {
			this.displayText = enforceDisplayTextMaxLength( displayText );
			this.object = object;
		}
		public Object getObjectValue( ) {
			return object;
		}
		
		private String enforceDisplayTextMaxLength( String textValue ) {
			if( textValue != null && textValue.length() > MAX_LENGTH_FOR_TEXT_DISPLAY ) {
				return textValue.substring(  0, MAX_LENGTH_FOR_TEXT_DISPLAY );
			} else {
				return textValue;
			}
		}
		
		public String getDisplayText() {
			return displayText;
		}
		
		
		public String toString() {
			return getDisplayText();
		}
		
		public boolean isNullSelectionPrompt() {
			return isNullSelectionPrompt;
		}
	}

	public SingleSelectBox( List<T> dataRange ) {
		this( dataRange, null, null, null );
	}
	
	public SingleSelectBox( List<T> dataRange, ListItemRenderer<T> renderer ) {
		this( dataRange, null, renderer, null );
	}
	
	public SingleSelectBox( List<T> dataRange, ListItemRenderer<T> renderer , String selectionPrompt ) {
		this( dataRange, null, renderer, selectionPrompt );
	}
	
	/**
	 *
	 * @param dataRange An array of objects, will be used to populate the selection choices of the list box.
	 * @param value the selected value
	 * @param selectionPrompt
	 * @throws NullPointerException Thrown if the any of the following arguments are null, 'data' data parameter (first arg) is null.
	 */
	public SingleSelectBox( List<T> dataRange, T value , ListItemRenderer<T> renderer , String selectionPrompt ) {
		super( format( dataRange, value, renderer , selectionPrompt ) );

		if( dataRange == null ) {
			throw new IllegalArgumentException("dataRange should not be null");
		}
		if( selectionPrompt != null ) {
			selectionPromptSet = true;
		}
		selectionItems = createSelectionList( dataRange, value, renderer , selectionPrompt );
		boolean selectionMustBeInDataRange = false;
		setSelected( value , selectionMustBeInDataRange);
		listRenderer = renderer;
	}


	/**
	 * Private constructor allows private static methods to create a class instance and to then gain access
	 * to local methods. This is here due to the required constructor: <code>super( Object[] ) </code> call.
	 * So, the methods that allow for us to format the list as an object array, are also the methods we want
	 * to use to store the rendering output.
	 */
	private SingleSelectBox() {
		// called by static method for access to instance methods
		// TODO using a private constructor to gain access to instance methods is ugly and should be reworked.
	}

	
	public ListItemRenderer<T> getRenderer() {
		return listRenderer;
	}

	private static synchronized <T> String[] format( List<T> dataRange, T value, ListItemRenderer<T> renderer , String selectionPrompt ) {
		SingleSelectBox<T> box = new SingleSelectBox<T>();
		return box.createSelectionItemArray(dataRange, value, renderer, selectionPrompt);
	}

	private String[] createSelectionItemArray( List<T> dataRange, T value, ListItemRenderer<T> renderer , String selectionPrompt) {
		List<SelectionItem> list = createSelectionList( dataRange, value, renderer, selectionPrompt );


		String[] items = new String[ list.size() ];
		for( int i = 0; i < items.length; i ++ ) {
			items[i] = list.get( i ).getDisplayText();
		}
		return items;
	}


	private List<SelectionItem> createSelectionList( List<T> dataRange, T value, ListItemRenderer<T> renderer , String selectionPrompt) {
		if( dataRange == null ) {
			throw new IllegalArgumentException( "dataRange should not be null");
		}
		List<SelectionItem> items = new ArrayList<SelectionItem>();

        // Add value to list if it's not in the data set
		if( value != null && !dataRange.contains( value )) {
			if( renderer != null ) {
				items.add( new SelectionItem( renderer.renderElement( value ), value ) );
			} else {
				items.add( new SelectionItem( value.toString(), value ));
			}
		}

		if( selectionPrompt != null ) {
			items.add( new SelectionItem( selectionPrompt ));
		}

		// add to the selection item map the data range's rendered text value and the data range object itself
		for( int i = 0, n = dataRange.size(); i < n; i ++ ) {
			String textValue = listItemTextValue(dataRange, renderer, i);
			items.add( new SelectionItem( textValue, dataRange.get( i ) ) );
		}
		return items;
	}


	private String listItemTextValue(List<T> dataRange, ListItemRenderer<T> renderer, int i) {
		T item = dataRange.get(i);
		if (renderer != null) {
			return renderer.renderElement(item);
		} else {
			return dataRange.get(i).toString();
		}
	}


	/**
	 * Returns the text value (as viewed by the user) of the item that is selected 
	 */
	public String getSelectionDisplayValue() {
		int selectionIndex = super.getSelectedIndex();
		if( selectionIndex < 0 ) {
			return null;
		}
		return selectionItems.get( selectionIndex ).getDisplayText();
	}


	/**
	 * Returns the currently selected object in the selection list, null if no
	 * item is selected (or if the null selection prompt is selected)
	 */
	@SuppressWarnings("unchecked")
	public T getSelection() {
		if( super.getSelectionModel().isSelectionEmpty() ) {
			return null;
		}
		int selectionIndex = super.getSelectedIndex();
		return (T) selectionItems.get( selectionIndex ).getObjectValue();
	}

	@Override
	public Object getSelectedItem() {
		return getSelection();
	}
		
	/**
	 * Specifies an object value to mark as selected. After calling this method,
	 * the return value of <code>getSelection()</code> will be equal to
	 * the parameter passed into this method. For example:
	 * <code>
	 *    T value = "some value in the list";
	 *    list.setSelected( value );
	 *    assertEquals( value, list.getSelection() );
	 *    
	 *    list.setSelected(null);
	 *    assertNull( list.getSelection() );
	 * </code>
	 * 
	 * @param selection The selection to make, may be null (indicates no selection), 
	 * otherwise the selection value must be in the list's data range.
	 */
	public void setSelected( T selection ) {
		boolean selectionMustBeInDataRange = true;
		setSelected( selection, selectionMustBeInDataRange );
	}
	
	/**
	 * By default an element is required to be in the data-range, this method allows for this restriction to be relaxed.
	 */
	public void setSelected( T selection, boolean requireElementToBeInDataRange  ) {
		if( selection == null ) {
			selectNull();
		} else {
			selectObjectValue( selection, requireElementToBeInDataRange );
		}
	}
	
	private void selectNull() {
		super.getSelectionModel( ).clearSelection( );
		if( selectionPromptSet ) {
			selectNullSelectionPrompt();
		}
	}
	
	private void selectNullSelectionPrompt() {
		// the null selection prompt might not be the first element in
		// the list (in the case that we have prepended values not in the
		// data range [possible by calling the constructors])
		for( int i = 0, n = selectionItems.size( ); i < n; i ++ ) {
			if( selectionItems.get( i ).isNullSelectionPrompt() ) {
				setSelectedIndex( i );
				return;
			}
		}
	}

	private void selectObjectValue( T value,  boolean requireElementToBeInDataRange   ) {
		for( int i = 0, n = selectionItems.size(); i < n; i ++ ) {
			if( value.equals( selectionItems.get( i ).getObjectValue() )) {
				setSelectedIndex( i );
				return;
			}
		}
	}
	

	/** Simple getter for listRenderer property */
	public ListItemRenderer<T> getListRenderer() {
		return listRenderer;
	}

}
