# Supplementary material for: ProteinTracker: an application for managing protein production and purification
Source: BMC Res Notes. 2012 May 10;5:224. doi: 10.1186/1756-0500-5-224 (PMC3436699; doi:10.1186/1756-0500-5-224)
Supplement: Additional file 1 — Source Code Distribution. ProteinTracker source code. Source code and build instructions for ProteinTracker. [file 1756-0500-5-224-S1.zip › proteintracker/src/net/sf/proteintracker/echo/uicomponent/TableContainer.java]

/*
 * ProteinTracker: A system for tracking and requesting protein reagents
 *
 * (C) Copyright 2011 Stefan Ponko and Dan Van Atta
 *
 * This library is free software; you can redistribute it and/or modify it
 * under the terms of the GNU Lesser General Public License as published by
 * the Free Software Foundation; either version 3 of the License, or
 * (at your option) any later version.
 *
 * This library is distributed in the hope that it will be useful, but
 * WITHOUT ANY WARRANTY; without even the implied warranty of MERCHANTABILITY
 * or FITNESS FOR A PARTICULAR PURPOSE. See the GNU Lesser General Public
 * License for more details.
 *
 * You should have received a copy of the GNU Lesser General Public
 * License along with this library; if not, write to the Free Software
 * Foundation, Inc., 51 Franklin Street, Fifth Floor, Boston, MA  02110-1301,
 * USA.
 */
package net.sf.proteintracker.echo.uicomponent;

import java.util.ArrayList;
import java.util.List;

import nextapp.echo.app.Alignment;
import nextapp.echo.app.Button;
import nextapp.echo.app.Column;
import nextapp.echo.app.Component;
import nextapp.echo.app.Extent;
import nextapp.echo.app.Grid;
import nextapp.echo.app.Label;
import nextapp.echo.app.Row;
import nextapp.echo.app.SplitPane;
import nextapp.echo.app.TextField;
import nextapp.echo.app.event.ActionEvent;
import nextapp.echo.app.event.ActionListener;
import nextapp.echo.app.layout.ColumnLayoutData;
import nextapp.echo.app.layout.RowLayoutData;
import net.sf.proteintracker.echo.EchoTools;
import net.sf.proteintracker.echo.appinteractions.TablePagingSettings;
import net.sf.proteintracker.echo.appinteractions.UserMessaging;
import net.sf.proteintracker.echo.buttons.HelpButton;
import net.sf.proteintracker.echo.uicomponent.table.DataChangeListener;
import net.sf.proteintracker.echo.uicomponent.table.DataTable;
import net.sf.proteintracker.ui.Styles;

/**
 * Creates a series of split panes, the end result is that empty space (about 5% of total available height or width)
 * is added to the bottom, top, left and right of the main content of the screen.
 */
public class TableContainer extends SplitPane implements DataChangeListener  {
	private static final long serialVersionUID = -5180703310900035354L;
	private final DataTable<?> myTable;
	private Label maxPageLabel;
	private TextField currentPageField;
	private SingleSelectBox<String> pageSizeField;
	
	
	public TableContainer( DataTable<?> theTable ) {
		this( theTable, null, null );
	} 

	public TableContainer( DataTable<?>  theTable, Component title ) {
		this( theTable, title, null );
	}


	public TableContainer( DataTable<?> theTable, Component tableHeader , Component footer ) {
		myTable = theTable; 
		if( tableHeader == null ) {
			tableHeader = EchoTools.createSpacerColumn(  20  );
		}
		if( footer == null ) {
			footer = EchoTools.createSpacerColumn(  20  );
		}
		
		myTable.addDataChangeListener(  this  );
		
        this.setOrientation( SplitPane.ORIENTATION_HORIZONTAL );
        this.setSeparatorPosition( new Extent( 4, Extent.PERCENT ));


        // Create 3 more split panes, they will be used to add blank space
        // to the table edges, along with this class (which is also a split pane)

        SplitPane rightSpacer = EchoTools.createSplitPane( SplitPane.ORIENTATION_HORIZONTAL, 95 );
        SplitPane topSpacer =  new SplitPane();
        topSpacer.setOrientation( SplitPane.ORIENTATION_VERTICAL );
        topSpacer.setAutoPositioned(  true  );

        SplitPane bottomSpacer = new SplitPane();
        // use bottom to top orientation to guarantee that our paging navigation buttons
        // will not disappear
        bottomSpacer.setOrientation( SplitPane.ORIENTATION_VERTICAL_BOTTOM_TOP );
        bottomSpacer.setAutoPositioned(  true  );

        this.add( EchoTools.createSpacerRow( 5 ));
        this.add( rightSpacer );

        rightSpacer.add( topSpacer );
        rightSpacer.add( EchoTools.createSpacerRow( 5 ));

        topSpacer.add( tableHeader );
        topSpacer.add( bottomSpacer );


        // the add order is reversed here due to orientation (bottom to top instead of top to bottom)
        bottomSpacer.add( createTableFooter(  footer ) );
        bottomSpacer.add( theTable  );
	}

	private Component createTableFooter(  Component footer  ) {
		Column tableFooterContents = new Column();
		tableFooterContents.setCellSpacing(  new Extent( 10, Extent.PX ) );
		Grid bottomRow = new Grid( 2 );
		bottomRow.setOrientation( Grid.ORIENTATION_HORIZONTAL );
		bottomRow.setWidth( new Extent( 100, Extent.PERCENT ));

		Row lhsRow = new Row();
		lhsRow.setAlignment( Alignment.ALIGN_LEFT );
		bottomRow.add( lhsRow );
 
		Row rhsRow = new Row();
		rhsRow.setAlignment( Alignment.ALIGN_RIGHT );
		bottomRow.add( rhsRow );

		Column footNotes = createFootNoteColumn();
		lhsRow.add( footNotes );
		rhsRow.add( this.createPagingButtons( ) );

		tableFooterContents.add( bottomRow );
		if( footer != null ) {
			tableFooterContents.add( footer );
		}
		
		return tableFooterContents;
	}


	private Column createFootNoteColumn(   ) {
		List<String> footNotes = new ArrayList<String>();
		footNotes.add( "Select a row to view details");
		footNotes.add( "Select a column header to sort by column contents");
	
		
		Column footNoteColumn = new Column();

		if( footNotes == null || footNotes.size() == 0 ) {
			footNoteColumn = EchoTools.createSpacerColumn( 5 );
		} else {
			footNoteColumn.add( EchoTools.createSpacerColumn( 2 ));

			for( int i = 0, n = footNotes.size(); i < n; i ++ ) {
				Row r = new Row();
				r.add( EchoTools.createSpacerRow( 3 ));


				Label footNote = new Label( footNotes.get( i ));
				footNote.setStyleName( Styles.LABEL_FOOT_NOTE );
				r.add( footNote );
				footNoteColumn.add( r );
			}
		}
		return footNoteColumn;
	}

	private void setMaxPageLabelText( ) {
		maxPageLabel.setText( "/" + String.valueOf( myTable.maxPage( )));
	}
	
	private void setCurrentPageText() {
		currentPageField.setText(  String.valueOf( myTable.getCurrentPage( ) ));
	}
	
    private Component createPagingButtons(  ) {
    	Row contentRow = new Row();
    	RowLayoutData rowLayout = new RowLayoutData();
    	rowLayout.setAlignment(  Alignment.ALIGN_BOTTOM  );
    	rowLayout.setWidth(  new Extent( 100, Extent.PERCENT ) );

    	contentRow.setLayoutData(   rowLayout );

    	currentPageField = new TextField();
    	currentPageField.setText(  String.valueOf( myTable.getCurrentPage( ) ));
    	currentPageField.setAlignment(  Alignment.ALIGN_CENTER );
    	currentPageField.setWidth(  new Extent( 4, Extent.EX ) );
    	currentPageField.addActionListener(  new ActionListener() {
			private static final long serialVersionUID = 2312695100032820623L;

			public void actionPerformed(ActionEvent e ) {
    			try {
    				int pageNumber = Integer.parseInt( currentPageField.getText()  );
    				myTable.setCurrentPage(  pageNumber  );
    			} catch ( NumberFormatException formatException ) {
    				setCurrentPageText();
    			}
    		}
    	});

    	maxPageLabel = new Label( );
    	setMaxPageLabelText( );

    	Button firstPage = new Button ("|<" );
    	firstPage.setStyleName( Styles.BUTTON_COMPACT );
    	firstPage.addActionListener(new ActionListener() {
			private static final long serialVersionUID = -4424808667673439392L;

			public void actionPerformed(ActionEvent e ) {
    			myTable.setCurrentPage( 1 );
    			currentPageField.setText( String.valueOf ( myTable.getCurrentPage() ));
    		}
    	});

    	Button prevPage = new Button( "<");
    	prevPage.setStyleName(  Styles.BUTTON_MEDIUM_COMPACT  );
    	prevPage.addActionListener(new ActionListener() {
			private static final long serialVersionUID = -4424808667673439392L;

			public void actionPerformed(ActionEvent e ) {
    			myTable.setCurrentPage( myTable.getCurrentPage() -1 );
    			currentPageField.setText( String.valueOf ( myTable.getCurrentPage( ) ));
    		}
    	});

    	Button nextPage = new Button (">");
    	nextPage.setStyleName(  Styles.BUTTON_MEDIUM_COMPACT  );
    	nextPage.addActionListener(new ActionListener() {
			private static final long serialVersionUID = 982530869010018115L;

			public void actionPerformed(ActionEvent e ) {
    			myTable.setCurrentPage( myTable.getCurrentPage() +1);
     			currentPageField.setText( String.valueOf ( myTable.getCurrentPage( ) ));
    		}
    	});

    	Button lastPage = new Button (">|");
    	lastPage.setStyleName(  Styles.BUTTON_COMPACT  );
    	lastPage.addActionListener(new ActionListener() {
			private static final long serialVersionUID = -6728900759648055181L;

			public void actionPerformed(ActionEvent e ) {
    			myTable.setCurrentPage( myTable.maxPage( )  );
     			currentPageField.setText( String.valueOf (  myTable.maxPage( )  ));
    		}
    	});


    	final Label recordCountLabel = new Label(  createRecordCountText( ));
    	recordCountLabel.setStyleName(  Styles.LABEL_FOOT_NOTE  );
    	myTable.addDataChangeListener(  new DataChangeListener() {
			public void tableDataChanged( ) {
				recordCountLabel.setText(  createRecordCountText()  );
			}
    		
    	});
    	
    	contentRow.add( recordCountLabel );
    	contentRow.add( EchoTools.createSpacerRow(  15  ));
    	contentRow.add( firstPage );
    	contentRow.add( EchoTools.createSpacerRow(  2  ));
    	contentRow.add( prevPage );
    	contentRow.add( EchoTools.createSpacerRow(  5  ));
    	contentRow.add( currentPageField );
    	contentRow.add( maxPageLabel );
    	contentRow.add( EchoTools.createSpacerRow(  5  ));
    	contentRow.add( nextPage );
    	contentRow.add( EchoTools.createSpacerRow(  2  ));
    	contentRow.add( lastPage );
    	contentRow.add( EchoTools.createSpacerRow(  35  ));

    	List<String> dataRange = new ArrayList<String>();
    	dataRange.add( "5" );
    	dataRange.add( "10" );
    	dataRange.add( "15" );
    	dataRange.add( "20" );
    	dataRange.add( "25" );
    	dataRange.add( "35" );
    	dataRange.add( "40" );
    	dataRange.add( "50" );
    	dataRange.add( "75" );
    	dataRange.add( "100" );
    	dataRange.add( "250" );
     	// TODO remove this anti-IE hack, where number of rows is limited for browser performance reasons 
//		if (!SessionProperties.clientBrowserIsInternetExplorer( )  ) {
//			dataRange.add("All");
//		}

    	String pageSize = TablePagingSettings.getPreferredTablePageSize();
   		//int pageSize = 
    	//	String selection = String.valueOf( pageSize );
    	pageSizeField = new SingleSelectBox<String>( dataRange, pageSize, null, null );
		updatePageSize( );

    	pageSizeField.addActionListener( new ActionListener() {
    		private static final long serialVersionUID = 4176130727678172509L;

    		public void actionPerformed(ActionEvent e ) {
    			updatePageSize(  );
    		}
    	});
        contentRow.add(  pageSizeField  );
    	HelpButton pageSizeHelp = new HelpButton();
    	pageSizeHelp.addActionListener( new ActionListener()  {
			private static final long serialVersionUID = -3577814390435618985L;

			public void actionPerformed(ActionEvent e ) {
    			List<String> msg = new ArrayList<String>();
    			msg.add( "Use the '<' and '>' buttons to flip through the data shown in the table.");
    			msg.add( "Use the pull down menu to change the number of table rows.");
    	    	UserMessaging.reportMessageToUser( msg );
    		}
    	});


    	contentRow.add( EchoTools.createSpacerRow(  5  ));
    	contentRow.add( pageSizeHelp );
    	contentRow.add( EchoTools.createSpacerRow(  15  ));


    	Column column = new Column();
    	column.add( EchoTools.createSpacerColumn(  4  ));
    	column.add( contentRow );

    	ColumnLayoutData layout = new ColumnLayoutData();
		layout.setAlignment(  Alignment.ALIGN_RIGHT  );
		column.setLayoutData( layout );
		column.add( EchoTools.createSpacerColumn(  3  ));


    	return column;
    }

    private String createRecordCountText( ) {
    	return "Records in table: " + myTable.getDataSize( );
    }
    
    private void updatePageSize(  ) {
    	String pageSize =  pageSizeField.getSelection() ;
		TablePagingSettings.setPreferredTablePageSize( pageSize );
		setTablePageSize( pageSize );
		
		maxPageLabel.setText( "/" + String.valueOf( myTable.maxPage( ) ) );
		currentPageField.setText(  String.valueOf( myTable.getCurrentPage( ) ) );
    }

    private void setTablePageSize( String size ) {
    	if( size.equals("All")) {
    		myTable.setPageSize( myTable.getDataSize() );
    	} else {
    		myTable.setPageSize( Integer.valueOf( size ));
    	}
    	
    }
    
	public void tableDataChanged( ) {
		this.setMaxPageLabelText( );
		this.setCurrentPageText();
		this.updatePageSize( );
	}

	/**
	 * Sets the component id of the contained table.
	 */
	public void setTableId( String id ) {
		myTable.setId( id );
	}

}
