# Supplementary material for: ProteinTracker: an application for managing protein production and purification
Source: BMC Res Notes. 2012 May 10;5:224. doi: 10.1186/1756-0500-5-224 (PMC3436699; doi:10.1186/1756-0500-5-224)
Supplement: Additional file 1 — Source Code Distribution. ProteinTracker source code. Source code and build instructions for ProteinTracker. [file 1756-0500-5-224-S1.zip › proteintracker/src/net/sf/proteintracker/echo/uicomponent/table/columns/DateColumn.java]

/*
 * ProteinTracker: A system for tracking and requesting protein reagents
 *
 * (C) Copyright 2011 Stefan Ponko and Dan Van Atta
 *
 * This library is free software; you can redistribute it and/or modify it
 * under the terms of the GNU Lesser General Public License as published by
 * the Free Software Foundation; either version 3 of the License, or
 * (at your option) any later version.
 *
 * This library is distributed in the hope that it will be useful, but
 * WITHOUT ANY WARRANTY; without even the implied warranty of MERCHANTABILITY
 * or FITNESS FOR A PARTICULAR PURPOSE. See the GNU Lesser General Public
 * License for more details.
 *
 * You should have received a copy of the GNU Lesser General Public
 * License along with this library; if not, write to the Free Software
 * Foundation, Inc., 51 Franklin Street, Fifth Floor, Boston, MA  02110-1301,
 * USA.
 */
package net.sf.proteintracker.echo.uicomponent.table.columns;

import java.text.SimpleDateFormat;
import java.util.Date;

import net.sf.proteintracker.echo.uicomponent.table.TableColumn;


public abstract class DateColumn<T> extends TableColumn<T> {


	public DateColumn( String columnHeader ) {
		super( columnHeader );
	}

	@Override
	public SortType getColumnType() {
		return SortType.DATE;
	}

	public abstract Date getDateValue( T value );


	@Override
	public String getDisplayValue( T value ) {
		Date d = getDateValue( value );
		if( d == null ) {
			return "";
		} else {
			String formattedDate = (new SimpleDateFormat(  "MMM d, yyyy")).format( getDateValue( value ) );
			return super.format( formattedDate );
		}
	}

	@Override
	public int getColumnWidth() {
		return 100;
	}


}
