# Supplementary material for: ProteinTracker: an application for managing protein production and purification
Source: BMC Res Notes. 2012 May 10;5:224. doi: 10.1186/1756-0500-5-224 (PMC3436699; doi:10.1186/1756-0500-5-224)
Supplement: Additional file 1 — Source Code Distribution. ProteinTracker source code. Source code and build instructions for ProteinTracker. [file 1756-0500-5-224-S1.zip › proteintracker/src/net/sf/proteintracker/echo/uicomponent/table/columns/DecimalColumn.java]

/*
 * ProteinTracker: A system for tracking and requesting protein reagents
 *
 * (C) Copyright 2011 Stefan Ponko and Dan Van Atta
 *
 * This library is free software; you can redistribute it and/or modify it
 * under the terms of the GNU Lesser General Public License as published by
 * the Free Software Foundation; either version 3 of the License, or
 * (at your option) any later version.
 *
 * This library is distributed in the hope that it will be useful, but
 * WITHOUT ANY WARRANTY; without even the implied warranty of MERCHANTABILITY
 * or FITNESS FOR A PARTICULAR PURPOSE. See the GNU Lesser General Public
 * License for more details.
 *
 * You should have received a copy of the GNU Lesser General Public
 * License along with this library; if not, write to the Free Software
 * Foundation, Inc., 51 Franklin Street, Fifth Floor, Boston, MA  02110-1301,
 * USA.
 */
package net.sf.proteintracker.echo.uicomponent.table.columns;

import java.text.DecimalFormat;

import net.sf.proteintracker.echo.uicomponent.table.TableColumn;

public abstract class DecimalColumn<T> extends TableColumn<T> {


	public DecimalColumn( String columnHeader ) {
		super( columnHeader );
	}

	@Override
	public SortType getColumnType() {
		return SortType.DECIMAL;
	}


	@Override
	public int getColumnWidth() {
		return 110;
	}


	@Override
	public String format( String value ) {
		if( value != null && !value.trim().equals("-") && !value.trim().isEmpty() ) {
			try {
				double doubleValue = Double.parseDouble(  value  );
				value = (new DecimalFormat( "#.##")).format( doubleValue );
			} catch( NumberFormatException e ) {
			}
		}
		return super.format(  value );
	}
}
