# Supplementary material for: ProteinTracker: an application for managing protein production and purification
Source: BMC Res Notes. 2012 May 10;5:224. doi: 10.1186/1756-0500-5-224 (PMC3436699; doi:10.1186/1756-0500-5-224)
Supplement: Additional file 1 — Source Code Distribution. ProteinTracker source code. Source code and build instructions for ProteinTracker. [file 1756-0500-5-224-S1.zip › proteintracker/src/net/sf/proteintracker/echo/uicomponent/table/DataTable.java]

/*
 * ProteinTracker: A system for tracking and requesting protein reagents
 *
 * (C) Copyright 2011 Stefan Ponko and Dan Van Atta
 *
 * This library is free software; you can redistribute it and/or modify it
 * under the terms of the GNU Lesser General Public License as published by
 * the Free Software Foundation; either version 3 of the License, or
 * (at your option) any later version.
 *
 * This library is distributed in the hope that it will be useful, but
 * WITHOUT ANY WARRANTY; without even the implied warranty of MERCHANTABILITY
 * or FITNESS FOR A PARTICULAR PURPOSE. See the GNU Lesser General Public
 * License for more details.
 *
 * You should have received a copy of the GNU Lesser General Public
 * License along with this library; if not, write to the Free Software
 * Foundation, Inc., 51 Franklin Street, Fifth Floor, Boston, MA  02110-1301,
 * USA.
 */
package net.sf.proteintracker.echo.uicomponent.table;

import java.util.ArrayList;
import java.util.EventListener;
import java.util.List;

import nextapp.echo.app.event.ActionEvent;
import nextapp.echo.app.event.ActionListener;

/**
 * <p>DataTable object is a server side object that hooks into the the client side
 * java script data table object.  </p>
 *
 * <p>In the case of updating TableDataModel (server) properties, this class should
 * generate the property change events, but should still pass through
 * to the tableDataModel the updates.</p>
 *
 * <p> Properties that are set on the client side and then sent to the server are referred
 * to as client properties. Echo framework will marshal these property changes to the
 * <code>processInput</code> method. No property change events need be fired for these
 * property changes. Properties that are set on the server (and pushed to the client) should
 * throw property change events (which will push the value change to the client).</p>
 *
 * @param <T> The data object type to display in the table, usually one object will
 * be displayed per row, and the table as a whole is derived from a list of these
 * objects.
 */
public class DataTable<T> extends DataChangeEventSource  {

	private static final long serialVersionUID = 2015476399313418076L;

	/* Following properties are used on the client side, be sure that these  text values are kept in sync */
	protected static final String PROPERTY_TABLE_DATA = "tableData";
	protected static final String PROPERTY_TABLE_CSS = "tableCss";
	protected static final String PROPERTY_HEADER_ROW_CSS = "headerRowCss";
	protected static final String PROPERTY_HEADER_BG_COLOR = "headerBgColor";
	protected static final String PROPERTY_SORT_COLUMN_HEADER_COLOR = "sortColumnHeaderColor";

	/** To obtain the correct property name, append the column number to this property name */
	protected static final String PROPERTY_COLUMN_WIDTH = "col_width_";
	protected static final String PROPERTY_CELL_PADDING = "cellPadding";

	/** To obtain the correct property name, append the column number to this property name */
	private static final String PROPERTY_COLUMN_SORT_TYPE = "COL_SORT_TYPE_";
	private static final String PROPERTY_ROW_HOVER_COLOR = "rowHoverColor";
	protected static final String PROPERTY_ROW_SELECTED_COLOR = "rowSelectedColor";
	protected static final String PROPERTY_ROW_BG_COLOR = "rowBgColor";
	protected static final String PROPERTY_PAGE_SIZE = "pageSizeProperty";
	protected static final String PROPERTY_CURRENT_PAGE = "currentPageProperty";
	protected static final String PROPERTY_TABLE_SORTING_ENABLED = "tableSortingEnabled";
	
	/* Following properties are not used on the client side , text values are arbitrary */
	protected static final String PROPERTY_TABLE_SORT_ORDER = "tableSortOrder";
	protected static final String PROPERTY_SELECTED_ROW_NUMBER = "selectedRowProperty";
	protected static final String ACTION_LISTENERS_CHANGED = "actionListeners";
	protected static final String ROW_SELECTED_ACTION = "rowSelectedAction";

    private static final String ACTION_COMMAND_CHANGED = "actionCommand";

	/**
	 * The split token between rows.
	 */
	private static final String ROW_SPLIT_TOKEN = "<!R!>";

	/**
	 * The split token between cells
	 */
	private static final String CELL_SPLIT_TOKEN = "<!C!>";

    private List<TableColumn<T>> tableColumns;
	private boolean actionsEnabled = true;

	private int pageSize = 25;
	private List<T> tableData;
	private List<Integer> clientSortOrder = null;

	public DataTable( List<T> data, List<TableColumn<T>> columnData ) {
		super();
		updateProperty( PROPERTY_CURRENT_PAGE , 1 );
		updateProperty( PROPERTY_PAGE_SIZE, 25 );
		updateProperty( PROPERTY_SELECTED_ROW_NUMBER, -1 );

		this.tableColumns = columnData;
    	this.setTableData(  data  );
	}

	/**
	 * Entry point for client to server synchronization of property values that are allowed to be set by the client.
	 * For non-action properties, be sure to also update the <code>DataTablePeer</code>
	 * <code>getInputPropertyClass</code> method. 
	 */
	@Override
	public void processInput(String inputName, Object inputValue) {
		super.processInput(inputName, inputValue);
		if (inputName.equals(ROW_SELECTED_ACTION)) {
			fireRowSelectedAction();
		} else if (inputName.equals(PROPERTY_SELECTED_ROW_NUMBER)) {
			Integer value = (Integer) inputValue;
			setSelectedRowNumber(  value  );
		} else if (inputName.equals(PROPERTY_TABLE_SORT_ORDER)) {
			String value = (String) inputValue;
			setClientSortOrder( TableUtils.decodeClientSortOrder( value ));
		}
	}

	public void setSelectedRowNumber( int selectedRowNumber ) {
		updateProperty( PROPERTY_SELECTED_ROW_NUMBER, selectedRowNumber );
	}
	
	public int getSelectedRowNumber() {
		return (Integer) get( PROPERTY_SELECTED_ROW_NUMBER );
	}

	private void setClientSortOrder( List<Integer> clientSortOrder ) {
		this.clientSortOrder = clientSortOrder;
	}
	
	public List<Integer> getClientSortOrder( ) {
		return clientSortOrder;
	}

	public int getDataSize() {
		return this.getTableData( ).size();
	}

	public void addRowSelectionActionListener(ActionListener l) {
		getEventListenerList().addListener(ActionListener.class, l);
		firePropertyChange(ACTION_LISTENERS_CHANGED, null, l);
	}

	protected boolean hasActionListeners( ) {
		return hasEventListenerList( )  && getEventListenerList( ).getListenerCount( ActionListener.class ) > 0;
	}

   public String getActionCommand() {
       return (String) get( ACTION_COMMAND_CHANGED );
   }

   public void setActionCommand(String newValue) {
	   updateProperty(  ACTION_COMMAND_CHANGED, newValue );
   }

   
   /** Called when a row is clicked, client side is expected to set the selected row property before firing this action. */
	private void fireRowSelectedAction( ) {
		if( actionsEnabled ) {
			EventListener[ ] actionListeners = getEventListenerList( ).getListeners( ActionListener.class );
			ActionEvent e = new ActionEvent( this, getActionCommand( ) );
			for( int i = 0; i < actionListeners.length; ++i ) {
				((ActionListener) actionListeners[ i ]).actionPerformed( e );
			}
		}
	}

	public void enableActionListeners( boolean enabled ) {
		actionsEnabled = enabled;
	}

	public int getPageSize() {
		return pageSize;
	}

	public void setPageSize( int pageSize) {
		if( pageSize < 1 ) {
			pageSize = 1;
		}
		int oldPageSize = this.pageSize;
		this.pageSize = pageSize;

		int minRecordOnOldPage = ((oldPageSize) * ( getCurrentPage()-1)) +1;
		double newRecordsPerPage = (double) pageSize;
		double newPage = ((double) minRecordOnOldPage) / newRecordsPerPage;
		int newPageIntValue = (int) Math.ceil(  newPage  );
		this.setCurrentPage(  newPageIntValue  );
		
		
		this.setCurrentPage(  getCurrentPage( )  );

		set(  PROPERTY_PAGE_SIZE, pageSize );
		firePropertyChange(  PROPERTY_PAGE_SIZE, oldPageSize, pageSize );
	}

	public List<T> getTableData( ) {
		return tableData;
	}
	
	public void setTableData( List<T> data ) {
		List<T> dataList = new ArrayList<T>();
		dataList.addAll( data );

		this.tableData = data;
		
		String tableDataEncoded = getEncodedTableData();
    	this.set( PROPERTY_TABLE_DATA , tableDataEncoded );
    	
    	if( getCurrentPage( ) > maxPage() ) {
    		setCurrentPage(  maxPage()  );
    	}
    	fireDataChangedEvent( );
	}

	public String getEncodedTableData( ) {
		List<T> data = getTableData( );
		int colWidth = tableColumns.size( );
		String[ ][ ] tableData = new String[ data.size( ) + 1 ][ colWidth ];
		// build the first/header row
		String[ ] firstRow = new String[ colWidth ];
		for( int i = 0; i < colWidth; i++ ) {
			TableColumn<T> colData = tableColumns.get( i );
			firstRow[ i ] = colData.getColumnHeaderLabel( );

			String colWidthPropertyName = "col_width_" + i;
			this.set( colWidthPropertyName, colData.getColumnWidth( ) );
			addColumnSortType( i, colData.getColumnType( ) );
		}
		
		tableData[ 0 ] = firstRow;

		// build the rest of the table
		for( int i = 1; i < tableData.length; i++ ) {
			tableData[ i ] = buildRow( data.get( i - 1 ), tableColumns );
		}

		formatCellValues( tableData, tableColumns );
		return encode( tableData );
	}

    private void addColumnSortType( int colIndex, TableColumn.SortType sortType  ) {
    	String propertyName = PROPERTY_COLUMN_SORT_TYPE + String.valueOf( colIndex );
    	set( propertyName , sortType.toString() );
    }

	/* Constructs a single row in the table. */
	private String[ ] buildRow( T data, List<TableColumn<T>> colData ) {
		String[ ] row = new String[ colData.size( ) ];
		for( int i = 0; i < row.length; i++ ) {
			row[ i ] = colData.get( i ).getDisplayValue( data );
			row[ i ] = colData.get( i ).format( row[ i ] );
			if( row[ i ] == null || row[ i ].trim( ).equals( "null" ) ) {
				row[ i ] = "";
			}
		}
		return row;
	}
	
	private void formatCellValues(String[][] dataGrid,  List<TableColumn<T>> columnData ) {
		for( int i = 1; i < dataGrid.length; i ++ ) { // start at one so we don't truncate the headers
			for( int j = 0; j < dataGrid[i].length; j ++ ) {
				String value = dataGrid[i][j].trim();
				int maxLength = columnData.get(  j  ).getDataMaxLength();
				if ( maxLength > 0 && value.length() > maxLength) {
					value = value.substring(0, maxLength-1) + "...";
				}
				dataGrid[i][j] = value;
			}
		}

	}

	/**
	 * Converts the table's data from a two dimensional String array into a flat
	 * String delimited by split tokens.
	 * 
	 * @param dataGrid A 2 dimensional array representing the entirety of the
	 *            text content of the table (so include the header row as the
	 *            first array, ie: dataGrid[0] = header row array).
	 * @return A specially formated String representing the table's data.
	 */
	private String encode( String[ ][ ] dataGrid ) {
		StringBuilder sb = new StringBuilder( );

		for( int i = 0; i < dataGrid.length; i++ ) {
			for( int j = 0; j < dataGrid[ i ].length; j++ ) {
				sb.append( dataGrid[ i ][ j ].trim( ) );
				if( j != dataGrid[ i ].length - 1 ) {
					sb.append( CELL_SPLIT_TOKEN );
				}
			}
			if( i != dataGrid.length - 1 ) {
				sb.append( ROW_SPLIT_TOKEN );
			}
		}
		return sb.toString( );
	}

	
	public T getSelectedObject() {
		int selectedRow = getSelectedRowNumber();
		if( selectedRow < 0 ) {
			return null;
		} else {
			return getTableData().get( selectedRow );
		}
	}


	public int maxPage( ) {
		double size = tableData.size();
		double pageSize = getPageSize();
		return (int) Math.ceil( size / pageSize );
	}
	
	
	public void fireRowClickedAction( int rowNumber ) {
		this.setSelectedRowNumber(  rowNumber  );
		this.processInput( ROW_SELECTED_ACTION , new Integer( rowNumber ));
	}


	public List<T> getSortedDataOrder() {
		List<T> sortedData = new ArrayList<T>();
		List<Integer> sortKey = getClientSortOrder();
		if( sortKey == null ) {
			return tableData;
		}
		
		for( int i = 0, n = sortKey.size(); i < n ; i ++ ) {
			sortedData.add( tableData.get( sortKey.get( i )));
		}
		return sortedData;
	}

	public int getCurrentPage( ) {
		return (Integer) get( PROPERTY_CURRENT_PAGE );
	}
	
	public void setCurrentPage( int currentPage ) {
		currentPage = constrainCurrentPageValue( currentPage );
		updateProperty( PROPERTY_CURRENT_PAGE, currentPage ); 
	}
	
	private int constrainCurrentPageValue( int currentPage ) {
		if( currentPage < 1 ) {
			return 1;
		} else if(  currentPage >= maxPage() ) {
			return maxPage();
		}  else {
			return currentPage;
		}
	}

	public void enableTableSorting( boolean enabled ) {
		updateProperty( PROPERTY_TABLE_SORTING_ENABLED, enabled ); 
	}
	
	public boolean isSortEnabled( ) {
		Boolean value =  (Boolean) get(  PROPERTY_TABLE_SORTING_ENABLED  );
		return value == null || value.equals( Boolean.TRUE );
	}

	/**
	 * Sets the property value and fires a property change event.
	 * @param propertyName Name of the property
	 * @param propertyValue Value of the property
	 */
	private void updateProperty( String propertyName, Object propertyValue ) {
		Object oldValue = get(  propertyName  );
		if( !propertyValue.equals( oldValue )) {
			set(  propertyName, propertyValue  );
			firePropertyChange( propertyName, oldValue, propertyValue);
		}
	}
}
