# Supplementary material for: ProteinTracker: an application for managing protein production and purification
Source: BMC Res Notes. 2012 May 10;5:224. doi: 10.1186/1756-0500-5-224 (PMC3436699; doi:10.1186/1756-0500-5-224)
Supplement: Additional file 1 — Source Code Distribution. ProteinTracker source code. Source code and build instructions for ProteinTracker. [file 1756-0500-5-224-S1.zip › proteintracker/src/net/sf/proteintracker/echo/uicomponent/table/DataTablePeer.java]

/*
 * ProteinTracker: A system for tracking and requesting protein reagents
 *
 * (C) Copyright 2011 Stefan Ponko and Dan Van Atta
 *
 * This library is free software; you can redistribute it and/or modify it
 * under the terms of the GNU Lesser General Public License as published by
 * the Free Software Foundation; either version 3 of the License, or
 * (at your option) any later version.
 *
 * This library is distributed in the hope that it will be useful, but
 * WITHOUT ANY WARRANTY; without even the implied warranty of MERCHANTABILITY
 * or FITNESS FOR A PARTICULAR PURPOSE. See the GNU Lesser General Public
 * License for more details.
 *
 * You should have received a copy of the GNU Lesser General Public
 * License along with this library; if not, write to the Free Software
 * Foundation, Inc., 51 Franklin Street, Fifth Floor, Boston, MA  02110-1301,
 * USA.
 */
package net.sf.proteintracker.echo.uicomponent.table;

import nextapp.echo.app.Component;
import nextapp.echo.app.update.ClientUpdateManager;
import nextapp.echo.app.util.Context;
import nextapp.echo.webcontainer.AbstractComponentSynchronizePeer;
import nextapp.echo.webcontainer.ServerMessage;
import nextapp.echo.webcontainer.Service;
import nextapp.echo.webcontainer.WebContainerServlet;
import nextapp.echo.webcontainer.service.JavaScriptService;

public class DataTablePeer extends AbstractComponentSynchronizePeer  {

    
	/**
	 * The JS_Service allows the Echo Framework to invoke the lifecycle methods on our javascript component.
	 * Essentially the echo framework will load the javascript class by name, and then use a javascript eval statement
	 * to execute (the javascript methods) renderAdd/Dispose/Update as appropriate.
	 */
	// Create a JavaScriptService containing the SpinButton JavaScript code.
    private static final Service JS_SERVICE = JavaScriptService.forResources(
    		"ProteinTracker.DataTable" , new String[] {
             "/Application.DataTable.js",
             "/Sync.DataTable.js"
    		}
    );

    static {
        // Register JavaScriptService with the (Echo) global service registry.
        WebContainerServlet.getServiceRegistry().add(JS_SERVICE);
    }

	@SuppressWarnings("unchecked")
    public DataTablePeer() {
    	super();
    	addOutputProperty( DataTable.PROPERTY_PAGE_SIZE );
    	addOutputProperty( DataTable.PROPERTY_CURRENT_PAGE );
    	addOutputProperty( DataTable.PROPERTY_TABLE_DATA );
    	addOutputProperty( DataTable.PROPERTY_TABLE_SORTING_ENABLED );
    	addOutputProperty( DataTable.PROPERTY_SELECTED_ROW_NUMBER );
    	

        addEvent(new EventPeer(DataTable.ROW_SELECTED_ACTION, DataTable.ACTION_LISTENERS_CHANGED ) {
            public boolean hasListeners(Context context, Component c) {
                return ((DataTable) c).hasActionListeners();
            }
        });
    }


    public String getClientComponentType(boolean shortType) {
        return "ProteinTracker.DataTable";
    }

    public Class<?> getComponentClass() {
        return DataTable.class;
    }


    @Override
    public void init(Context context, Component component) {
        super.init(context, component);
        ServerMessage serverMessage = (ServerMessage) context.get(ServerMessage.class);
        serverMessage.addLibrary(JS_SERVICE.getId());
    }


    /** 
     * Properties from server to client, specifies how to obtain a value 
     * from the DataTable object (call the appropriate getter method)
     */
    @Override
    public Object getOutputProperty(Context context, Component component,
            String propertyName, int propertyIndex) {

 		DataTable<?> table = castAsTable( component );
 	   	if ( propertyName.equals( DataTable.PROPERTY_PAGE_SIZE )) {
    		return Integer.valueOf(  table.getPageSize()  );
    	} else if ( propertyName.equals( DataTable.PROPERTY_CURRENT_PAGE )) {
        	return Integer.valueOf(  table.getCurrentPage()  );
    	} else if( propertyName.equals( DataTable.PROPERTY_TABLE_DATA )) {
    		return table.getEncodedTableData( );
    	} else if( propertyName.equals( DataTable.PROPERTY_SELECTED_ROW_NUMBER ) ) {
    		return table.getSelectedRowNumber();
    	} else if( propertyName.equals( DataTable.PROPERTY_TABLE_SORTING_ENABLED )) {
    		return table.isSortEnabled(  );
        } else {
            return super.getOutputProperty(context, component, propertyName, propertyIndex);
        }
    }

    private DataTable<?> castAsTable( Object obj ) {
    	return (DataTable<?>) obj;
    }

    @Override
    public Class<?> getInputPropertyClass(String propertyName) {
        if( propertyName.equals( DataTable.PROPERTY_SELECTED_ROW_NUMBER  )) {
            return Integer.class;
        } else if( propertyName.equals( DataTable.PROPERTY_TABLE_SORT_ORDER)) {
            return String.class;
        } else if( propertyName.equals( DataTable.PROPERTY_TABLE_SORTING_ENABLED )) {
        	return Boolean.class;
        } else {
        	return null;
        }
    }

	public void storeInputProperty(Context context, Component component,
			String propertyName, int propertyIndex, Object newValue) {

		if (propertyName.equals(DataTable.PROPERTY_SELECTED_ROW_NUMBER )
				|| propertyName.equals(DataTable.PROPERTY_TABLE_SORT_ORDER) ) {

			ClientUpdateManager clientUpdateManager = (ClientUpdateManager) context
					.get(ClientUpdateManager.class);
			clientUpdateManager.setComponentProperty(component, propertyName, newValue);
		}
	}
}
