# Supplementary material for: ProteinTracker: an application for managing protein production and purification
Source: BMC Res Notes. 2012 May 10;5:224. doi: 10.1186/1756-0500-5-224 (PMC3436699; doi:10.1186/1756-0500-5-224)
Supplement: Additional file 1 — Source Code Distribution. ProteinTracker source code. Source code and build instructions for ProteinTracker. [file 1756-0500-5-224-S1.zip › proteintracker/src/net/sf/proteintracker/echo/uicomponent/table/TableColumn.java]

/*
 * ProteinTracker: A system for tracking and requesting protein reagents
 *
 * (C) Copyright 2011 Stefan Ponko and Dan Van Atta
 *
 * This library is free software; you can redistribute it and/or modify it
 * under the terms of the GNU Lesser General Public License as published by
 * the Free Software Foundation; either version 3 of the License, or
 * (at your option) any later version.
 *
 * This library is distributed in the hope that it will be useful, but
 * WITHOUT ANY WARRANTY; without even the implied warranty of MERCHANTABILITY
 * or FITNESS FOR A PARTICULAR PURPOSE. See the GNU Lesser General Public
 * License for more details.
 *
 * You should have received a copy of the GNU Lesser General Public
 * License along with this library; if not, write to the Free Software
 * Foundation, Inc., 51 Franklin Street, Fifth Floor, Boston, MA  02110-1301,
 * USA.
 */
package net.sf.proteintracker.echo.uicomponent.table;

public abstract class TableColumn<T>  {

	private String columnHeader;

	public static enum SortType  {
		TEXT, INTEGER, DECIMAL, DATE
	}

	protected TableColumn( String columnHeader ) {
		if( columnHeader == null || columnHeader.isEmpty( ) ) {
			throw new IllegalArgumentException(
					"Illegal constructor argument to AbstractColumn, parameter: columnHeader, must be non-null and non-empty." );
		}
		this.columnHeader = columnHeader;
	}

	/**
	 * @return The text value that will be displayed at the top of the column as
	 *         a header.
	 */
	public String getColumnHeaderLabel( ) {
		return columnHeader;
	}

	public String format( String value ) {
		if( value == null ) {
			return "";
		} else {
			return value.trim( );
		}
	}

	/**
	 * Defines how many characters are allowed in a table cell before the value
	 * is truncated
	 */

	public int getDataMaxLength( ) {
		return 38;
	}

	/**
	 * column width in pixels
	 */
	public abstract int getColumnWidth( );

	/**
	 * @return The sort key that classifies the column data type, for use with
	 *         sorting.
	 */
	public abstract SortType getColumnType( );

	/**
	 * A method to extract the cell value for this column for a particular data
	 * object.
	 * 
	 * @param data A reference to the data object that is displayed on the
	 *            current table row.
	 * @return A String value that will be displayed in the cell corresponding
	 *         to this column, corresponding to the row that is currently
	 *         displaying the parameter data object.
	 */
	public abstract String getDisplayValue( T data );

}
