# Supplementary material for: ProteinTracker: an application for managing protein production and purification
Source: BMC Res Notes. 2012 May 10;5:224. doi: 10.1186/1756-0500-5-224 (PMC3436699; doi:10.1186/1756-0500-5-224)
Supplement: Additional file 1 — Source Code Distribution. ProteinTracker source code. Source code and build instructions for ProteinTracker. [file 1756-0500-5-224-S1.zip › proteintracker/src/net/sf/proteintracker/echo/uicomponent/table/TableUtils.java]

/*
 * ProteinTracker: A system for tracking and requesting protein reagents
 *
 * (C) Copyright 2011 Stefan Ponko and Dan Van Atta
 *
 * This library is free software; you can redistribute it and/or modify it
 * under the terms of the GNU Lesser General Public License as published by
 * the Free Software Foundation; either version 3 of the License, or
 * (at your option) any later version.
 *
 * This library is distributed in the hope that it will be useful, but
 * WITHOUT ANY WARRANTY; without even the implied warranty of MERCHANTABILITY
 * or FITNESS FOR A PARTICULAR PURPOSE. See the GNU Lesser General Public
 * License for more details.
 *
 * You should have received a copy of the GNU Lesser General Public
 * License along with this library; if not, write to the Free Software
 * Foundation, Inc., 51 Franklin Street, Fifth Floor, Boston, MA  02110-1301,
 * USA.
 */
package net.sf.proteintracker.echo.uicomponent.table;

import java.util.ArrayList;
import java.util.List;

public class TableUtils {

	/**
	 * Used by client side when encoding the table sort array back to the server,
	 * client will encode the int array {1,2,3} as the string "1#2#3"
	 */
	private static final String ARRAY_ELEMENT_DELIM_TOKEN = "#";

	protected static  List<Integer> decodeClientSortOrder( String encodedValue ) {
		if( encodedValue == null ) {
			throw new IllegalStateException("enocded VALUE IS NULL..");
		}
		String delimToken =ARRAY_ELEMENT_DELIM_TOKEN;
		String[] split = encodedValue.split( delimToken );

		List<Integer> clientTableSortOrder = new ArrayList<Integer>();

		for( int i = 0; i < split.length; i ++ ) {
			clientTableSortOrder.add( Integer.valueOf( split[i] ) );
		}
		return clientTableSortOrder;
	}
		
}
