# Supplementary material for: ProteinTracker: an application for managing protein production and purification
Source: BMC Res Notes. 2012 May 10;5:224. doi: 10.1186/1756-0500-5-224 (PMC3436699; doi:10.1186/1756-0500-5-224)
Supplement: Additional file 1 — Source Code Distribution. ProteinTracker source code. Source code and build instructions for ProteinTracker. [file 1756-0500-5-224-S1.zip › proteintracker/src/net/sf/proteintracker/mail/GenericMailMessage.java]

/*
 * ProteinTracker: A system for tracking and requesting protein reagents
 *
 * (C) Copyright 2011 Stefan Ponko and Dan Van Atta
 *
 * This library is free software; you can redistribute it and/or modify it
 * under the terms of the GNU Lesser General Public License as published by
 * the Free Software Foundation; either version 3 of the License, or
 * (at your option) any later version.
 *
 * This library is distributed in the hope that it will be useful, but
 * WITHOUT ANY WARRANTY; without even the implied warranty of MERCHANTABILITY
 * or FITNESS FOR A PARTICULAR PURPOSE. See the GNU Lesser General Public
 * License for more details.
 *
 * You should have received a copy of the GNU Lesser General Public
 * License along with this library; if not, write to the Free Software
 * Foundation, Inc., 51 Franklin Street, Fifth Floor, Boston, MA  02110-1301,
 * USA.
 */

package net.sf.proteintracker.mail;

import java.util.ArrayList;
import java.util.Date;
import java.util.List;
import java.util.regex.Matcher;
import java.util.regex.Pattern;

import javax.mail.MessagingException;
import javax.mail.internet.AddressException;
import javax.mail.internet.InternetAddress;


/** 
 * A very generic object to represent an email message. Contains properties for the data content parts of an email, such as 
 * the recipient list, message body, subject line, etc... 
 */
public class GenericMailMessage {


    private String mailhost = "localhost";
    private List<String> to = null;
    private List<String> cc = null;
    private String from = null;
    private String subject = null;
    private String mailBody = null;

    public GenericMailMessage(String mailhost){
        this.mailhost = mailhost;
    }

    public String getMailhost() {
        return mailhost;
    }

    public void setMailhost(String mailhost) {
        this.mailhost = mailhost;
    }

    public List<String> getToList() {
        return to;
    }

    public void setToList(List<String> to) {
        this.to = to;
    }

    public List<String> getCcList() {
        return cc;
    }

    public void setCcList(List<String> cc) {
        this.cc = cc;
    }

    public void addRecipient(String recipient) {
        if (to == null)  to = new ArrayList<String>();
        to.add(recipient);
    }

    public void addCCRecipient(String ccRecipient) {
        if (cc == null)  cc = new ArrayList<String>();
        cc.add(ccRecipient);
    }

    public String getFrom() {
        return from;
    }

    public void setFrom(String from) {
        this.from = from;
    }

    public String getSubject() {
        return subject;
    }

    public void setSubject(String subject) {
        this.subject = subject;
    }

    public String getMailBody() {
        return mailBody;
    }

    public void setMailBody(String mailBody) {
        this.mailBody = mailBody;
    }


    public void validate() throws MessagingException {

        if (getToList() == null || getToList().size() == 0) {
            throw new AddressException("No recipient address specified for mail message");
        }

        if (getFrom() == null || getFrom().isEmpty( ) ) {
            throw new AddressException("No sender address specified for mail message");
        }

        if (getMailBody() == null || getMailBody().isEmpty()  ) {
            throw new AddressException("The mail body is empty");
        }
    }

    public String toString() {
        return "MailMessage{" +
                "mailhost='" + mailhost + '\'' +
                ", to=" + to +
                ", from='" + from + '\'' +
                ", subject='" + subject + '\'' +
                ", mailBody='" + mailBody + '\'' +
                ", cc=" + cc +
                '}';
    }
	
	protected void append( StringBuilder sb , String key, Date value ) {	
		append( sb, key, String.valueOf( value ) );
	}
	
	protected void append( StringBuilder sb , String key, Long value ) {	
		append( sb, key, String.valueOf( value ) );
	}
	
	protected void append( StringBuilder sb , String key, Float value ) {	
		append( sb, key, String.valueOf( value ) );
	}

    public boolean canSendMessageToAllRecipients() {
        for(String recipient : to) {
            if(!isValidEmailAddress(recipient)) return false;
        }
        return true;
    }

    public boolean isValidEmailAddress(String address) {
        try {
            new InternetAddress(address,true);
        } catch (AddressException e) {
            return false;
        }
        return true;
    }

	protected void append( StringBuilder sb , String key, String value ) {
		sb.append( key );
		sb.append( ": " );
		sb.append( " " );
		sb.append( value );
		sb.append(   "<br />\n"  );
	}
	
	
}
