# Supplementary material for: ProteinTracker: an application for managing protein production and purification
Source: BMC Res Notes. 2012 May 10;5:224. doi: 10.1186/1756-0500-5-224 (PMC3436699; doi:10.1186/1756-0500-5-224)
Supplement: Additional file 1 — Source Code Distribution. ProteinTracker source code. Source code and build instructions for ProteinTracker. [file 1756-0500-5-224-S1.zip › proteintracker/src/net/sf/proteintracker/mail/PtxMailer.java]

/*
 * ProteinTracker: A system for tracking and requesting protein reagents
 *
 * (C) Copyright 2011 Stefan Ponko and Dan Van Atta
 *
 * This library is free software; you can redistribute it and/or modify it
 * under the terms of the GNU Lesser General Public License as published by
 * the Free Software Foundation; either version 3 of the License, or
 * (at your option) any later version.
 *
 * This library is distributed in the hope that it will be useful, but
 * WITHOUT ANY WARRANTY; without even the implied warranty of MERCHANTABILITY
 * or FITNESS FOR A PARTICULAR PURPOSE. See the GNU Lesser General Public
 * License for more details.
 *
 * You should have received a copy of the GNU Lesser General Public
 * License along with this library; if not, write to the Free Software
 * Foundation, Inc., 51 Franklin Street, Fifth Floor, Boston, MA  02110-1301,
 * USA.
 */
package net.sf.proteintracker.mail;

import java.util.Properties;

import javax.mail.Message;
import javax.mail.MessagingException;
import javax.mail.Session;
import javax.mail.Transport;
import javax.mail.internet.InternetAddress;
import javax.mail.internet.MimeMessage;

import net.sf.proteintracker.app.ProteinRequestApp;

/**
 * Use to send emails.
 */
public class PtxMailer {

	private static final String CONTENT_TYPE = "text/html";
	private static final String MAILHOST_KEY = "mail.smtp.host";

	public void send( GenericMailMessage message ) {
		try {
			message.validate( );
			sendMessage( message );
		} catch( MessagingException e ) {
			String msg = "Unable to send the following email due to an error: " + message;
			ProteinRequestApp.getActiveInstance( ).reportErrorToUser( msg, e );
		}
	}

	private void sendMessage( GenericMailMessage message ) throws MessagingException {
		Properties props = System.getProperties( );
		props.put( MAILHOST_KEY, message.getMailhost( ) );

		Session session = Session.getInstance( props, null );
		session.setDebug( false );
		MimeMessage mimeMessage = new MimeMessage(session);
		mimeMessage.setFrom( new InternetAddress(message.getFrom()));
		for( String address : message.getToList()) {
			if( address != null ) {
				mimeMessage.addRecipient( Message.RecipientType.TO, new InternetAddress(address));
			}
		}
		if( message.getCcList( ) != null && message.getCcList( ).size( ) > 0 ) {
			for( String address : message.getCcList( ) ) {
				if( address != null ) {
					mimeMessage.addRecipient( Message.RecipientType.CC, new InternetAddress(address));
				}
			}
		}
		mimeMessage.setSubject( message.getSubject( ) );
		mimeMessage.setContent( message.getMailBody( ), CONTENT_TYPE );
		Transport.send( mimeMessage );
	}
}
