# Supplementary material for: ProteinTracker: an application for managing protein production and purification
Source: BMC Res Notes. 2012 May 10;5:224. doi: 10.1186/1756-0500-5-224 (PMC3436699; doi:10.1186/1756-0500-5-224)
Supplement: Additional file 1 — Source Code Distribution. ProteinTracker source code. Source code and build instructions for ProteinTracker. [file 1756-0500-5-224-S1.zip › proteintracker/src/net/sf/proteintracker/mail/RequestStatusHasChangedEmail.java]

/*
 * ProteinTracker: A system for tracking and requesting protein reagents
 *
 * (C) Copyright 2011 Stefan Ponko and Dan Van Atta
 *
 * This library is free software; you can redistribute it and/or modify it
 * under the terms of the GNU Lesser General Public License as published by
 * the Free Software Foundation; either version 3 of the License, or
 * (at your option) any later version.
 *
 * This library is distributed in the hope that it will be useful, but
 * WITHOUT ANY WARRANTY; without even the implied warranty of MERCHANTABILITY
 * or FITNESS FOR A PARTICULAR PURPOSE. See the GNU Lesser General Public
 * License for more details.
 *
 * You should have received a copy of the GNU Lesser General Public
 * License along with this library; if not, write to the Free Software
 * Foundation, Inc., 51 Franklin Street, Fifth Floor, Boston, MA  02110-1301,
 * USA.
 */
package net.sf.proteintracker.mail;

import java.util.ArrayList;
import java.util.List;

import net.sf.proteintracker.app.ExternalLinkMaker;
import net.sf.proteintracker.app.ProteinRequestApp;
import net.sf.proteintracker.model.*;

public class RequestStatusHasChangedEmail extends AbstractMailMessage {

	private String subject;
	private String body;
	private List<String> to;
	private BaseRequestBean requestBean;

    private static final String DNA_WORD = "DNA";
	private static final String TRANSFECTION_WORD = "Transfection";
	private static final String PURIFICATION_WORD = "Purification";
    private static final String EXISTING_WORD = "Existing Protein Batch";
	private static final String REQUEST_NUMBER_WORD = " Request#";
	private static final String HAS_BEEN_WORD = " has been ";
	
	public RequestStatusHasChangedEmail( CmRequest request ) {
		this.requestBean = request;
		subject = createSubject(TRANSFECTION_WORD);
		body = createBody( ExternalLinkMaker.createLinkToCmRequest(requestBean.getId() , TRANSFECTION_WORD + REQUEST_NUMBER_WORD + requestBean.getId()));
		to = determineRecipient(getCmRequestSubmissionRecipientList());
		setMailProperties();
	}

	public RequestStatusHasChangedEmail( PurificationRequest request ) {
		this.requestBean = request;
        String requestType = request.getRequestType();
        if(requestType == null || requestType.equals(RequestType.OTHER.toString())) {
            subject = createSubject( PURIFICATION_WORD   );
            body = createBody( ExternalLinkMaker.createLinkToOtherPurificationRequest(  requestBean.getId() , PURIFICATION_WORD + REQUEST_NUMBER_WORD + requestBean.getId() ));
        } else if( requestType.equals(RequestType.EXISTING.toString())) {
            subject = createSubject( EXISTING_WORD   );
            body = createBody( ExternalLinkMaker.createLinkToExistingPurificationRequest(  requestBean.getId() , EXISTING_WORD + REQUEST_NUMBER_WORD + requestBean.getId() ));
        } else if (requestType.equals(RequestType.STABLE.toString())){
            subject = createSubject( PURIFICATION_WORD   );
            body = createBody( ExternalLinkMaker.createLinkToStablePurificationRequest(  requestBean.getId() , PURIFICATION_WORD + REQUEST_NUMBER_WORD + requestBean.getId() ));
        }

		to = determineRecipient( getPurificationRequestSubmissionRecipientList() );
		setMailProperties();
	}

    public RequestStatusHasChangedEmail( DnaRequest request ) {
        this.requestBean = request;
        subject = createSubject(DNA_WORD);
        body = createBody( ExternalLinkMaker.createLinkToDnaRequest(requestBean.getId() , DNA_WORD + REQUEST_NUMBER_WORD + requestBean.getId()));
        to = determineRecipient(getCmRequestSubmissionRecipientList());
        setMailProperties();
    }

	private void setMailProperties() {
		super.setSubject( subject );
		super.setMailBody( body );
		super.setToList( to );
	}
	
	
	private String createSubject( String recordIdentifier ) {
		long reqId = requestBean.getId( );
		return  recordIdentifier + REQUEST_NUMBER_WORD  +reqId + HAS_BEEN_WORD  + convertStatusString( );
	}
	
	private String convertStatusString(  ) {
		String requestStatus =  requestBean.getRequestStatus( );

		if( RequestState.PENDING.toString().equals( requestStatus ) ) {
			return "submitted";
		} else if( RequestState.STARTED.toString( ).equals( requestStatus )) {
			return "started";
		} else if( RequestState.FULFILLED.toString( ).equals(  requestStatus )) {
			return "completed";
		} else {
			throw new IllegalArgumentException("could not interpret request status: "+ requestStatus );
		}
		
	}

	private String createBody(  String link ) {
		String status = this.convertStatusString( );
		return link + " has been " + status + "\n\n";
	}
	
	/**
	 * If the request has been newly been submitted, returns the admins parameter, otherwise the requestor.
	 */
	private List<String> determineRecipient(  List<String> admins ) {
		if( sendRequestToRequestor( requestBean )) {
            return admins;
		} else {
            List<String> toList = new ArrayList<String>();
            toList.add( requestBean.getRequestor( ) );
            return toList;
		}
	}
	
	private boolean sendRequestToRequestor( Prioritizable request ) {
		return  RequestState.PENDING.toString().equals( request.getRequestStatus( ));
	}

	private List<String> getCmRequestSubmissionRecipientList() {
		String[] emails =  ProteinRequestApp.getActiveInstance( ).getContextData( ).getConditionedMediaRequestFulfillerEmails();
		return convertArrayToList( emails );
	}

	private List<String> getPurificationRequestSubmissionRecipientList() {
		String[] emails = ProteinRequestApp.getActiveInstance( ).getContextData( ).getPurificationRequestFulfillerEmails();
		return convertArrayToList( emails );
	}

	private List<String> convertArrayToList( String[] array ) {
		List<String> theList = new ArrayList<String>();
		for( String element: array ) {
			theList.add( element );
		}
		return theList;
	}
	
	@Override
	public String createMailSubject() {
		return subject;
	}
	
	@Override
	public String createMailBody() {
		return body;
	}
	
	@Override
	public List<String> createMailRecipientList() {
		return to;
	}
	
	
	
	
}
