# Supplementary material for: ProteinTracker: an application for managing protein production and purification
Source: BMC Res Notes. 2012 May 10;5:224. doi: 10.1186/1756-0500-5-224 (PMC3436699; doi:10.1186/1756-0500-5-224)
Supplement: Additional file 1 — Source Code Distribution. ProteinTracker source code. Source code and build instructions for ProteinTracker. [file 1756-0500-5-224-S1.zip › proteintracker/src/net/sf/proteintracker/model/BaseBean.java]

/*
 * ProteinTracker: A system for tracking and requesting protein reagents
 *
 * (C) Copyright 2011 Stefan Ponko and Dan Van Atta
 *
 * This library is free software; you can redistribute it and/or modify it
 * under the terms of the GNU Lesser General Public License as published by
 * the Free Software Foundation; either version 3 of the License, or
 * (at your option) any later version.
 *
 * This library is distributed in the hope that it will be useful, but
 * WITHOUT ANY WARRANTY; without even the implied warranty of MERCHANTABILITY
 * or FITNESS FOR A PARTICULAR PURPOSE. See the GNU Lesser General Public
 * License for more details.
 *
 * You should have received a copy of the GNU Lesser General Public
 * License along with this library; if not, write to the Free Software
 * Foundation, Inc., 51 Franklin Street, Fifth Floor, Boston, MA  02110-1301,
 * USA.
 */
package net.sf.proteintracker.model;

import static net.sf.proteintracker.util.ObjectEquality.equalObjects;
import net.sf.proteintracker.util.ObjectHash;
import net.sf.proteintracker.util.StringUtil;


/**
 * Stores common properties between data beans.
 *
 * @see Construct
 * @See CellLine
 * @see Supe
 * @see ProteinBatch
 * @see PurificationRequest
 */
public class BaseBean implements IRecord {

	private Long id;
	private String project;
	private String comments;
	
	
	public BaseBean() {
		
	}


	public static final String ID = "id";
	public static final String PROJECT = "project";
	public static final int PROJECT_MAX_LENGTH  = 50;

	public static final String COMMENTS = "comments";

	/**
	 * @return the id
	 */
	public Long getId() {
		return id;
	}


	public void setId(Long id) {
		this.id = id;
	}


	public String getProject() {
		return project;
	}


	public void setProject(String project) {
		this.project = StringUtil.nonNullString( project ).trim( );
	}


	public String getComments( ) {
		return comments;
	}


	public void setComments( String comments ) {
		this.comments = comments;
	}


	@Override
	public int hashCode() {
		return ObjectHash.computeHash(  getProject() , getComments() );
	}


	@Override
	public boolean equals(Object obj) {
		if (this == obj) {
			return true;
		} else if (obj == null || getClass() != obj.getClass()) {
			return false;
		}
		
		BaseBean that = (BaseBean) obj;
		
		return equalObjects( getId(), that.getId() )
			&& equalObjects( this.project, that.project )
			&& equalObjects( this.comments, that.comments );
		
		
//		BaseBean that = (BaseBean) obj;
//		
//		return new EqualsBuilder( )
//			.append( this.getId(), that.getId() )
//			.append( this.getProject(), that.getProject() )
//			.append( this.getComments(), that.getComments() )
//			.isEquals( );
	}

	
	
}
