# Supplementary material for: ProteinTracker: an application for managing protein production and purification
Source: BMC Res Notes. 2012 May 10;5:224. doi: 10.1186/1756-0500-5-224 (PMC3436699; doi:10.1186/1756-0500-5-224)
Supplement: Additional file 1 — Source Code Distribution. ProteinTracker source code. Source code and build instructions for ProteinTracker. [file 1756-0500-5-224-S1.zip › proteintracker/src/net/sf/proteintracker/model/BaseRequestBean.java]

/*
 * ProteinTracker: A system for tracking and requesting protein reagents
 *
 * (C) Copyright 2011 Stefan Ponko and Dan Van Atta
 *
 * This library is free software; you can redistribute it and/or modify it
 * under the terms of the GNU Lesser General Public License as published by
 * the Free Software Foundation; either version 3 of the License, or
 * (at your option) any later version.
 *
 * This library is distributed in the hope that it will be useful, but
 * WITHOUT ANY WARRANTY; without even the implied warranty of MERCHANTABILITY
 * or FITNESS FOR A PARTICULAR PURPOSE. See the GNU Lesser General Public
 * License for more details.
 *
 * You should have received a copy of the GNU Lesser General Public
 * License along with this library; if not, write to the Free Software
 * Foundation, Inc., 51 Franklin Street, Fifth Floor, Boston, MA  02110-1301,
 * USA.
 */
package net.sf.proteintracker.model;

import static net.sf.proteintracker.util.ObjectEquality.equalObjects;

import java.util.Date;

import net.sf.proteintracker.util.ObjectHash;
import net.sf.proteintracker.util.StringUtil;

public abstract class BaseRequestBean extends BaseBean implements Prioritizable {

	private Date dateCompleted;
	private Date dateRequested;
	private Date dateStarted;
	private Integer priority;
	private String requestor;
	private RequestState requestStatus;
    private String commonName;

	public static final String DATE_COMPLETED = "dateCompleted"; 
	public static final String DATE_REQUESTED = "dateRequested"; 
	public static final String DATE_STARTED = "dateStarted";
	public static final String PRIORITY = "priority";
	public static final String REQUESTOR = "requestor";
	public static final String REQUEST_STATUS = "requestStatus";
	public static final String COMMON_NAME = "commonName";

	public abstract BaseRequestBean loadFromDataBase( );

	/** 
	 * Returns true if the request state has transitioned from a new request to pending, from pending to started, or from pending or started to fulfilled. 
	 * Comparison  value is pulled from database, so call this method before saving the object.
	 */
	public boolean statusHasChanged() {
		return isNewlyPending() || isNewlyStarted() || isNewlyFulfilled();
	}
	
	/* Returns true if this request is in a pending state and has not yet been stored in database */
	private boolean isNewlyPending() {
		return loadFromDataBase() == null && RequestState.PENDING.toString().equals( this.getRequestStatus( ) );
	}

	/* Returns true if this request is in a started state and the state stored in database is pending */ 
	private boolean isNewlyStarted() {
		return RequestState.PENDING.toString().equals(loadFromDataBase().getRequestStatus( ) )
				&& RequestState.STARTED.toString().equals( this.getRequestStatus( ) );
	}

	/*
	 * Returns true if this is in a fulfilled state and the state stored in
	 * database is either pending or fulfilled
	 */
	private boolean isNewlyFulfilled( ) {
		return 
			(RequestState.PENDING.toString( ).equals( loadFromDataBase( ).getRequestStatus( ) ) 
						||  RequestState.STARTED.toString( ).equals( loadFromDataBase( ).getRequestStatus( ) )
			) && RequestState.FULFILLED.toString( ).equals( this.getRequestStatus( ) );
	}

	public Date getDateCompleted( ) {
		return dateCompleted;
	}

	public Date getDateRequested( ) {
		return dateRequested;
	}

	public Date getDateStarted( ) {
		return dateStarted;
	}

	public void setDateCompleted( Date dateCompleted ) {
		this.dateCompleted = dateCompleted;
	}

	public void setDateRequested( Date dateRequested ) {
		this.dateRequested = dateRequested;
	}

	public void setDateStarted( Date dateStarted ) {
		this.dateStarted = dateStarted;
	}

	public Integer getPriority( ) {
		return priority;
	}

	public void setPriority( Integer priority ) {
		if( priority == null ) {
			this.priority = null;
		} else {
			this.priority = new Integer( priority );
		}
	}
	
	public void setRequestStatus( String value ) {
		if( value == null ) {
			this.requestStatus = null;
		} else {
			this.requestStatus = RequestState.valueOf(  value.toUpperCase( )  );
		}
	}
	
	public String getRequestStatus() {
		if( requestStatus == null ) {
			return null;
		} else {
			return requestStatus.toString( );
		}
	}

	public String getRequestor( ) {
		return requestor;
	}

	public void setRequestor( String requestor ) {
		this.requestor = StringUtil.nonNullString( requestor ).trim( );
	}

	public String getCommonName( ) {
		return commonName;
	}

	public void setCommonName( String commonName ) {
		this.commonName = StringUtil.nonNullString( commonName ).trim();
	}
	
	
	public int hashCode() {
		return ObjectHash.computeHash(  super.hashCode( ), getCommonName(), 
				getDateRequested(), getDateCompleted(),
				getPriority(), getRequestStatus() ,getRequestor());
	}
	
	public boolean equals( Object rhs ) {
		if ( this == rhs ) {
			return true;
		}
		if ( rhs == null || getClass( ) != rhs.getClass( ) ) {
			return false;
		}
		BaseRequestBean that = (BaseRequestBean) rhs;
		
		
		return  super.equals(  that  ) 
				&& equalObjects( getCommonName(), that.getCommonName() )
				&& equalObjects( this.getDateRequested(), that.getDateRequested() )
				&& equalObjects( this.getDateCompleted(), that.getDateCompleted() )
				&& equalObjects( this.getPriority(), that.getPriority() )
				&& equalObjects( this.getRequestStatus(), that.getRequestStatus() )
				&& equalObjects( this.getRequestor(), that.getRequestor() );
		
	}
}
