# Supplementary material for: ProteinTracker: an application for managing protein production and purification
Source: BMC Res Notes. 2012 May 10;5:224. doi: 10.1186/1756-0500-5-224 (PMC3436699; doi:10.1186/1756-0500-5-224)
Supplement: Additional file 1 — Source Code Distribution. ProteinTracker source code. Source code and build instructions for ProteinTracker. [file 1756-0500-5-224-S1.zip › proteintracker/src/net/sf/proteintracker/model/CellLine.java]

/*
 * ProteinTracker: A system for tracking and requesting protein reagents
 *
 * (C) Copyright 2011 Stefan Ponko and Dan Van Atta
 *
 * This library is free software; you can redistribute it and/or modify it
 * under the terms of the GNU Lesser General Public License as published by
 * the Free Software Foundation; either version 3 of the License, or
 * (at your option) any later version.
 *
 * This library is distributed in the hope that it will be useful, but
 * WITHOUT ANY WARRANTY; without even the implied warranty of MERCHANTABILITY
 * or FITNESS FOR A PARTICULAR PURPOSE. See the GNU Lesser General Public
 * License for more details.
 *
 * You should have received a copy of the GNU Lesser General Public
 * License along with this library; if not, write to the Free Software
 * Foundation, Inc., 51 Franklin Street, Fifth Floor, Boston, MA  02110-1301,
 * USA.
 */
package net.sf.proteintracker.model;

import java.util.Date;
import java.util.HashSet;
import java.util.Set;

import net.sf.proteintracker.util.CollectionEquality;
import org.apache.commons.lang3.builder.EqualsBuilder;

import net.sf.proteintracker.util.DateUtil;
import net.sf.proteintracker.util.ObjectHash;
import net.sf.proteintracker.util.StringUtil;

public class CellLine extends BaseBean {
    private String description;
    private String catalogNumber;
    private Date bankingDate;
    private String origin;
    private Integer liquidNitrogen;
    private String bankedBy;
    private Integer caneNumber;
    private String boxNumber;
    private String slotNumber;
    private String type;
    private String freezeMedia;
    private Float cultureDays;
    private String mycoplasmaTestResult;
    private String mycoplasmaComments;
    private Date mycoplasmaTestDate;
    private Set<Construct> constructSet = new HashSet<Construct>();
    public static final String TYPE_STABLE = "Stable";
    public static final String TYPE_PARENTAL = "Parental";
    public static final String TYPE_HYBRIDOMA = "Hybridoma";
    public static final String CELL_LINE_ID = "cellLineId";
    public static final String DESCRIPTION = "description";
    public static final String CATALOG_NUMBER = "catalogNumber";
    public static final String ORIGIN = "origin";
    public static final String LIQUID_NITROGEN = "liquidNitrogen";
    public static final String BANKING_DATE = "bankingDate";
    public static final String BANKED_BY = "bankedBy";
    public static final String CANE_NUMBER = "caneNumber";
    public static final String BOX_NUMBER = "boxNumber";
    public static final String SLOT_NUMBER = "slotNumber";
    public static final String TYPE = "type";
    public static final String FREEZE_MEDIA = "freezeMedia";
    public static final String CULTURE_DAYS = "cultureDays";
    public static final String MYCOPLASMA_TEST_RESULT = "mycoplasmaTestResult";
    public static final String MYCOPLASMA_TEST_DATE = "mycoplasmaTestDate";
    public static final String MYCOPLASMA_COMMENTS = "mycoplasmaComments";
    public static final String CONSTRUCT_SET = "constructSet";

    
    public static final int DESCRIPTION_MAX_LENGTH = 300;
    public static final int CATALOG_NUMBER_MAX_LENGTH = 50;
    public static final int ORIGIN_MAX_LENGTH = 50;
    public static final int BANKED_BY_MAX_LENGTH = 50;
    public static final int BOX_NUMBER_MAX_LENGTH = 50;
    public static final int SLOT_NUMBER_MAX_LENGTH = 50;
    public static final int FREEZE_MEDIA_MAX_LENGTH = 100;
    public static final int MYCOPLASMA_COMMENTS_MAX_LENGTH = 300;
    public static final int COMMENT_MAX_LENGTH = 500;
    
    public CellLine() {}

    public String getVCellNumber(){
        return "CELL"+getId();
    }

    public String getDescription() {
    	if( description != null ) {
    		return description.trim();
    	} else return description;
    }

    public void setDescription(String description) {
        this.description = description;
    }

    public String getCatalogNumber() {
        return catalogNumber;
    }

    public void setCatalogNumber(String catalogNumber) {
        this.catalogNumber = catalogNumber;
    }

    public Date getBankingDate() {
        return (new DateUtil()).copyDate( bankingDate );
    }

    public void setBankingDate(Date bankingDate) {
        this.bankingDate = (new DateUtil()).copyDate( bankingDate );
    }

    public String getOrigin() {
        return origin;
    }

    public void setOrigin(String origin) {
        this.origin = origin;
    }

    public Integer getLiquidNitrogen() {
        return liquidNitrogen;
    }

    public void setLiquidNitrogen(Integer liquidNitrogen) {
        this.liquidNitrogen = liquidNitrogen;
    }

    public String getBankedBy() {
        return bankedBy;
    }

    public String getBankedBy( String key ) {
    	return bankedBy;
    }

    public void setBankedBy( String key, String value ) {
    	this.bankedBy = value;
    }
    public void setBankedBy(String bankedBy) {
        this.bankedBy = bankedBy;
    }

    public Integer getCaneNumber() {
        return caneNumber;
    }

    public void setCaneNumber(Integer caneNumber) {
        this.caneNumber = caneNumber;
    }

    public String getBoxNumber() {
        return boxNumber;
    }

    public void setBoxNumber(String boxNumber) {
        this.boxNumber = boxNumber;
    }

    public String getSlotNumber() {
        return slotNumber;
    }

    public void setSlotNumber(String slotNumber) {
        this.slotNumber = slotNumber;
    }

    public String getType() {
        return type;
    }

    public void setType(String type) {
        this.type = type;
    }

    public String getFreezeMedia() {
        return freezeMedia;
    }

    public void setFreezeMedia(String freezeMedia) {
        this.freezeMedia = freezeMedia;
    }

    public Float getCultureDays() {
        return cultureDays;
    }

    public void setCultureDays(Float cultureDays) {
        this.cultureDays = cultureDays;
    }

    public String getMycoplasmaTestResult() {
        return mycoplasmaTestResult;
    }

    public void setMycoplasmaTestResult(String mycoplasmaTestResult) {
        this.mycoplasmaTestResult = mycoplasmaTestResult;
    }

    public String getMycoplasmaComments() {
        return mycoplasmaComments;
    }

    public void setMycoplasmaComments(String mycoplasmaComments) {
        this.mycoplasmaComments = mycoplasmaComments;
    }

    public Date getMycoplasmaTestDate() {
        return (new DateUtil()).copyDate( mycoplasmaTestDate );
    }

    public void setMycoplasmaTestDate(Date mycoplasmaTestDate) {
        this.mycoplasmaTestDate = (new DateUtil()).copyDate( mycoplasmaTestDate );
    }

     
    public Set<Construct> getConstructSet( ) {
 		return constructSet;
 	}


 	public void setConstructSet( Set<Construct> constructSet ) {
 		this.constructSet = constructSet;
 	}

 	/**
 	 * Exposes the construct name list as a property (using bean conventions)
 	 * @return String containing each contained construct name, in alphabetical order, one per line.
 	 */
 	public String getConstructNames( ) {
 		return getConstructNames("\n");
 	}

 	public String getConstructNames( String delim) {
 		Set<String> constructNames = new HashSet<String>();
    	for( Construct construct : getConstructSet( ) ) {
       	  constructNames.add( String.valueOf(  construct.getConstructName( )  ));
    	}
    	return StringUtil.formatDelimitedString(  constructNames, delim );
   }


 	public String getInsert() {
		Set<Construct> constructs = getConstructSet();
		if (constructs != null && constructs.size() > 0) {
			Set<String> insertData = new HashSet<String>();
			for (Construct construct : constructs) {
				insertData.add(construct.getInsert());
			}
			return StringUtil.formatDelimitedString(insertData, ", ");
		}  else {
			return "";
		}
	}
 	  
	public boolean equals(Object o) {
		if (this == o) {
			return true;
		} else if (o == null || getClass() != o.getClass()) {
			return false;
		}
		CellLine other = (CellLine) o;

		
		boolean equalConstructSets = CollectionEquality.equalSets(constructSet, other.constructSet);
		
		return new EqualsBuilder( )
				.appendSuper( super.equals( o ))
				.append( true, equalConstructSets )
				.append(this.getBankedBy(), other.getBankedBy() )
				.append(this.getBankingDate(), other.getBankingDate() )
				.append(this.getBoxNumber(), other.getBoxNumber() )
				.append(this.getCaneNumber(), other.getCaneNumber() )
				.append(this.getCatalogNumber(), other.getCatalogNumber() )
				.append(this.getCultureDays(), other.getCultureDays() )
				.append(this.getDescription(), other.getDescription() )
				.append(this.getFreezeMedia(), other.getFreezeMedia() )
				.append(this.getLiquidNitrogen(), other.getLiquidNitrogen() )
				.append(this.getMycoplasmaComments(),other.getMycoplasmaComments() )
				.append(this.getMycoplasmaTestDate(),other.getMycoplasmaTestDate() )
				.append(this.getMycoplasmaTestResult(),other.getMycoplasmaTestResult() )
				.append(this.getOrigin(), other.getOrigin( ) )
				.append(this.getSlotNumber(), other.getSlotNumber() ) 
				.append(this.getType(), other.getType() )
				.isEquals( );
	}

	
	public int hashCode() {
		int hash = ObjectHash.computeHash( super.hashCode( ), getDescription(), getCatalogNumber(),
					getBankingDate( ), getOrigin(), getLiquidNitrogen(), getBankedBy(), getCaneNumber(),
					getBoxNumber(), getSlotNumber(), getType(), getFreezeMedia(), getCultureDays(),
					getMycoplasmaTestResult(), getMycoplasmaComments(), getMycoplasmaTestDate() );
		
		
		for( Construct construct : getConstructSet() ) {
			hash = ObjectHash.computeHash(  hash, construct.hashCode( )  );
		}
		return hash;
    }

    public String toString() {
        return "CellLine{" +
                "cellLineId=" + getId() +
                ", description='" + description + '\'' +
                ", catalogNumber='" + catalogNumber + '\'' +
                ", bankingDate=" + bankingDate +
                ", origin='" + origin + '\'' +
                ", liquidNitrogen=" + liquidNitrogen +
                ", bankedBy='" + bankedBy + '\'' +
                ", caneNumber=" + caneNumber +
                ", boxNumber='" + boxNumber + '\'' +
                ", slotNumber='" + slotNumber + '\'' +
                ", type='" + type + '\'' +
                ", freezeMedia='" + freezeMedia + '\'' +
                ", cultureDays=" + cultureDays +
                ", mycoplasmaTestResult='" + mycoplasmaTestResult + '\'' +
                ", mycoplasmaComments='" + mycoplasmaComments + '\'' +
                ", mycoplasmaTestDate=" + mycoplasmaTestDate +
                ", comment='" + getComments() + '\'' +
                ", constructSet=" + constructSet +
                '}';
    }

}
