# Supplementary material for: ProteinTracker: an application for managing protein production and purification
Source: BMC Res Notes. 2012 May 10;5:224. doi: 10.1186/1756-0500-5-224 (PMC3436699; doi:10.1186/1756-0500-5-224)
Supplement: Additional file 1 — Source Code Distribution. ProteinTracker source code. Source code and build instructions for ProteinTracker. [file 1756-0500-5-224-S1.zip › proteintracker/src/net/sf/proteintracker/model/CmCellLine.java]

/*
 * ProteinTracker: A system for tracking and requesting protein reagents
 *
 * (C) Copyright 2011 Stefan Ponko and Dan Van Atta
 *
 * This library is free software; you can redistribute it and/or modify it
 * under the terms of the GNU Lesser General Public License as published by
 * the Free Software Foundation; either version 3 of the License, or
 * (at your option) any later version.
 *
 * This library is distributed in the hope that it will be useful, but
 * WITHOUT ANY WARRANTY; without even the implied warranty of MERCHANTABILITY
 * or FITNESS FOR A PARTICULAR PURPOSE. See the GNU Lesser General Public
 * License for more details.
 *
 * You should have received a copy of the GNU Lesser General Public
 * License along with this library; if not, write to the Free Software
 * Foundation, Inc., 51 Franklin Street, Fifth Floor, Boston, MA  02110-1301,
 * USA.
 */
package net.sf.proteintracker.model;

import static net.sf.proteintracker.util.ObjectEquality.equalObjects;

/**
 * CmCellLine - represents a cell line that may receive transfections of a viral DNA construct (VDNA). Requestors
 * will request a transfection, specifying which cell line to transfect the VDNA into.
 */
public class CmCellLine implements IRecord {


	private Long id;
	private String name;
	private boolean active;
	private CmDnaDeliveryMethod deliveryMethod;
	
	
	private static final String PLATES = "Plates";
	private static final String VOLUME = "Volume";
	private static final String FLASKS = "Flasks";
	
	public CmCellLine() {
		
	}

	protected CmCellLine( long id, String name, boolean active, CmDnaDeliveryMethod deliveryMethod ) {
		setId( id );
		setName( name );
		setActive( active);
		setDeliveryMethod( deliveryMethod );
	}
	
	// TODO magic strings
	public boolean deliveredByPlates() {
		return deliveryMethod.getName( ).equalsIgnoreCase( PLATES );
	}
	
	public boolean deliveredByFlasks() {
		return deliveryMethod.getName( ).equalsIgnoreCase( FLASKS );
	}
	
	public boolean deliveredByVolume() {
		return deliveryMethod.getName( ).equalsIgnoreCase( VOLUME );
	}
	
	public CmCellLine( Long id , String name, boolean active, CmDnaDeliveryMethod deliveryMethod ) {
		setId( id );
		setName( name );
		setActive( active );
		setDeliveryMethod( deliveryMethod );
	}
	
	public Long getId( ) {
		return id;
	}

	public void setId( Long id ) {
		this.id = id;
	}

	
	
	public String getName( ) {
		return name;
	}

	public boolean isActive( ) {
		return active;
	}

	public CmDnaDeliveryMethod getDeliveryMethod( ) {
		return deliveryMethod;
	}
	
	
	/*
	 * Private setters are used by Hibernate to set property values
	 */

	private void setName( String name ) {
		this.name = name;
	}


	private void setActive( boolean active ) {
		this.active = active;
	}


	private void setDeliveryMethod( CmDnaDeliveryMethod deliveryMethod ) {
		this.deliveryMethod = deliveryMethod;
	}

	
	@Override
	public String toString() {
		return getName( );
	}
	
	@Override
	public int hashCode( ) {
		final int prime = 31;
		int result = 1;
		result = prime * result + (active ? 1231 : 1237);
		result = prime * result + ((deliveryMethod == null) ? 0 : deliveryMethod.hashCode( ));
		result = prime * result + ((id == null) ? 0 : id.hashCode( ));
		result = prime * result + ((name == null) ? 0 : name.hashCode( ));
		return result;
	}

	@Override
	public boolean equals( Object obj ) {
		if( this == obj ) {
			return true;
		}
		if( obj == null ) {
			return false;
		}
		if( getClass( ) != obj.getClass( ) ) {
			return false;
		}
		CmCellLine other = (CmCellLine) obj;
		
		return equalObjects( id, other.id )
			&& equalObjects( active, other.active ) 
			&& equalObjects( deliveryMethod, other.deliveryMethod )
			&& equalObjects( name, other.name );
	}


	
	
	
}
