# Supplementary material for: ProteinTracker: an application for managing protein production and purification
Source: BMC Res Notes. 2012 May 10;5:224. doi: 10.1186/1756-0500-5-224 (PMC3436699; doi:10.1186/1756-0500-5-224)
Supplement: Additional file 1 — Source Code Distribution. ProteinTracker source code. Source code and build instructions for ProteinTracker. [file 1756-0500-5-224-S1.zip › proteintracker/src/net/sf/proteintracker/model/CmDnaDeliveryMethod.java]

/*
 * ProteinTracker: A system for tracking and requesting protein reagents
 *
 * (C) Copyright 2011 Stefan Ponko and Dan Van Atta
 *
 * This library is free software; you can redistribute it and/or modify it
 * under the terms of the GNU Lesser General Public License as published by
 * the Free Software Foundation; either version 3 of the License, or
 * (at your option) any later version.
 *
 * This library is distributed in the hope that it will be useful, but
 * WITHOUT ANY WARRANTY; without even the implied warranty of MERCHANTABILITY
 * or FITNESS FOR A PARTICULAR PURPOSE. See the GNU Lesser General Public
 * License for more details.
 *
 * You should have received a copy of the GNU Lesser General Public
 * License along with this library; if not, write to the Free Software
 * Foundation, Inc., 51 Franklin Street, Fifth Floor, Boston, MA  02110-1301,
 * USA.
 */
package net.sf.proteintracker.model;

import static net.sf.proteintracker.util.ObjectEquality.equalObjects;


/**
 * Represents a physical medium that is delivered to the requestor, this medium contains a quantity of DNA.
 * For example "CHO-EBNA" cell lines are delivered by volume, per mL of volume there is 1.25 ug of DNA.
 * In that example this class encapsulates all of the information except the cell line name, 
 * (ie: volume, the label mL, the label ug, and the ratio 1.25 )
 */
public class CmDnaDeliveryMethod implements IRecord {

	private Long id;
	private String name;
	private String deliveryMethodUnit;
	private Float dnaQuantityPerUnit;
	private String dnaUnit;

	public CmDnaDeliveryMethod( ) {

	}

	public CmDnaDeliveryMethod( long id, String name, String deliveryMethodUnit, float dnaQuantityPerUnit, String dnaUnit  ) {
		setId( id );
		setName( name );
		setDeliveryMethodUnit( deliveryMethodUnit );
		setDnaQuantityPerUnit( dnaQuantityPerUnit );
		setDnaUnit( dnaUnit );
	}
	
	public String contentDescription() {
			StringBuilder sb = new StringBuilder();
			sb.append(  "1 "  ).append( deliveryMethodUnit ).append(  " contains " );
			sb.append( dnaQuantityPerUnit ).append( dnaUnit ).append( " of DNA");
			return sb.toString( );
	}
	
	
	public Long getId( ) {
		return id;
	}

	
	public void setId( Long id ) {
		this.id = id;
	}

	public String getName( ) {
		return name;
	}

	public String getDeliveryMethodUnit( ) {
		return deliveryMethodUnit;
	}

	public float getDnaQuantityPerUnit( ) {
		return dnaQuantityPerUnit;
	}

	public String getDnaUnit( ) {
		return dnaUnit;
	}

	/*
	 * Private setters are used by Hibernate to set property values
	 */
	private void setName( String name ) {
		this.name = name;
	}

	private void setDeliveryMethodUnit( String deliveryMethodUnit ) {
		this.deliveryMethodUnit = deliveryMethodUnit;
	}

	private void setDnaQuantityPerUnit( Float dnaQuantityPerUnit ) {
		this.dnaQuantityPerUnit = dnaQuantityPerUnit;
	}

	private void setDnaUnit( String dnaUnit ) {
		this.dnaUnit = dnaUnit;
	}


	@Override
	public String toString() {
		return name;
	}

	@Override
	public int hashCode( ) {
		final int prime = 31;
		int result = 1;
		result = prime * result + ((deliveryMethodUnit == null) ? 0 : deliveryMethodUnit.hashCode( ));
		result = prime * result + ((dnaQuantityPerUnit == null ) ? 0 : Float.floatToIntBits( dnaQuantityPerUnit ));
		result = prime * result + ((dnaUnit == null) ? 0 : dnaUnit.hashCode( ));
		result = prime * result + ((id == null) ? 0 : id.hashCode( ));
		result = prime * result + ((name == null) ? 0 : name.hashCode( ));
		return result;
	}
	
	
	@Override
	public boolean equals( Object obj ) {
		if( this == obj ) {
			return true;
		}
		if( obj == null ) {
			return false;
		}
		if( getClass( ) != obj.getClass( ) ) {
			return false;
		}

		CmDnaDeliveryMethod other = (CmDnaDeliveryMethod) obj;

		return equalObjects( deliveryMethodUnit, other.deliveryMethodUnit )
				&& equalObjects( dnaQuantityPerUnit, other.dnaQuantityPerUnit )
				&& equalObjects( dnaUnit, other.dnaUnit ) && equalObjects( id, other.id )
				&& equalObjects( name, other.name );
	}

}
