# Supplementary material for: ProteinTracker: an application for managing protein production and purification
Source: BMC Res Notes. 2012 May 10;5:224. doi: 10.1186/1756-0500-5-224 (PMC3436699; doi:10.1186/1756-0500-5-224)
Supplement: Additional file 1 — Source Code Distribution. ProteinTracker source code. Source code and build instructions for ProteinTracker. [file 1756-0500-5-224-S1.zip › proteintracker/src/net/sf/proteintracker/model/CmRequest.java]

/*
 * ProteinTracker: A system for tracking and requesting protein reagents
 *
 * (C) Copyright 2011 Stefan Ponko and Dan Van Atta
 *
 * This library is free software; you can redistribute it and/or modify it
 * under the terms of the GNU Lesser General Public License as published by
 * the Free Software Foundation; either version 3 of the License, or
 * (at your option) any later version.
 *
 * This library is distributed in the hope that it will be useful, but
 * WITHOUT ANY WARRANTY; without even the implied warranty of MERCHANTABILITY
 * or FITNESS FOR A PARTICULAR PURPOSE. See the GNU Lesser General Public
 * License for more details.
 *
 * You should have received a copy of the GNU Lesser General Public
 * License along with this library; if not, write to the Free Software
 * Foundation, Inc., 51 Franklin Street, Fifth Floor, Boston, MA  02110-1301,
 * USA.
 */
package net.sf.proteintracker.model;


import java.util.HashSet;
import java.util.Set;
import java.util.List;
import java.util.ArrayList;

import org.apache.commons.lang3.builder.EqualsBuilder;

import net.sf.proteintracker.util.CollectionEquality;
import net.sf.proteintracker.db.ProteinRequestAppDAO;
import net.sf.proteintracker.util.ObjectHash;
import net.sf.proteintracker.util.StringUtil;


/**
 * CmRequest class, represents a request for conditioned media, this object is stored in database using Hibernate.
 */
public class CmRequest extends BaseRequestBean  {
	
	private CmCellLine cellType;
	private Group group;
	private String comments;
	private String requestorComments; 
	private Float proteinSize;
	private Float orderQuantity;
	private Boolean concentration = false;
	private Boolean psPurifies = false;
    private Boolean expressed = false;
	private Boolean splitAfterTransfection = false;
	private Set<Construct> constructSet = new HashSet<Construct>();
    private Boolean createDnaRequest = false;
    private String summaryDnaRequestStatus;

    // field property labels
	public static final String CELL_TYPE = "cellType";
    public static final String CREATE_DNA_REQUEST = "createDnaRequest";
	public static final String GROUP = "group";
	public static final String COMMENTS = "comments";
	public static final String REQUESTOR_COMMENTS  = "requestorComments";

	public static final String PROTEIN_SIZE = "proteinSize";
	public static final String ORDER_QUANTITY = "orderQuantity"; 
	public static final String CONCENTRATION = "concentration";
	public static final String PS_PURIFIES = "psPurifies";
    public static final String EXPRESSED = "expressed";
	public static final String SPLIT_AFTER_TRANSFECTION = "splitAfterTransfection";
	public static final String CONSTRUCT_SET = "constructSet";
    public static final String DNA_REQUEST = "dnaRequest";

	// max lengths as defined in database
	public static final int REQUESTOR_MAX_LENGTH = 200;
	public static final int COMMON_NAME_MAX_LENGTH = 200;
	public static final int REQUESTOR_COMMENTS_MAX_LENGTH = 1000;
	public static final int COMMENTS_MAX_LENGTH = 1000;
	public static final int CELL_TYPE_MAX_LENGTH = 200;
	public static final int STATUS_MAX_LENGTH = 200;
    public static final int STAFF_MAX_LENGTH = 100;

    @Override
    public BaseRequestBean loadFromDataBase() {
   		return (new ProteinRequestAppDAO()).getCmRequest( getId()  );
    }

	/**
	 * Calculates the DNA quantity, returns null if DNA quantity calculation can not 
	 * be performed (happens if num flasks set, or if neither, numplates, or volume are set)
	 * @return Float value representing the DNA quantity if the number plates or volume is set,
	 * otherwise null.
	 */
	public Float calculateDnaQuantity( ) {
		if( cellType == null || orderQuantity == null ) {
			return null;
		} else {
			float dnaPerUnit = cellType.getDeliveryMethod( ).getDnaQuantityPerUnit( );
			float numberUnits = getOrderQuantity();
			return dnaPerUnit * numberUnits;
		}
	}
	
	public String getDnaQuantity() {
		if( calculateDnaQuantity() == null ) {
			return "";
		} else {
			return StringUtil.formatAndRoundNumber(  calculateDnaQuantity(), 2  );
		}
	}
	
	/**
	 * Checks if this record exists in database.
	 * @return False if this record also exists in database..
	 */
	public boolean isNew() {
		return getId() == null;
	}
	
	/**
	 * Converts this CmRequest to a PurificationRequest object.
	 */
	public PurificationRequest toPurificationRequest() {
		PurificationRequest request = new PurificationRequest();
        ProteinRequestAppDAO dao = new ProteinRequestAppDAO();
        request.setPriority( dao.getNextPurificationRequestPriorityId( ) );
		request.setCmRequest(  this );
		request.setComments(  this.getRequestorComments( ) );
		request.setCommonName(  this.getCommonName( )  );
		request.setRequestor(  super.getRequestor()  );
		request.setGroup(  this.getGroup( )  );
		request.setProject(  this.getProject( )  );
		request.setDateRequested(  super.getDateRequested( )  );
		request.setRequestStatus(  RequestState.PENDING.toString( )  );
		return request;
	}

    public List<DnaRequest> toDnaRequests() {
        List<DnaRequest> requests = new ArrayList<DnaRequest>();
        for(Construct construct : getConstructSet()) {
            DnaRequest request = new DnaRequest();
            ProteinRequestAppDAO dao = new ProteinRequestAppDAO();
            request.setPriority( dao.getNextPurificationRequestPriorityId( ) );
            request.setConstruct(construct);
            request.setCmRequest(  this );
            request.setProject( this.getProject() );
            request.setComments(  this.getRequestorComments( ) );
            request.setCommonName(  this.getCommonName( )  );
            request.setRequestor(  super.getRequestor()  );
            request.setProject(  this.getProject( )  );
            request.setDateRequested(  super.getDateRequested( )  );
            request.setRequestStatus(  RequestState.PENDING.toString( )  );
            String dnaQuantity = this.getDnaQuantity();
            if(dnaQuantity != null) {
                try {
                    dnaQuantity = dnaQuantity.replace(",","");
                    request.setDnaQuantity(Float.parseFloat(dnaQuantity));
                } catch (NumberFormatException ne) {
                    ne.printStackTrace();
                }
            }
            requests.add(request);
        }
        return requests;
    }

	/** Returns OrderQuantity field if cell line delivery method is by plates, otherwise returns the empty String */
	public String getNumberPlates() {
		if( this.getCellType( ) != null && this.getCellType( ).deliveredByPlates( ) ) {
            Integer orderQuantInt = Math.round(getOrderQuantity()*10f);
            return String.valueOf(orderQuantInt/10f);
		} else {
			return "";
		}
	}
	
	public String getVolume()  {
		if( this.getCellType( ) != null && this.getCellType( ).deliveredByVolume( ) ) {
            Integer orderQuantInt = Math.round(getOrderQuantity()*10f);
            return String.valueOf(orderQuantInt/10f);
		} else {
			return "";
		}
	}

    public Boolean isCreateDnaRequest() {
        return createDnaRequest;
    }

    public void setCreateDnaRequest(Boolean createDnaRequest) {
        this.createDnaRequest = createDnaRequest;
    }

    /**
	 * Adds a construct identifier to the current object
	 * @param construct The construct object
	 */
	public void addConstruct( Construct construct  ) {
		if ( constructSet == null ) {
			constructSet = new HashSet<Construct>( );
		}
		constructSet.add( construct );
	}

	public String getRequestorComments( ) {
		return requestorComments;
	}

	public void setRequestorComments( String requestorComments ) {
		this.requestorComments = StringUtil.nonNullString(  requestorComments  ).trim( );
	}

    public String getSummaryDnaRequestStatus() {
        return summaryDnaRequestStatus;
    }

    public void setSummaryDnaRequestStatus(String summaryDnaRequestStatus) {
        this.summaryDnaRequestStatus = summaryDnaRequestStatus;
    }

    public Set<Construct> getConstructSet( ) {
		return constructSet;
	}
	
	public String getVdnaNumbers() {
		Set<Long> vdnaIds = new HashSet<Long>();
		for( Construct construct: getConstructSet() ){
			vdnaIds.add( construct.getId() );
		}
		return StringUtil.formatDelimitedString(  vdnaIds, ", " );
	}

	public void setConstructSet( Set<Construct> cmConstructs ) {
		if( cmConstructs == null ) {
			this.constructSet = new HashSet<Construct>();
		} else {
			this.constructSet = new HashSet<Construct>();
			this.constructSet.addAll(  cmConstructs  );
		}
	}

	/** Used by Jasper Reports */
	public String getCellTypeName() {
		if( cellType == null ) {
			return "";
		} else {
			return cellType.getName( );
		}
	}

    /** Used by Jasper Reports */
    public String getGroupName() {
        if( group == null ) {
            return "";
        } else {
            return group.getName( );
        }
    }

	public CmCellLine getCellType( ) {
		return cellType;
	}

	public void setCellType( CmCellLine cellType ) {
		this.cellType = cellType;
	}

	
	public Group getGroup( ) {
		return group;
	}

	public void setGroup( Group group ) {
		this.group = group;
	}

    public Boolean getConcentration( ) {
		return concentration;
	}

	public void setConcentration( Boolean concentration ) {
		this.concentration = concentration;
	}

	
	public Float getProteinSize( ) {
		return proteinSize;
	}

	public void setProteinSize( Float proteinSize ) {
		this.proteinSize = proteinSize;
	}

	public String getComments( ) {
		return comments;
	}

	public void setComments( String comments ) {
		this.comments = StringUtil.nonNullString(  comments ).trim( );
	}

	public Boolean getPsPurifies( ) {
			return psPurifies;
	}

	public void setPsPurifies( Boolean psPurifies ) {
		this.psPurifies = psPurifies;
	}

    public Boolean getExpressed() {
        return expressed;
    }

    public void setExpressed(Boolean expressed) {
        this.expressed = expressed;
    }

    public void setSplitAfterTransfection( Boolean splitAfterTransfection ) {
		this.splitAfterTransfection = splitAfterTransfection;
	}

	public Boolean getSplitAfterTransfection() {
		return splitAfterTransfection;
	}

    public Float getOrderQuantity( ) {
        return orderQuantity;
    }

    public void setOrderQuantity( Float orderQuantity ) {
        this.orderQuantity = orderQuantity;
    }

    @Override
	public boolean equals( Object o ) {
		if ( this == o ) {
			return true;
		}
		if ( o == null || getClass( ) != o.getClass( ) ) {
			return false;
		}
		CmRequest that = (CmRequest) o;
		boolean equalConstructSets = CollectionEquality.equalSets(  constructSet, that.constructSet  );
		return  super.equals(  o ) && new EqualsBuilder( )
			.appendSuper( super.equals( o ))
			.append( true, equalConstructSets )
			.append( getCellType(), that.getCellType() )
			.append( getComments(), that.getComments() )
			.append( getConcentration(), that.getConcentration() )
			.append( getGroup(), that.getGroup() )
			.append( getOrderQuantity(), that.getOrderQuantity() )
			.append( getProteinSize(), that.getProteinSize() )
			.append( getPsPurifies(), that.getPsPurifies() )
            .append( getExpressed(), that.getExpressed() )
			.append( getRequestorComments(), that.getRequestorComments() )
			.append( getSplitAfterTransfection(), that.getSplitAfterTransfection() )
            .append( getDateStarted(), that.getDateStarted())
            .append( getDateCompleted(), that.getDateCompleted())
			.isEquals( );
	}

	@Override
	public int hashCode( ) {
		int hash = ObjectHash.computeHash(  super.hashCode( ), getCellType(), getComments(), getConcentration(),
				getGroup(), getOrderQuantity(), getProject(), getProteinSize(), getPsPurifies(), getExpressed(), getRequestorComments(), getSplitAfterTransfection() );
		for( Construct construct : constructSet ) {
			hash = 31* hash + ObjectHash.computeHash( construct );
		}
		return hash;
	}

	@Override
	public String toString( ) {
		return "CmRequest{" 
				+ "cmRequestId=" + getId()
				+ "', cellType='" + cellType   
				+ "', requestor='" + getRequestor()  
				+ "', project='" + getProject()    
				+ "', status='" + getRequestStatus()
				+ "', requestDate='" + getDateRequested()
				+ "', dateStarted='" + getDateStarted()
				+ "', dateCompleted='"+ getDateCompleted()
				+ "', group='" + group
				+ "', concentration='" + concentration
				+ "', psPurifies='" + psPurifies
                + "', expressed='" + expressed
				+ "', proteinSize='" + proteinSize
				+ "', comments='" + comments   
				+ "', commonName='" + getCommonName()
				+ "', priority='" +getPriority() 
				+ "', orderQuantity='" + orderQuantity
				+ "', split_after_transfection='" + splitAfterTransfection
				+ "', requestor comments='" + requestorComments    
				+ "', cmConstructs='" + constructSet
				+ '}';
	}
}
