# Supplementary material for: ProteinTracker: an application for managing protein production and purification
Source: BMC Res Notes. 2012 May 10;5:224. doi: 10.1186/1756-0500-5-224 (PMC3436699; doi:10.1186/1756-0500-5-224)
Supplement: Additional file 1 — Source Code Distribution. ProteinTracker source code. Source code and build instructions for ProteinTracker. [file 1756-0500-5-224-S1.zip › proteintracker/src/net/sf/proteintracker/model/Collaborator.java]

/*
 * ProteinTracker: A system for tracking and requesting protein reagents
 *
 * (C) Copyright 2011 Stefan Ponko and Dan Van Atta
 *
 * This library is free software; you can redistribute it and/or modify it
 * under the terms of the GNU Lesser General Public License as published by
 * the Free Software Foundation; either version 3 of the License, or
 * (at your option) any later version.
 *
 * This library is distributed in the hope that it will be useful, but
 * WITHOUT ANY WARRANTY; without even the implied warranty of MERCHANTABILITY
 * or FITNESS FOR A PARTICULAR PURPOSE. See the GNU Lesser General Public
 * License for more details.
 *
 * You should have received a copy of the GNU Lesser General Public
 * License along with this library; if not, write to the Free Software
 * Foundation, Inc., 51 Franklin Street, Fifth Floor, Boston, MA  02110-1301,
 * USA.
 */
package net.sf.proteintracker.model;

import static net.sf.proteintracker.util.ObjectEquality.equalObjects;

/**
 * Represents a collaborator
 */
public class Collaborator implements IRecord {
	private Long id;
	private String collaborator;
    public static final String COLLABORATOR = "collaborator";

	public Collaborator() {}

	protected Collaborator(long id, String collaborator) {
		setId(id);
		setCollaborator(collaborator);
	}

	public Long getId() {
		return id;
	}

	public void setId(Long id) {
		this.id = id;
	}

	public String getCollaborator() {
		return collaborator;
	}

	/*
	 * Private setters are used by Hibernate to set property values
	 */
	private void setCollaborator(String collaborator) {
		this.collaborator = collaborator;
	}

	@Override
	public String toString() {
		return getCollaborator();
	}
	
	@Override
	public int hashCode() {
		final int prime = 31;
		int result = 1;
		result = prime * result + ((id == null) ? 0 : id.hashCode( ));
		result = prime * result + ((collaborator == null) ? 0 : collaborator.hashCode( ));
		return result;
	}

	@Override
	public boolean equals(Object obj) {
		if(this == obj) {
			return true;
		}
		if(obj == null) {
			return false;
		}
		if(getClass() != obj.getClass()) {
			return false;
		}
		Collaborator other = (Collaborator) obj;

		return equalObjects( id, other.id ) && equalObjects(collaborator, other.collaborator);
	}
}
