# Supplementary material for: ProteinTracker: an application for managing protein production and purification
Source: BMC Res Notes. 2012 May 10;5:224. doi: 10.1186/1756-0500-5-224 (PMC3436699; doi:10.1186/1756-0500-5-224)
Supplement: Additional file 1 — Source Code Distribution. ProteinTracker source code. Source code and build instructions for ProteinTracker. [file 1756-0500-5-224-S1.zip › proteintracker/src/net/sf/proteintracker/model/Construct.java]

/*
 * ProteinTracker: A system for tracking and requesting protein reagents
 *
 * (C) Copyright 2011 Stefan Ponko and Dan Van Atta
 *
 * This library is free software; you can redistribute it and/or modify it
 * under the terms of the GNU Lesser General Public License as published by
 * the Free Software Foundation; either version 3 of the License, or
 * (at your option) any later version.
 *
 * This library is distributed in the hope that it will be useful, but
 * WITHOUT ANY WARRANTY; without even the implied warranty of MERCHANTABILITY
 * or FITNESS FOR A PARTICULAR PURPOSE. See the GNU Lesser General Public
 * License for more details.
 *
 * You should have received a copy of the GNU Lesser General Public
 * License along with this library; if not, write to the Free Software
 * Foundation, Inc., 51 Franklin Street, Fifth Floor, Boston, MA  02110-1301,
 * USA.
 */
package net.sf.proteintracker.model;


import static net.sf.proteintracker.util.CollectionEquality.equalSets;

import java.util.Date;
import java.util.HashSet;
import java.util.Set;
import java.util.regex.Pattern;

import org.apache.commons.lang3.builder.EqualsBuilder;

import net.sf.proteintracker.util.DateUtil;
import net.sf.proteintracker.util.ObjectHash;
import net.sf.proteintracker.util.StringUtil;

public class Construct extends BaseBean {
	private Boolean archived;
	private Float absorbance;
	private String comments;
	private String constructName;
	private Date date;
	private Float extCoefficient;
	private String insert;
	private String expressionType;
	private String matureSequence;
	private Float molWeight;
	private String notebookNumber;
	private String notebookPage;
	private String tag;
	private String qcInitials;
	private String vector;
	private String constructFile;
	private Integer extId;
	private Set<Category> categorySet = new HashSet<Category>();


	public static final String CONSTRUCT_ID = "constructId";
	public static final String QC_INITIALS = "qcInitials";
	public static final String DATE_BOXED = "date";
	public static final String ARCHIVED = "archived";
	public static final String CONSTRUCT_NAME = "constructName";
	public static final String VECTOR = "vector";
	public static final String INSERT = "insert";
	public static final String TAG = "tag";
	public static final String CONSTRUCT_FILE = "constructFile";
	public static final String EXTID = "extId";
	public static final String NOTEBOOK_NUMBER = "notebookNumber";
	public static final String NOTEBOOK_PAGE= "notebookPage";
	public static final String MATURE_SEQUENCE = "matureSequence";
	public static final String CATEGORY_SET = "categorySet";
	public static final String MOL_WEIGHT = "molWeight";
	public static final String EXT_COEFFICIENT = "extCoefficient";
	public static final String ABSORBANCE = "absorbance";
	public static final String EXPRESSION_TYPE = "expressionType";
	public static final String COMMENTS = "comments";


	public static final int QC_INITIALS_MAX_LENGTH = 20;
	public static final int CONSTRUCT_NAME_MAX_LENGTH = 500;
	public static final int VECTOR_MAX_LENGTH = 200;
	public static final int INSERT_MAX_LENGTH = 200;
	public static final int TAG_MAX_LENGTH = 200;
	public static final int CONSTRUCT_FILE_MAX_LENGTH = 100;
	public static final int NOTEBOOK_NUMBER_MAX_LENGTH = 100;
	public static final int NOTEBOOK_PAGE_MAX_LENGTH = 100;
	public static final int MATURE_SEQUENCE_MAX_LENGTH = 2000;
	public static final int COMMENTS_MAX_LENGTH = 1000;
	
	public static final transient String EXPRESSION_TYPE_EXPRESSED = "To Be Expressed";
	public static final transient String EXPRESSION_TYPE_NOT_EXPRESSED = "Not Expressed";

	public Construct() {}

	public String nLinkGlycosylationSiteCount() {
		if( matureSequence == null || StringUtil.isBlank(  matureSequence  )) {
			return "";
		}
		String trimmedSequence = StringUtil.removeWhiteSpace(  matureSequence  );
		Pattern regex = Pattern.compile( "N[^P][ST]" , Pattern.CASE_INSENSITIVE | Pattern.MULTILINE  );
		return String.valueOf( regex.split(  trimmedSequence  ).length - 1);
	}
	
	/**
	 * Mature sequence is valid when it is either null (not set), or
	 * contains valid characters, meaning a <code>Peptide</code> constructed
	 * using this sequence will not have any 'bad residues'
	 * @see Peptide
	 * @see BadResidueException
	 * @param matureSequence The mature sequence to check, may be null, may
	 * contain spaces and newlines
	 * @return null, or a non empty string (representing an error message)
	 */
	public static String isValidMatureSequence( String matureSequence) {
		if( matureSequence == null || matureSequence.isEmpty() ) {
			return null;
		}
		Peptide p = new Peptide( matureSequence.trim() );
		try {
			p.getAbsorbance();
			p.getExtinctionCoefficient();
		} catch( BadResidueException e ) {
			return "Mature sequence is not correct: " + e.getMessage();
		}
		return null;
	}


	public String getCategorySetAsString() {
		Set<String> categoryNames = new HashSet<String>();
		for( Category cat : getCategorySet() ) {
			categoryNames.add( cat.getName() );
		}
		String formatted = StringUtil.formatDelimitedString( categoryNames, ", " );
		if( formatted.isEmpty( ) ) {
			// return null if set is empty
			formatted = null;
		}
		return formatted;
	}


    public String getVdnaNumber(){
        return "DNA"+getId();
    }


    public String getMatureSequence() {
        return matureSequence;
    }

    public void setMatureSequence(String matureSequence) {
        this.matureSequence = matureSequence;
    }

    public Float getMolWeight() {
        return molWeight;
    }

    public void setMolWeight(Float molWeight) {
        this.molWeight = molWeight;
    }

    public Float getExtCoefficient() {
        return extCoefficient;
    }

    public void setExtCoefficient(Float extCoefficient) {
        this.extCoefficient = extCoefficient;
    }

    public Integer getExtId() {
        return extId;
    }

    public void setExtId(Integer extId) {
        this.extId = extId;
    }

    public String getNotebookNumber() {
        return notebookNumber;
    }

    public void setNotebookNumber(String notebookNumber) {
        this.notebookNumber = notebookNumber;
    }

    public String getNotebookPage() {
        return notebookPage;
    }

    public void setNotebookPage(String notebookPage) {
        this.notebookPage = notebookPage;
    }

    public String getVector() {
        return vector;
    }

    public void setVector(String vector) {
        this.vector = vector;
    }

    public String getTag() {
        return tag;
    }

    public void setTag(String tag) {
        this.tag = tag;
    }

    public String getInsert() {
        return insert;
    }

    public void setInsert(String insert) {
        this.insert = insert;
    }

    public String getConstructName() {
        return constructName;
    }

    public void setConstructName(String constructName) {
        this.constructName = constructName;
    }

    public Date getDate() {
        return (new DateUtil()).copyDate( date );
    }

    public void setDate(Date date) {
        this.date = (new DateUtil()).copyDate( date );
    }

    public String getConstructFile() {
        return constructFile;
    }

    public void setConstructFile(String constructFile) {
        this.constructFile = constructFile;
    }

    public String getQcInitials() {
        return qcInitials;
    }

    public void setQcInitials(String qcInitials) {
        this.qcInitials = qcInitials;
    }

    public String getComments() {
        return comments;
    }

    public void setComments(String comments) {
        this.comments = comments;
    }

    public Boolean getArchived() {
        return archived;
    }

    public void setArchived(Boolean archived) {
        this.archived = archived;
    }

    public Float getAbsorbance() {
        return absorbance;
    }

    public void setAbsorbance(Float absorbance) {
        this.absorbance = absorbance;
    }

    public String getExpressionType() {
        return expressionType;
    }

    public void setExpressionType(String expressionType) {
        this.expressionType = expressionType;
    }

    public Set<Category> getCategorySet() {
        return categorySet;
    }

    public void setCategorySet(Set<Category> categorySet) {
        this.categorySet = categorySet;
    }

    public boolean equals(Object o) {
        if (this == o) return true;
        if (o == null || getClass() != o.getClass()) return false;

        Construct other = (Construct) o;

    	boolean equalCategories = equalSets( this.categorySet, other.categorySet );

    	return new EqualsBuilder( )
    		.appendSuper( super.equals( o ))
    		.append( true, equalCategories )
        	.append( this.getAbsorbance(), other.getAbsorbance() )
        	.append( this.getArchived(), other.getArchived() )
        	.append( this.getComments(), other.getComments() )
        	.append( this.getConstructName(), other.getConstructName() )
        	.append( this.getDate(), other.getDate() )
        	.append( this.getExpressionType(), other.getExpressionType() )
        	.append( this.getExtCoefficient(), other.getExtCoefficient() )
        	.append( this.getInsert(), other.getInsert() )
        	.append( this.getMatureSequence(), other.getMatureSequence() )
        	.append( this.getMolWeight(), other.getMolWeight() )
        	.append( this.getNotebookNumber(), other.getNotebookNumber() )
        	.append( this.getNotebookPage(), other.getNotebookPage() )
        	.append( this.getQcInitials(), other.getQcInitials() )
        	.append( this.getTag(), other.getTag() )
        	.append( this.getVector(), other.getVector() )
        	.append( this.getConstructFile(), other.getConstructFile() )
        	.append( this.getExtId(), other.getExtId() )
        	.isEquals();
    }

    public int hashCode() {
    	int hash = ObjectHash.computeHash(  super.hashCode( ), getMatureSequence(),
				getMolWeight(), getExtCoefficient(), getAbsorbance(), getExpressionType(), getExtId(),
				getNotebookNumber(), getNotebookPage(), getVector(), getTag(), getInsert(), getConstructName(),
				getDate( ), getConstructFile(), getQcInitials(), getComments(), getArchived() );
    	
    	for( Category cat : getCategorySet() ) {
    		hash = 31 * hash + cat.hashCode( );
    	}
		return hash;
		
    }

    public String toString() {
        return "Construct{" +
                "constructId=" + getId() +
                ", matureSequence='" + matureSequence + '\'' +
                ", molWeight=" + molWeight +
                ", extCoefficient=" + extCoefficient +
                ", absorbance=" + absorbance +
                ", expressionType='" + expressionType + '\'' +
                ", extId=" + extId +
                ", notebookNumber='" + notebookNumber + '\'' +
                ", notebookPage='" + notebookPage + '\'' +
                ", vector='" + vector + '\'' +
                ", tag='" + tag + '\'' +
                ", insert='" + insert + '\'' +
                ", constructName='" + constructName + '\'' +
                ", date=" + date +
                ", constructFile='" + constructFile + '\'' +
                ", qcInitials='" + qcInitials + '\'' +
                ", comments='" + comments + '\'' +
                ", archived=" + archived +
                ", categorySet=" + categorySet +
                '}';
    }


	public void calculateAndSetProteinStats() throws BadResidueException {
		if (getMatureSequence() != null && !getMatureSequence().isEmpty() ) {
			Peptide peptide = new Peptide(getMatureSequence());
			setMolWeight((float) peptide.getMass(Residue.MassType.average));
			setExtCoefficient((float) peptide.getExtinctionCoefficient());
			setAbsorbance((float) peptide.getAbsorbance());
		} else {
			setMolWeight(0f);
			setExtCoefficient(0f);
			setAbsorbance(0f);
		}
	}
}
