# Supplementary material for: ProteinTracker: an application for managing protein production and purification
Source: BMC Res Notes. 2012 May 10;5:224. doi: 10.1186/1756-0500-5-224 (PMC3436699; doi:10.1186/1756-0500-5-224)
Supplement: Additional file 1 — Source Code Distribution. ProteinTracker source code. Source code and build instructions for ProteinTracker. [file 1756-0500-5-224-S1.zip › proteintracker/src/net/sf/proteintracker/model/DnaRequest.java]

/*
 * ProteinTracker: A system for tracking and requesting protein reagents
 *
 * (C) Copyright 2011 Stefan Ponko and Dan Van Atta
 *
 * This library is free software; you can redistribute it and/or modify it
 * under the terms of the GNU Lesser General Public License as published by
 * the Free Software Foundation; either version 3 of the License, or
 * (at your option) any later version.
 *
 * This library is distributed in the hope that it will be useful, but
 * WITHOUT ANY WARRANTY; without even the implied warranty of MERCHANTABILITY
 * or FITNESS FOR A PARTICULAR PURPOSE. See the GNU Lesser General Public
 * License for more details.
 *
 * You should have received a copy of the GNU Lesser General Public
 * License along with this library; if not, write to the Free Software
 * Foundation, Inc., 51 Franklin Street, Fifth Floor, Boston, MA  02110-1301,
 * USA.
 */
package net.sf.proteintracker.model;

import net.sf.proteintracker.app.ProteinRequestApp;
import net.sf.proteintracker.db.DbFailureException;
import net.sf.proteintracker.db.ProteinRequestAppDAO;
import net.sf.proteintracker.util.StringUtil;

public class DnaRequest extends BaseRequestBean {
    private Construct construct;
    private String comments;
    private String requestFulfilledBy;
    private Integer numberPreps;
    private String bandSize;
    private String qcDigest;
    private Boolean inventoryChecked = Boolean.FALSE;
    private Boolean available = Boolean.FALSE;
    private RequestType requestType;
    private CmRequest cmRequest;
    private Float dnaQuantity;

    public static final String CONSTRUCT = "construct";
    public static final String COMMENTS = "comments";
    public static final String COMMON_NAME = "commonName";
    public static final String REQUEST_FULFILLED_BY = "requestFulfilledBy";
    public static final String NUMBER_PREPS = "numberPreps";
    public static final String BAND_SIZE = "bandSize";
    public static final String QC_DIGEST = "qcDigest";
    public static final String REQUEST_TYPE = "requestType";
    public static final String INVENTORY_CHECKED = "inventoryChecked";
    public static final String AVAILABLE = "available";
    public static final String CM_REQUEST = "cmRequest";
    public static final String DNA_QUANTITY = "dnaQuantity";

    public static final int CONTACT_PERSON_MAX_LENGTH = 200;
    public static final int PROJECT_MAX_LENGTH = 200;
    public static final int QC_DIGEST_MAX_LENGTH = 200;
    public static final int BAND_SIZE_MAX_LENGTH = 100;
    public static final int COMMENTS_MAX_LENGTH = 1000;
    public static final int COMMON_NAME_MAX_LENGTH = 200;
    public static final int REQUEST_FULFILLED_BY_MAX_LENGTH = 100;
    public static final int VDNA_NUMBER_MAX_LENGTH = 40;
    public static final int STAFF_MAX_LENGTH = 100;

    public DnaRequest() {
        requestType = RequestType.DNA;
    }

    @Override
    public BaseRequestBean loadFromDataBase() {
    	try {
    		return (new ProteinRequestAppDAO()).getDnaRequest(  getId()  );
    	} catch( DbFailureException e ) {
    		ProteinRequestApp.getActiveInstance( ).handleDbFailure(  e  );
    		return null;
    	}
    }

    public boolean isRequestFulfilled() {
    	String fulfilledState = RequestState.FULFILLED.toString( );
    	return getRequestStatus() != null && getRequestStatus().equalsIgnoreCase( fulfilledState );
    }

    public String getComments() {
        return comments;
    }

    public void setComments(String comments) {
        this.comments = StringUtil.nonNullString( comments ).trim();
    }

    public void setRequestType( String value ) {
        if( value == null ) {
            this.requestType = null;
        } else {
            this.requestType = RequestType.valueOf(  value.toUpperCase( )  );
        }
    }

    public String getRequestType() {
        if( requestType == null ) {
            return null;
        } else {
            return requestType.toString( );
        }
    }

    public String getRequestFulfilledBy() {
        return requestFulfilledBy;
    }

    public void setRequestFulfilledBy(String requestFulfilledBy) {
        this.requestFulfilledBy = requestFulfilledBy;
    }

    public Construct getConstruct() {
        return construct;
    }

    public void setConstruct(Construct construct) {
        this.construct = construct;
    }

    public Integer getNumberPreps() {
        return numberPreps;
    }

    public void setNumberPreps(Integer numberPreps) {
        this.numberPreps = numberPreps;
    }

    public String getBandSize() {
        return bandSize;
    }

    public void setBandSize(String bandSize) {
        this.bandSize = bandSize;
    }

    public String getQcDigest() {
        return qcDigest;
    }

    public void setQcDigest(String qcDigest) {
        this.qcDigest = qcDigest;
    }

    public Long getVdnaId() {
        if(construct != null) {
            return construct.getId();
        }
        return null;
    }

    public String getVdnaNumber() {
        if(construct != null) {
            return construct.getVdnaNumber();
        }
        return null;
    }

    public Boolean getInventoryChecked() {
        return inventoryChecked;
    }

    public void setInventoryChecked(Boolean inventoryChecked) {
        this.inventoryChecked = inventoryChecked;
    }

    public Boolean getAvailable() {
        return available;
    }

    public void setAvailable(Boolean available) {
        this.available = available;
    }
    public CmRequest getCmRequest( ) {
        return cmRequest;
    }

    public void setCmRequest( CmRequest cmRequest ) {
        this.cmRequest = cmRequest;
    }

    public Float getDnaQuantity() {
        return dnaQuantity;
    }

    public void setDnaQuantity(Float dnaQuantity) {
        this.dnaQuantity = dnaQuantity;
    }

    /**
     * Used by jasper report
     */
    public String getCmRequestId() {
        if( cmRequest == null ) {
            return "";
        } else {
            return String.valueOf( cmRequest.getId() );
        }
    }

    @Override
    public boolean equals(Object o) {
        if (this == o) return true;
        if (o == null || getClass() != o.getClass()) return false;
        if (!super.equals(o)) return false;

        DnaRequest that = (DnaRequest) o;

        if (available != null ? !available.equals(that.available) : that.available != null) return false;
        if (bandSize != null ? !bandSize.equals(that.bandSize) : that.bandSize != null) return false;
        if (cmRequest != null ? !cmRequest.equals(that.cmRequest) : that.cmRequest != null) return false;
        if (comments != null ? !comments.equals(that.comments) : that.comments != null) return false;
        if (construct != null ? !construct.equals(that.construct) : that.construct != null) return false;
        if (dnaQuantity != null ? !dnaQuantity.equals(that.dnaQuantity) : that.dnaQuantity != null) return false;
        if (inventoryChecked != null ? !inventoryChecked.equals(that.inventoryChecked) : that.inventoryChecked != null)
            return false;
        if (numberPreps != null ? !numberPreps.equals(that.numberPreps) : that.numberPreps != null) return false;
        if (qcDigest != null ? !qcDigest.equals(that.qcDigest) : that.qcDigest != null) return false;
        if (requestFulfilledBy != null ? !requestFulfilledBy.equals(that.requestFulfilledBy) : that.requestFulfilledBy != null)
            return false;
        if (requestType != that.requestType) return false;

        return true;
    }

    @Override
    public int hashCode() {
        int result = super.hashCode();
        result = 31 * result + (construct != null ? construct.hashCode() : 0);
        result = 31 * result + (comments != null ? comments.hashCode() : 0);
        result = 31 * result + (requestFulfilledBy != null ? requestFulfilledBy.hashCode() : 0);
        result = 31 * result + (numberPreps != null ? numberPreps.hashCode() : 0);
        result = 31 * result + (bandSize != null ? bandSize.hashCode() : 0);
        result = 31 * result + (qcDigest != null ? qcDigest.hashCode() : 0);
        result = 31 * result + (inventoryChecked != null ? inventoryChecked.hashCode() : 0);
        result = 31 * result + (available != null ? available.hashCode() : 0);
        result = 31 * result + (requestType != null ? requestType.hashCode() : 0);
        result = 31 * result + (cmRequest != null ? cmRequest.hashCode() : 0);
        result = 31 * result + (dnaQuantity != null ? dnaQuantity.hashCode() : 0);
        return result;
    }

    @Override
    public String toString() {
        return "DnaRequest{" +
                "construct=" + construct +
                ", comments='" + comments + '\'' +
                ", requestFulfilledBy='" + requestFulfilledBy + '\'' +
                ", numberPreps=" + numberPreps +
                ", bandSize='" + bandSize + '\'' +
                ", qcDigest='" + qcDigest + '\'' +
                ", inventoryChecked=" + inventoryChecked +
                ", available=" + available +
                ", requestType=" + requestType +
                ", cmRequest=" + cmRequest +
                ", dnaQuantity=" + dnaQuantity +
                '}';
    }
}
