# Supplementary material for: ProteinTracker: an application for managing protein production and purification
Source: BMC Res Notes. 2012 May 10;5:224. doi: 10.1186/1756-0500-5-224 (PMC3436699; doi:10.1186/1756-0500-5-224)
Supplement: Additional file 1 — Source Code Distribution. ProteinTracker source code. Source code and build instructions for ProteinTracker. [file 1756-0500-5-224-S1.zip › proteintracker/src/net/sf/proteintracker/model/Peptide.java]

/*
 * ProteinTracker: A system for tracking and requesting protein reagents
 *
 * (C) Copyright 2011 Stefan Ponko and Dan Van Atta
 *
 * This library is free software; you can redistribute it and/or modify it
 * under the terms of the GNU Lesser General Public License as published by
 * the Free Software Foundation; either version 3 of the License, or
 * (at your option) any later version.
 *
 * This library is distributed in the hope that it will be useful, but
 * WITHOUT ANY WARRANTY; without even the implied warranty of MERCHANTABILITY
 * or FITNESS FOR A PARTICULAR PURPOSE. See the GNU Lesser General Public
 * License for more details.
 *
 * You should have received a copy of the GNU Lesser General Public
 * License along with this library; if not, write to the Free Software
 * Foundation, Inc., 51 Franklin Street, Fifth Floor, Boston, MA  02110-1301,
 * USA.
 */
package net.sf.proteintracker.model;

import net.sf.proteintracker.util.StringUtil;

public class Peptide {
	
    private String sequence;

    
    public Peptide(String sequence) {
    	setSequence( sequence );
    }

    public String getSequence() {
        return sequence;
    }

    public void setSequence(String sequence) {
        this.sequence = StringUtil.removeWhiteSpace( sequence );
    }

    @Override
    public boolean equals( Object rhs ) {
    	if( this == rhs ) {
    		return true;
    	} else if( rhs == null || getClass() != rhs.getClass() ) {
    		return false;
    	} else {
    		return sequence.equals( ((Peptide) rhs).sequence );
    	}
    }
    
    @Override
    public int hashCode() {
    	return sequence.hashCode();
    }


    private Residue getResidue(char c, int i) throws BadResidueException {
        Residue residue;
        char upper = Character.toUpperCase(c);
        residue =  Residue.getResidue(upper);
        if(residue == null) throw new BadResidueException(c,i);
        return residue;
    }

    public double getExtinctionCoefficient() throws BadResidueException {
        double ec = 0;
        int i=0;
        int numCys = 0;
        for(char c: sequence.toCharArray()) {
            Residue r = getResidue(c,i+1);
            if(r.aa == 'C') numCys++;
            if(r.aa == 'C' && numCys % 2 == 0) {
                ec += r.ec280 * 2;
            } else if(r.aa != 'C') {
                ec += r.ec280;
            }
            i++;
        }
        return ec;
    }

    public double getAbsorbance() throws BadResidueException {
        return getExtinctionCoefficient()/getMass(Residue.MassType.average);
    }

    public double getMass(Residue.MassType massType) throws BadResidueException {
        return getMass(0,sequence.length(),massType);
    }

    public double getMass(int start, int end, Residue.MassType massType) throws BadResidueException {
        double mass = 0;
            for(int i = start ; i < end; i++) {
                char c = sequence.charAt(i);
                Residue r = getResidue(c,i+1);
                switch (massType) {
                    case monoisotopic:
                        mass += r.monoisotopicMass;
                        break;
                    case average:
                        mass += r.averageMass;
                }
            }
            switch (massType) {
                case monoisotopic:
                    mass += Residue.WATER_MONOISOTOPIC;
                    break;
                case average:
                    mass += Residue.water_average;
            }
            return mass;
    }
}
