# Supplementary material for: ProteinTracker: an application for managing protein production and purification
Source: BMC Res Notes. 2012 May 10;5:224. doi: 10.1186/1756-0500-5-224 (PMC3436699; doi:10.1186/1756-0500-5-224)
Supplement: Additional file 1 — Source Code Distribution. ProteinTracker source code. Source code and build instructions for ProteinTracker. [file 1756-0500-5-224-S1.zip › proteintracker/src/net/sf/proteintracker/model/ProteinBatch.java]

/*
 * ProteinTracker: A system for tracking and requesting protein reagents
 *
 * (C) Copyright 2011 Stefan Ponko and Dan Van Atta
 *
 * This library is free software; you can redistribute it and/or modify it
 * under the terms of the GNU Lesser General Public License as published by
 * the Free Software Foundation; either version 3 of the License, or
 * (at your option) any later version.
 *
 * This library is distributed in the hope that it will be useful, but
 * WITHOUT ANY WARRANTY; without even the implied warranty of MERCHANTABILITY
 * or FITNESS FOR A PARTICULAR PURPOSE. See the GNU Lesser General Public
 * License for more details.
 *
 * You should have received a copy of the GNU Lesser General Public
 * License along with this library; if not, write to the Free Software
 * Foundation, Inc., 51 Franklin Street, Fifth Floor, Boston, MA  02110-1301,
 * USA.
 */
package net.sf.proteintracker.model;

import static net.sf.proteintracker.util.CollectionEquality.equalSets;

import java.util.ArrayList;
import java.util.Date;
import java.util.HashSet;
import java.util.List;
import java.util.Set;

import org.apache.commons.lang3.builder.EqualsBuilder;

import net.sf.proteintracker.util.DateUtil;
import net.sf.proteintracker.util.ObjectHash;
import net.sf.proteintracker.util.StringUtil;

public class ProteinBatch extends BaseBean {

	private Float lowBatchThreshold = 0.25f;

	private String commonName;
	private String tag;
	private String source;
	private String cultureVessel;
	private String cultureOperatorInitials;
	private String cellCultureNotebook;
	private String purification1;
	private String purification2;
	private String purification3;
	private String purification4;
	private String concAssayUsed;
	private String formulationBuffer;
	private String operatorInitials;
	private String operatorNotebookNumber;
	private String location;
	private String gelWesternLocation;
	private String expressionType;
	private String endotoxinTestResults;
	private Float finalPurifiedMass;
	private Float aliquotSize;
	private Float cultureVolume;
	private Float finalPurifiedConc;
	private Float purifiedVolume;
	private Float numberAliquots;
	private Float currentNumberAliquots;
	private Float massProteinRemaining;
	private Float massPerAliquot;
	private Date storageEntryDate;
	private Float secMw;
	private Boolean quarantined;
	private Set<Supe> supeSet = new HashSet<Supe>( );


	public static final String PROTEIN_BATCH_ID = "proteinBatchId";
	public static final String COMMON_NAME = "commonName";
	public static final String TAG = "tag";
	public static final String FINAL_PURIFIED_MASS = "finalPurifiedMass";
	public static final String SOURCE = "source";
	public static final String ALIQUOT_SIZE = "aliquotSize";
	public static final String CULTURE_VOLUME = "cultureVolume";
	public static final String CULTURE_VESSEL = "cultureVessel";
	public static final String CULTURE_OPERATOR_INITIALS = "cultureOperatorInitials";
	public static final String CELL_CULTURE_NOTEBOOK = "cellCultureNotebook";
	public static final String PURIFICATION1 = "purification1";
	public static final String PURIFICATION2 = "purification2";
	public static final String PURIFICATION3 = "purification3";
	public static final String PURIFICATION4 = "purification4";
	public static final String FINAL_PURIFIED_CONC = "finalPurifiedConc";
	public static final String CONC_ASSAY_USED = "concAssayUsed";
	public static final String PURIFIED_VOLUME = "purifiedVolume";
	public static final String NUMBER_ALIQUOTES = "numberAliquots";
	public static final String CURRENT_NUMBER_ALIQUOTS = "currentNumberAliquots";
	public static final String MASS_PROTEIN_REMAINING = "massProteinRemaining";
	public static final String MASS_PER_ALIQUOT = "massPerAliquot";
	public static final String FORMULATION_BUFFER = "formulationBuffer";
	public static final String OPERATOR_INITIALS = "operatorInitials";
	public static final String OPERATOR_NOTEBOOK_NUMBER = "operatorNotebookNumber";
	public static final String LOCATION = "location";
	public static final String STORAGE_ENTRY_DATE = "storageEntryDate";
	public static final String GEL_WESTERN_LOCATION = "gelWesternLocation";
	public static final String SEC_MW = "secMw";
	public static final String EXPRESSION_TYPE = "expressionType";
	public static final String ENDOTOXIN_TEST_RESULTS = "endotoxinTestResults";
	public static final String QUARANTINED = "quarantined";
	public static final String SUPE_SET = "supeSet";
    public static final String STRING_CONSTRUCT_WARNING = "mixed constructs";

    
	public static final int COMMON_NAME_MAX_LENGTH = 40;
	public static final int TAG_MAX_LENGTH = 50;
	public static final int SOURCE_MAX_LENGTH = 50;
	public static final int COMMENT_MAX_LENGTH = 1000;
	public static final int CULTURE_VESSEL_MAX_LENGTH = 50;
	public static final int CULTURE_OPERATOR_INITIALS_MAX_LENGTH = 20;
	public static final int CELL_CULTURE_NOTEBOOK_MAX_LENGTH = 100;
	public static final int PURIFICATION1_MAX_LENGTH = 200;
	public static final int PURIFICATION2_MAX_LENGTH = 200;
	public static final int PURIFICATION3_MAX_LENGTH = 200;
	public static final int PURIFICATION4_MAX_LENGTH = 200;
	public static final int CONC_ASSAY_USED_MAX_LENGTH = 200;
	public static final int FORMULATION_BUFFER_MAX_LENGTH = 100;
	public static final int OPERATOR_INITIALS_MAX_LENGTH = 20;
	public static final int OPERATOR_NOTEBOOK_NUMBER_MAX_LENGTH = 50;
	public static final int LOCATION_MAX_LENGTH = 100;
	public static final int GEL_WESTERN_LOCATION_MAX_LENGTH = 200;
	public static final int EXPRESSION_TYPE_MAX_LENGTH = 30;
	public static final int ENDOTOXIN_TEST_RESULTS_MAX_LENGTH = 1000;
	
    
    
    
    /**
     * Default constructor, does no initialization.
     */
    public ProteinBatch() {

    }


	public String toString() {
		return "Batch id# " + getId();
	}


	public Set<Supe> getSupeSet( ) {
		return supeSet;
	}

	public void setSupeSet( Set<Supe> supeSet ) {
		this.supeSet = supeSet;
	}


	public String getVprotNumber( ) {
		if ( getId() != null ) {
			return "PROT" + getId();
		} else {
			return "PROT not yet assigned";
		}
	}

	public String getCommonName( ) {
		return commonName;
	}

	public void setCommonName( String commonName ) {
		this.commonName = commonName;
	}

	public String getTag( ) {
		return tag;
	}

	public void setTag( String tag ) {
		this.tag = tag;
	}

	public String getSource( ) {
		return source;
	}

	public void setSource( String source ) {
		this.source = source;
	}

	public Float getFinalPurifiedMass( ) {
		return finalPurifiedMass;
	}

	public void setFinalPurifiedMass( Float finalPurifiedMass ) {
		this.finalPurifiedMass = finalPurifiedMass;
	}

	public Float getAliquotSize( ) {
		return aliquotSize;
	}

	public void setAliquotSize( Float aliquotSize ) {
		this.aliquotSize = aliquotSize;
	}


	public Float getCultureVolume( ) {
		return cultureVolume;
	}

	public void setCultureVolume( Float cultureVolume ) {
		this.cultureVolume = cultureVolume;
	}

	
	public String getCultureVessel( ) {
		return cultureVessel;
	}

	public void setCultureVessel( String cultureVessel ) {
		this.cultureVessel = cultureVessel;
	}

	public String getCultureOperatorInitials( ) {
		return cultureOperatorInitials;
	}

	public void setCultureOperatorInitials(
			String cultureOperatorInitials ) {
		this.cultureOperatorInitials = cultureOperatorInitials;
	}

	public String getCellCultureNotebook( ) {
		return cellCultureNotebook;
	}

	public void setCellCultureNotebook( String cellCultureNotebook ) {
		this.cellCultureNotebook = cellCultureNotebook;
	}

	public String getPurification1( ) {
		return purification1;
	}

	public void setPurification1( String purification1 ) {
		this.purification1 = purification1;
	}

	public String getPurification2( ) {
		return purification2;
	}

	public void setPurification2( String purification2 ) {
		this.purification2 = purification2;
	}

	public String getPurification3( ) {
		return purification3;
	}

	public void setPurification3( String purification3 ) {
		this.purification3 = purification3;
	}

	public String getPurification4( ) {
		return purification4;
	}

	public void setPurification4( String purification4 ) {
		this.purification4 = purification4;
	}

	public Float getFinalPurifiedConc( ) {
		return finalPurifiedConc;
	}

	public void setFinalPurifiedConc( Float finalPurifiedConc ) {
		this.finalPurifiedConc = finalPurifiedConc;
	}

	public String getConcAssayUsed( ) {
		return concAssayUsed;
	}

	public void setConcAssayUsed( String concAssayUsed ) {
		this.concAssayUsed = concAssayUsed;
	}

	public Float getPurifiedVolume( ) {
		return purifiedVolume;
	}

	public void setPurifiedVolume( Float purifiedVolume ) {
		this.purifiedVolume = purifiedVolume;
	}

	public Float getNumberAliquots( ) {
		return numberAliquots;
	}

	public void setNumberAliquots( Float numberAliquots ) {
		this.numberAliquots = numberAliquots;
	}

	public String getFormulationBuffer( ) {
		return formulationBuffer;
	}

	public void setFormulationBuffer( String formulationBuffer ) {
		this.formulationBuffer = formulationBuffer;
	}

	public String getOperatorInitials( ) {
		return operatorInitials;
	}

	public void setOperatorInitials( String operatorInitials ) {
		this.operatorInitials = operatorInitials;
	}

	public String getOperatorNotebookNumber( ) {
		return operatorNotebookNumber;
	}

	public void setOperatorNotebookNumber(
			String operatorNotebookNumber ) {
		this.operatorNotebookNumber = operatorNotebookNumber;
	}

	public String getLocation( ) {
		return location;
	}

	public void setLocation( String location ) {
		this.location = location;
	}

	public Date getStorageEntryDate( ) {
		return (new DateUtil()).copyDate( storageEntryDate );
	}

	public void setStorageEntryDate( Date storageEntryDate ) {
		this.storageEntryDate = (new DateUtil()).copyDate( storageEntryDate );
	}

	public String getGelWesternLocation( ) {
		return gelWesternLocation;
	}

	public void setGelWesternLocation( String gelWesternLocation ) {
		this.gelWesternLocation = gelWesternLocation;
	}

	public Float getCurrentNumberAliquots( ) {
		return currentNumberAliquots;
	}

	public void setCurrentNumberAliquots( Float currentNumberAliquots ) {
		this.currentNumberAliquots = currentNumberAliquots;
	}

	public Float getMassProteinRemaining( ) {
		return massProteinRemaining;
	}

	public void setMassProteinRemaining( Float massProteinRemaining ) {
		this.massProteinRemaining = massProteinRemaining;
	}

	public String getExpressionType( ) {
		return expressionType;
	}

	public void setExpressionType( String expressionType ) {
		this.expressionType = expressionType;
	}

	public Float getSecMw( ) {
		return secMw;
	}

	public void setSecMw( Float secMw ) {
		this.secMw = secMw;
	}

	public Float getMassPerAliquot( ) {
		return massPerAliquot;
	}

	public void setMassPerAliquot( Float massPerAliquot ) {
		this.massPerAliquot = massPerAliquot;
	}

	public String getEndotoxinTestResults( ) {
		return endotoxinTestResults;
	}

	public void setEndotoxinTestResults( String endotoxinTestResults ) {
		this.endotoxinTestResults = endotoxinTestResults;
	}


	public Boolean getQuarantined( ) {
		if( quarantined == null ) {
			return Boolean.FALSE;
		} else {
			return quarantined;
		}
	}

	public void setQuarantined( Boolean quarantined ) {
		this.quarantined = quarantined;
	}

	public Float getLowBatchThreshold( ) {
		return lowBatchThreshold;
	}

	public void setLowBatchThreshold( Float lowBatchThreshold ) {
		this.lowBatchThreshold = lowBatchThreshold;
	}


	/**
	 * A ProteinBatch is slow if the ratio of current number of aliquots to the
	 * original number of aliquots falls below the 'lowBatchThreshold'
	 */
	public boolean isLowBatch( ) {
		boolean isLow = false;
		if ( currentNumberAliquots != null && numberAliquots != null ) {
			if ( (currentNumberAliquots / numberAliquots) < lowBatchThreshold )
				isLow = true;
		}
		return isLow;
	}

	/**
	 * Returns all VDNA numbers for cells in supes in this batch. If a construct has been
	 * mistakenly assigned to
	 *
	 * @return comma separated list of vdna numbers as a String
	 */
	public String getVdnaNumbers() {
        Set<Supe> supes = getSupeSet();


        List<Long> constructIds = new ArrayList<Long>();
        if(supes != null) {
            for(Supe supe : supes) {
                // Get a list of constructs for transients, return a list because it could be a co-transfection
                Set<Construct> constructs = supe.getConstructSet();
                if(constructs != null && constructs.size() > 0) {
                    for(Construct construct : constructs) {
                        if(!constructIds.contains(construct.getId())) {
                            constructIds.add(construct.getId());
                        }
                    }
                }
                // Get the construct if it's a stable cell line
                CellLine cellLine = supe.getCellLine();
                if(cellLine != null) {
                    Set<Construct> cellLineConstructs = cellLine.getConstructSet();
                    if( cellLineConstructs != null && cellLineConstructs.size() > 0 ) {
                  	  for(Construct construct : cellLineConstructs ) {
                          if(!constructIds.contains(construct.getId())) {
                              constructIds.add(construct.getId());
                          }
                      }
                    }
                }
            }
        }
    	 return StringUtil.formatDelimitedString( constructIds , ", " );
    }


	/**
	 * Identifies whether any part of this protein batch was generated from
	 * transient transfections.
	 *
	 * @return true if any of the cell lines used were from parentals, false if
	 *         from stable, or null if neither
	 */
	public Boolean isFromTransientTransfection( ) {
		for( Supe supe : supeSet ) {
			CellLine cellLine = supe.getCellLine( );
			if( cellLine != null ) {
				// if any of the cell lines comprising this protein batch are
				// from parental cells, the batch must be (at
				// least in part) generated from a transient transfection.
				if( cellLine.getType( ) != null ) {
					if( cellLine.getType( ).equals( CellLine.TYPE_PARENTAL ) ) {
						return Boolean.TRUE;
					} else if( cellLine.getType( ).equals( CellLine.TYPE_STABLE ) ) {
						return Boolean.FALSE;
					}
				}
			}
		}
		return null;
	}


    // TODO unit test this
	private List<Construct> getEveryConstruct() {
		if( getSupeSet() == null ) {
			return new ArrayList<Construct>();
		}
		List<Construct> containedConstructs = new ArrayList<Construct>();

		for( Supe supe : getSupeSet()) {
			if( supe.getConstructSet( ) != null ) {
				containedConstructs.addAll( supe.getConstructSet( ) );
			}

			if( supe.getCellLine() != null &&
					supe.getCellLine( ).getConstructSet( ) != null ) {
				containedConstructs.addAll( supe.getCellLine( ).getConstructSet( ) );
			}
		}
		return containedConstructs;
	}


	/**
	 * If contains zero constructs, returns an empty string, if one constructs
	 * returns the calculated absorbance for that construct, otherwise returns a
	 * mixed constructs warning label.
	 */
	public String getConstructAbsorbanceString( ) {
		Float value = null;
		if( getEveryConstruct().size() == 1 ) {
			value = getEveryConstruct().get( 0 ).getAbsorbance( );
		}
		return createConstructCalculatedValueString( value , 3);
	}


	/**
	 * If contains zero constructs, returns an empty string, if one constructs
	 * returns the calculated molecular weight for that construct, otherwise
	 * returns a mixed constructs warning label.
	 */
	public String getConstructMolecularWeightString( ) {
		Float value = null;
		if( getEveryConstruct().size() == 1 ) {
    		value = getEveryConstruct().get( 0 ).getMolWeight();
		}
		return createConstructCalculatedValueString( value , 0 );
	}

	/**
	 * If contains zero constructs, returns an empty string, if one constructs
	 * returns the calculated extinction coefficient for that construct,
	 * otherwise returns a mixed constructs warning label.
	 */
	public String getConstructExtinctionCeoffString( ) {
		Float value = null;
		if( getEveryConstruct().size() == 1 ) {
    		value = getEveryConstruct().get( 0 ).getExtCoefficient();
		}
		return createConstructCalculatedValueString( value , 0);
	}


	private String createConstructCalculatedValueString( Float actualValue, int decimalPlaces ) {
		String value = null;
		if(  getEveryConstruct().size() > 1 ) {
			value = STRING_CONSTRUCT_WARNING;
		} else if( actualValue != null ){
			value = StringUtil.formatAndRoundNumber(  actualValue , decimalPlaces  );
		}
		return  StringUtil.nonNullString(value);
	}


	public boolean equals( Object o ) {
		if ( this == o ) {
			return true;
		} else if ( o == null || getClass( ) != o.getClass( ) ) {
			return false;
		}

		ProteinBatch other = (ProteinBatch) o;

		boolean equalSupeSets = equalSets( this.supeSet, other.supeSet );
		

	 	return new EqualsBuilder( )
	 		.appendSuper( super.equals( o ))
			.append( true, equalSupeSets )
			.append( this.getAliquotSize(), other.getAliquotSize() )
			.append( this.getCellCultureNotebook(), other.getCellCultureNotebook() )
			.append( this.getCommonName(), other.getCommonName() )
			.append( this.getConcAssayUsed(), other.getConcAssayUsed() )
			.append( this.getCultureVessel(), other.getCultureVessel() )
			.append( this.getCultureVolume(), other.getCultureVolume() )
			.append( this.getCurrentNumberAliquots(), other.getCurrentNumberAliquots() )
			.append( this.getEndotoxinTestResults(), other.getEndotoxinTestResults() )
			.append( this.getExpressionType(), other.getExpressionType() )
			.append( this.getFinalPurifiedConc(), other.getFinalPurifiedConc() )
			.append( this.getFormulationBuffer(), other.getFormulationBuffer() )
			.append( this.getGelWesternLocation(), other.getGelWesternLocation() )
			.append( this.getLocation(), other.getLocation() )
			.append( this.getMassPerAliquot (), other.getMassPerAliquot() )
			.append( this.getLocation(), other.getLocation() )
			.append( this.getMassPerAliquot (), other.getMassPerAliquot() )
			.append( this.getMassProteinRemaining(), other.getMassProteinRemaining() )
			.append( this.getNumberAliquots(), other.getNumberAliquots() )
			.append( this.getOperatorInitials(), other.getOperatorInitials() )
			.append( this.getOperatorNotebookNumber(), other.getOperatorNotebookNumber() )
			.append( this.getPurification1(), other.getPurification1() )
			.append( this.getPurification2(), other.getPurification2() )
			.append( this.getPurification3(), other.getPurification3() )
			.append( this.getPurification4(), other.getPurification4() )
			.append( this.getPurifiedVolume(), other.getPurifiedVolume() )
			.append( this.getQuarantined(), other.getQuarantined() )
			.append( this.getSecMw(), other.getSecMw() )
			.append( this.getSource(), other.getSource() )
			.append( this.getStorageEntryDate(), other.getStorageEntryDate() )
			.append( this.getTag(), other.getTag() )
			.append( this.getFinalPurifiedMass(), other.getFinalPurifiedMass() )
			.isEquals();
	}

	public int hashCode( ) {
		int hash = ObjectHash.computeHash(  super.hashCode( ), getCommonName(), 
				getTag(), getSource(), getFinalPurifiedMass(), getAliquotSize(), getCultureVolume(),
				getCultureVolume(), getCultureVessel(), getCultureOperatorInitials(), getCellCultureNotebook(),
				getPurification1(), getPurification2(), getPurification3(), getPurification4(), getFinalPurifiedConc(),
				getConcAssayUsed(), getPurifiedVolume(), getNumberAliquots(), getMassProteinRemaining(), 
				getMassPerAliquot(), getFormulationBuffer(), getOperatorInitials(), getOperatorNotebookNumber(),
				getLocation(), getStorageEntryDate(), getGelWesternLocation(), getSecMw(), getExpressionType(),
				getEndotoxinTestResults( ), getQuarantined( ) );

				
		for( Supe supe: supeSet ) {
			hash = ObjectHash.computeHash( hash, supe.hashCode( ) );
		}
		return hash;
	}
}
