# Supplementary material for: ProteinTracker: an application for managing protein production and purification
Source: BMC Res Notes. 2012 May 10;5:224. doi: 10.1186/1756-0500-5-224 (PMC3436699; doi:10.1186/1756-0500-5-224)
Supplement: Additional file 1 — Source Code Distribution. ProteinTracker source code. Source code and build instructions for ProteinTracker. [file 1756-0500-5-224-S1.zip › proteintracker/src/net/sf/proteintracker/model/ProteinBatchSummary.java]

/*
 * ProteinTracker: A system for tracking and requesting protein reagents
 *
 * (C) Copyright 2011 Stefan Ponko and Dan Van Atta
 *
 * This library is free software; you can redistribute it and/or modify it
 * under the terms of the GNU Lesser General Public License as published by
 * the Free Software Foundation; either version 3 of the License, or
 * (at your option) any later version.
 *
 * This library is distributed in the hope that it will be useful, but
 * WITHOUT ANY WARRANTY; without even the implied warranty of MERCHANTABILITY
 * or FITNESS FOR A PARTICULAR PURPOSE. See the GNU Lesser General Public
 * License for more details.
 *
 * You should have received a copy of the GNU Lesser General Public
 * License along with this library; if not, write to the Free Software
 * Foundation, Inc., 51 Franklin Street, Fifth Floor, Boston, MA  02110-1301,
 * USA.
 */
package net.sf.proteintracker.model;

public class ProteinBatchSummary {
    private final ProteinBatch batch;

    public ProteinBatchSummary(ProteinBatch batch) {
        this.batch = batch;
    }
    
    
    public String getProject() {
    	return batch.getProject();
    }
    
    public String getVProtNumber() {
        return batch.getVprotNumber();
    }
    public String getCommonName() {
        return batch.getCommonName();
    }
    public String getVdnaNumbers() {
        return batch.getVdnaNumbers();
    }
    
    
    
    public String getAffinityTag() {
        return batch.getTag();
    }
    
    
    public Float getAliquotVolume() {
        return batch.getAliquotSize();
    }
    
    
    public String getFinalPurifiedConc() {
        if(batch.getFinalPurifiedConc() != null) {
            Integer intValue = Math.round(batch.getFinalPurifiedConc());
            return intValue.toString();
        }
        return null;
    }
    public Float getNumberAliquots() {
        return batch.getCurrentNumberAliquots();
    }
    public String getMassPerAliquot() {
        if(batch.getMassPerAliquot() != null) {
            Integer intValue = Math.round(batch.getMassPerAliquot());
            return intValue.toString();
        }
        return null;
    }
    public String getLocation() {
        return batch.getLocation();
    }
    public String getFormulationBuffer() {
        return batch.getFormulationBuffer();
    }
    public String getEndoToxinTestResults() {
        return batch.getEndotoxinTestResults();
    }
    public Boolean getQuarantined() {
        return batch.getQuarantined();
    }
    public String getComments() {
        return batch.getComments();
    }
}
