# Supplementary material for: ProteinTracker: an application for managing protein production and purification
Source: BMC Res Notes. 2012 May 10;5:224. doi: 10.1186/1756-0500-5-224 (PMC3436699; doi:10.1186/1756-0500-5-224)
Supplement: Additional file 1 — Source Code Distribution. ProteinTracker source code. Source code and build instructions for ProteinTracker. [file 1756-0500-5-224-S1.zip › proteintracker/src/net/sf/proteintracker/model/PurificationRequest.java]

/*
 * ProteinTracker: A system for tracking and requesting protein reagents
 *
 * (C) Copyright 2011 Stefan Ponko and Dan Van Atta
 *
 * This library is free software; you can redistribute it and/or modify it
 * under the terms of the GNU Lesser General Public License as published by
 * the Free Software Foundation; either version 3 of the License, or
 * (at your option) any later version.
 *
 * This library is distributed in the hope that it will be useful, but
 * WITHOUT ANY WARRANTY; without even the implied warranty of MERCHANTABILITY
 * or FITNESS FOR A PARTICULAR PURPOSE. See the GNU Lesser General Public
 * License for more details.
 *
 * You should have received a copy of the GNU Lesser General Public
 * License along with this library; if not, write to the Free Software
 * Foundation, Inc., 51 Franklin Street, Fifth Floor, Boston, MA  02110-1301,
 * USA.
 */
package net.sf.proteintracker.model;

import java.util.HashSet;
import java.util.Set;

import org.apache.commons.lang3.builder.EqualsBuilder;

import net.sf.proteintracker.util.CollectionEquality;
import net.sf.proteintracker.app.ProteinRequestApp;
import net.sf.proteintracker.db.DbFailureException;
import net.sf.proteintracker.db.ProteinRequestAppDAO;
import net.sf.proteintracker.util.ObjectHash;
import net.sf.proteintracker.util.StringUtil;

public class PurificationRequest extends BaseRequestBean {
    private ProteinBatch batch;
    private Group group;
    private String purificationLevel;
    private String comments;
    private Boolean stableClonesNeeded;
    private String requestFulfilledBy;
    private Float amountRequired;
    private Set<CellLine> cellLineSet;
    private Float numberVials;
    private CmRequest cmRequest;
    private RequestType requestType;
    
    public static final String BATCH = "batch";
    public static final String REQUESTOR = "contactPerson";
    public static final String GROUP = "group";
    public static final String COMMENTS = "proteinUsedFor";
    public static final String REQUEST_FULFILLED_BY = "requestFulfilledBy";
    public static final String AMOUNT_REQUIRED = "amountRequired";
    public static final String CELL_LINE_SET = "cellLineSet";
    public static final String NUMBER_VIALS = "numberVials";

    public static final int CONTACT_PERSON_MAX_LENGTH = 100;
    public static final int COMMENTS_MAX_LENGTH = 1000;
    public static final int REQUEST_FULFILLED_BY_MAX_LENGTH = 100;
    public static final int COMMON_NAME_MAX_LENGTH = 100;

    public PurificationRequest() {
        requestType = RequestType.OTHER;
    }

    @Override
    public BaseRequestBean loadFromDataBase() {
    	try {
    		return (new ProteinRequestAppDAO()).getPurificationRequest(  getId()  );
    	} catch( DbFailureException e ) {
    		ProteinRequestApp.getActiveInstance( ).handleDbFailure(  e  );
    		return null;
    	}
    }

    public boolean isRequestFulfilled() {
    	String fulfilledState = RequestState.FULFILLED.toString( );
    	return getRequestStatus() != null && getRequestStatus().equalsIgnoreCase( fulfilledState );
    }
    
    /**
     * Used by jasper report
     */
    public Long getBatchIdToBeUsed() {
    	if( batch != null ) {
    		return batch.getId();
    	} else {
    		return null;
    	}
    }

    /**
     * Used by jasper report
     */
    public String getCmRequestId() {
    	if( cmRequest == null ) {
    		return "";
    	} else {
    		return String.valueOf( cmRequest.getId() );
    	}
    }

    /** Used by Jasper Reports */
    public String getGroupName() {
        if( group == null ) {
            return "";
        } else {
            return group.getName( );
        }
    }

    /**
     * Also used by jasper report
     * @return a unique list of the construct ids for all cell lines assigned to this request.
     */
    public String getVdnaNumbers() {
        String vdnaNumbers = null;
        if(requestType != null && requestType.equals(RequestType.EXISTING)) {
            if(batch != null) vdnaNumbers = batch.getVdnaNumbers();
        } else {
            //if it's transient transfection/conditioned media request, get the vdna numbers from the original request.
            if(cmRequest != null) {
                vdnaNumbers = cmRequest.getVdnaNumbers();
            } else {
                Set<CellLine> cellLines = getCellLineSet();
                Set<Long> constructIds = new HashSet<Long>();
                for( CellLine cellLine : cellLines ) {
                    Set<Construct> constructs = cellLine.getConstructSet();
                    for(Construct construct : constructs) {
                        if(!constructIds.contains(construct.getId())) {
                            constructIds.add(construct.getId());
                        }
                    }
                }
                vdnaNumbers = StringUtil.formatDelimitedString( constructIds, ", "  );
            }
        }
        return vdnaNumbers;
    }

    public String getCellLineIds() {
        Set<CellLine> cellLines = getCellLineSet();
        Set<Long> cellLineIds = new HashSet<Long>();
        for( CellLine cellLine : cellLines ) {
            if(!cellLineIds.contains(cellLine.getId())) {
                cellLineIds.add(cellLine.getId());
            }
        }
        return StringUtil.formatDelimitedString( cellLineIds, ", "  );
    }

    public String getPurificationLevel() {
        return purificationLevel;
    }

    public void setPurificationLevel(String purificationLevel) {
        this.purificationLevel = purificationLevel;
    }

    public String getComments() {
        return comments;
    }

    public void setComments(String comments) {
        this.comments = comments;
    }

    public Boolean getStableClonesNeeded() {
        return stableClonesNeeded;
    }

    public void setStableClonesNeeded(Boolean stableClonesNeeded) {
        this.stableClonesNeeded = stableClonesNeeded;
    }

    public Float getAmountRequired() {
        return amountRequired;
    }

    public void setAmountRequired(Float amountRequired) {
        this.amountRequired = amountRequired;
    }

    public ProteinBatch getBatch() {
        return batch;
    }

    public void setBatch(ProteinBatch batch) {
        this.batch = batch;
    }

    public Group getGroup() {
        return group;
    }

    public void setGroup(Group group) {
        this.group = group;
    }

    public void setRequestType( String value ) {
        if( value == null ) {
            this.requestType = null;
        } else {
            this.requestType = RequestType.valueOf(  value.toUpperCase( )  );
        }
    }

    public String getRequestType() {
        if( requestType == null ) {
            return null;
        } else {
            return requestType.toString( );
        }
    }

    public String getRequestFulfilledBy() {
        return requestFulfilledBy;
    }

    public void setRequestFulfilledBy(String requestFulfilledBy) {
        this.requestFulfilledBy = requestFulfilledBy;
    }

    public Float getNumberVials() {
        return numberVials;
    }

    public void setNumberVials(Float numberVials) {
        this.numberVials = numberVials;
    }

	public Set<CellLine> getCellLineSet( ) {
		return cellLineSet;
	}


	public void setCellLineSet( Set<CellLine> cellLineSet ) {
		this.cellLineSet = cellLineSet;
	}

	public CmRequest getCmRequest( ) {
		return cmRequest;
	}

	public void setCmRequest( CmRequest cmRequest ) {
		this.cmRequest = cmRequest;
	}

    public boolean equals(Object o) {
        if (this == o) return true;
        if (o == null || getClass() != o.getClass()) return false;

        PurificationRequest that = (PurificationRequest) o;
        
    	boolean equalConstructSets = CollectionEquality.equalSets(  this.getCellLineSet( ), that.getCellLineSet( ) );

    	return new EqualsBuilder( )
	 		.appendSuper( super.equals( o ))
        	.append( true, equalConstructSets )
        	.append( this.getAmountRequired( ), that.getAmountRequired( ) ) 
        	.append( this.getBatch( ), that.getBatch( ) )
        	.append( this.getRequestType( ), that.getRequestType( ) )
        	.append( this.getGroup( ), that.getGroup( ) )
        	.append( this.getNumberVials( ), that.getNumberVials( ) )
        	.append( this.getComments( ), that.getComments( ) )
        	.append( this.getPurificationLevel( ), that.getPurificationLevel( ) )
        	.append( this.getRequestFulfilledBy( ) , that.getRequestFulfilledBy( ) )
        	.append( this.getStableClonesNeeded(), that.getStableClonesNeeded() )
        	.append( this.getCmRequest( ) , that.getCmRequest( ) )
        	.isEquals( );
    }

    public int hashCode() {
    	
    	return ObjectHash.computeHash( super.hashCode( ), getBatch( ), getGroup( ), getPurificationLevel( ), 
    			getComments( ),  getStableClonesNeeded(),  getRequestFulfilledBy( ), getAmountRequired( ), 
    			getCellLineSet( ), getRequestType( ), getNumberVials( ), getCmRequest( )
    	);
    }

    public String toString() {
        return "ProteinBatchRequest{" +
                "proteinBatchRequestId=" + getId() +
                ", batch=" + batch +
                ", requestDate=" + super.getDateRequested( )  +
                ", requestor='" + super.getRequestor( ) + '\'' +
                ", group='" + group + '\'' +
                ", purificationLevel='" + purificationLevel + '\'' +
                ", proteinUsedFor='" + comments + '\'' +
                ", stableClonesNeeded=" + stableClonesNeeded +
                ", requestFulfilledBy='" + requestFulfilledBy + '\'' +
                ", amountRequired=" + amountRequired +
                ", cellLineSet='" + StringUtil.formatDelimitedString( cellLineSet, ", " )  + '\'' +
                ", commonName='" + getCommonName() + '\'' +
                ", requestType='" + requestType + '\'' +
                ", numberVials=" + numberVials +
                ", cmRequestId='" + cmRequest +
                ", requestState='" + super.getRequestStatus( )  +
                ", priority='" + super.getPriority( ) +
                '}';
    }
}
