# Supplementary material for: ProteinTracker: an application for managing protein production and purification
Source: BMC Res Notes. 2012 May 10;5:224. doi: 10.1186/1756-0500-5-224 (PMC3436699; doi:10.1186/1756-0500-5-224)
Supplement: Additional file 1 — Source Code Distribution. ProteinTracker source code. Source code and build instructions for ProteinTracker. [file 1756-0500-5-224-S1.zip › proteintracker/src/net/sf/proteintracker/model/RecordSet.java]

/*
 * ProteinTracker: A system for tracking and requesting protein reagents
 *
 * (C) Copyright 2011 Stefan Ponko and Dan Van Atta
 *
 * This library is free software; you can redistribute it and/or modify it
 * under the terms of the GNU Lesser General Public License as published by
 * the Free Software Foundation; either version 3 of the License, or
 * (at your option) any later version.
 *
 * This library is distributed in the hope that it will be useful, but
 * WITHOUT ANY WARRANTY; without even the implied warranty of MERCHANTABILITY
 * or FITNESS FOR A PARTICULAR PURPOSE. See the GNU Lesser General Public
 * License for more details.
 *
 * You should have received a copy of the GNU Lesser General Public
 * License along with this library; if not, write to the Free Software
 * Foundation, Inc., 51 Franklin Street, Fifth Floor, Boston, MA  02110-1301,
 * USA.
 */
package net.sf.proteintracker.model;


import java.util.ArrayList;
import java.util.List;

import net.sf.proteintracker.util.Arguments;

/**
 * Record set represents an ordered set of records with the notion that exactly one record will
 * be the 'current' record. The record set provides a circular list access to the elements. Duplicate
 * are allowed, but discouraged.
 *
 * Record set does not create a defensive copy of the input list, so adding elements to that
 * list will modify any record sets instantiated with that same list.
 */
public class RecordSet {
    private int index = 0;
    private List<? extends IRecord> recordSet = null;


    /**
     * Convenience constructor for creating a constructor with a single item.
     * @param singletonItem The item to place in the record set.
     */
    public <T extends IRecord> RecordSet( T singletonItem ) {
    	Arguments.disallowNullArguments(  singletonItem  );

    	List<T> list = new ArrayList<T>();
    	list.add( singletonItem );
    	recordSet = list;
    	this.setCurrentRecord( singletonItem );
    }


    /**
     * Constructor to define a record set, it is assumed that the first record is the current record.
     */
    public <T extends IRecord> RecordSet( List<T> records ) {
       	if( records.size() == 0 ) {
       		throw new IllegalArgumentException("illegal argument to instantiate a record set, set size must be non-zero.");
       	}

       	this.recordSet = records;
   		this.setCurrentRecord( recordSet.get( 0 ));
    }


    /**
     * Constructor to define a list or records to be in a record set, as well
     * as the current record.
     * @param records List of records for the record set.
     * @param currentRecord  The current item for the set, if it is not in the records list,
     * 	the currentRecord will be null.
     */
    public <T extends IRecord> RecordSet( List<T> records, T  currentRecord ) {
       	Arguments.disallowNullArguments(  records, currentRecord  );
       	if( records.size() == 0 ) {
       		throw new IllegalArgumentException("illegal argument to instantiate a record set, set size must be non-zero.");
       	}

       	if( !records.contains( currentRecord )) {
       		throw new IllegalArgumentException( "Specifying record as current record even though it is outside of the record set. " + currentRecord );
       	}
       	
    	this.recordSet = records;
       	this.setCurrentRecord( currentRecord );
    }


    /**
     * Returns the 'current' record.
     */
    public IRecord getCurrentRecord() {
    	if( index < 0 || size() == 0 ) {
    		return null;
    	} else {
            return recordSet.get( index );
    	}
    }


    /**
     * Sets the current record, if the record is not in the record set then the current record will be null.
     * @param <T> An object implemented <code>IRecord</code>
     * @param currentRecord The record to mark as the 'current' record.
     */
    public <T extends IRecord> void setCurrentRecord( T currentRecord) {
    	index = recordSet.indexOf( currentRecord );
    	
    	if( index < 0 ) {
    		throw new IllegalArgumentException( "Could not set the current record to: "+ currentRecord + ", could not find that record in the current recordSet.");
    	}
    }

    /**
     * Returns the number of elements in the record set.
     */
    public int size() {
    	return recordSet.size();
    }

    /**
     * Returns true if the current record is the first record in the set.
     * @return
     */
    public boolean isFirstRecord() {
        return(index == 0);
    }

    /**
     * Returns true if the current record is the last record in the set.
     */
    public boolean isLastRecord(){
        return(index == (recordSet.size()-1));
    }

    /**
     * Returns the next record in the set. If the current record is the last record in the set,
     * will return the first element.
     */
    public IRecord getNextRecord(){
    	if( size() == 0 ) {
    		return null;
    	}

        if (index < recordSet.size()-1) {
        	return recordSet.get( index +1);
        } else {
        	return recordSet.get( 0 );
        }
    }

    /**
     * Returns the previous record in the set. If the current record is the first record, will
     * return the last record in the set.
     */
    public IRecord getPreviousRecord(){
    	if( size() == 0 ) {
    		return null;
    	}

        if (index > 0) {
        	return recordSet.get( index - 1 );
        } else {
        	return recordSet.get( size() -1 );
        }
    }


	/**
	 * Returns the current record id being displayed on the screen. Typically will not be used for 'new input' screens.
	 * @throws NullPointerException  Thrown if the current record set is not set.
	 */
	public final long getCurrentRecordId() {
		return getCurrentRecord().getId();
	}
}
