# Supplementary material for: ProteinTracker: an application for managing protein production and purification
Source: BMC Res Notes. 2012 May 10;5:224. doi: 10.1186/1756-0500-5-224 (PMC3436699; doi:10.1186/1756-0500-5-224)
Supplement: Additional file 1 — Source Code Distribution. ProteinTracker source code. Source code and build instructions for ProteinTracker. [file 1756-0500-5-224-S1.zip › proteintracker/src/net/sf/proteintracker/model/Residue.java]

/*
 * ProteinTracker: A system for tracking and requesting protein reagents
 *
 * (C) Copyright 2011 Stefan Ponko and Dan Van Atta
 *
 * This library is free software; you can redistribute it and/or modify it
 * under the terms of the GNU Lesser General Public License as published by
 * the Free Software Foundation; either version 3 of the License, or
 * (at your option) any later version.
 *
 * This library is distributed in the hope that it will be useful, but
 * WITHOUT ANY WARRANTY; without even the implied warranty of MERCHANTABILITY
 * or FITNESS FOR A PARTICULAR PURPOSE. See the GNU Lesser General Public
 * License for more details.
 *
 * You should have received a copy of the GNU Lesser General Public
 * License along with this library; if not, write to the Free Software
 * Foundation, Inc., 51 Franklin Street, Fifth Floor, Boston, MA  02110-1301,
 * USA.
 */
package net.sf.proteintracker.model;

import java.util.Hashtable;

public class Residue {
    char aa;
    double monoisotopicMass;
    double ec280;
    double averageMass;
    public final static float PROTON = 1.007843f;
    public final static float WATER_MONOISOTOPIC = 18.01056f;
    public final static float water_average = 18.01524f;
    public enum MassType {average,monoisotopic}
    static Hashtable<Character,Residue> lookup = new Hashtable<Character,Residue>();

    //Residue, Mono-Isotopic mass, Average mass, ec280
    static Residue[] residues = {
            new Residue('G',57.02146,57.0519,0),
            new Residue('A',71.03711,71.0788,0),
            new Residue('S',87.03203,87.0782,0),
            new Residue('P',97.05276,97.1167,0),
            new Residue('V',99.06841,99.1326,0),
            new Residue('T',101.04768,101.1051,0),
            //assume all Cys residues appear as half-cystine's for absorbance
            new Residue('C',103.00919,103.1388,62.5),
            new Residue('I',113.08406,113.1594,0),
            new Residue('L',113.08406,113.1594,0),
            new Residue('N',114.04293,114.1038,0),
            new Residue('D',115.02694,115.0886,0),
            new Residue('Q',128.05858,128.1307,0),
            new Residue('K',128.09496,128.1741,0),
            new Residue('E',129.04259,129.1155,0),
            new Residue('M',131.04049,131.1926,0),
            new Residue('H',137.05891,137.1411,0),
            new Residue('F',147.06841,147.1766,0),
            new Residue('0',147.0405,147.1411,0),  // Oxidized Methionine
            new Residue('R',156.10111,156.1875,0),
            new Residue('Y',163.06333,163.1760,1490),
            new Residue('W',186.07931,186.2132,5500)
    };

    static {
        for (Residue r : residues) {
            lookup.put(r.aa,r);
        }
    }

    public static Residue getResidue(char c) {
        char upper = Character.toUpperCase(c);
        return lookup.get(upper);
    }

    public Residue(char c, double mono, double average,double ec280) {
        aa = c;
        monoisotopicMass = mono;
        averageMass = average;
        this.ec280 = ec280;
    }

    public String toString() {
        return "Residue{" +
                "aa=" + aa +
                ", monoisotopicMass=" + monoisotopicMass +
                ", ec280=" + ec280 +
                ", averageMass=" + averageMass +
                '}';
    }
}
