# Supplementary material for: ProteinTracker: an application for managing protein production and purification
Source: BMC Res Notes. 2012 May 10;5:224. doi: 10.1186/1756-0500-5-224 (PMC3436699; doi:10.1186/1756-0500-5-224)
Supplement: Additional file 1 — Source Code Distribution. ProteinTracker source code. Source code and build instructions for ProteinTracker. [file 1756-0500-5-224-S1.zip › proteintracker/src/net/sf/proteintracker/model/Supe.java]

/*
 * ProteinTracker: A system for tracking and requesting protein reagents
 *
 * (C) Copyright 2011 Stefan Ponko and Dan Van Atta
 *
 * This library is free software; you can redistribute it and/or modify it
 * under the terms of the GNU Lesser General Public License as published by
 * the Free Software Foundation; either version 3 of the License, or
 * (at your option) any later version.
 *
 * This library is distributed in the hope that it will be useful, but
 * WITHOUT ANY WARRANTY; without even the implied warranty of MERCHANTABILITY
 * or FITNESS FOR A PARTICULAR PURPOSE. See the GNU Lesser General Public
 * License for more details.
 *
 * You should have received a copy of the GNU Lesser General Public
 * License along with this library; if not, write to the Free Software
 * Foundation, Inc., 51 Franklin Street, Fifth Floor, Boston, MA  02110-1301,
 * USA.
 */
package net.sf.proteintracker.model;

import static net.sf.proteintracker.util.CollectionEquality.equalSets;

import java.text.DecimalFormat;
import java.util.ArrayList;
import java.util.Collection;
import java.util.Date;
import java.util.HashSet;
import java.util.List;
import java.util.Set;

import org.apache.commons.lang3.builder.EqualsBuilder;

import net.sf.proteintracker.util.DateUtil;
import net.sf.proteintracker.util.ObjectHash;
import net.sf.proteintracker.util.StringUtil;

public class Supe extends BaseBean {
    private CellLine cellLine;
    private Date harvestDate;
    private String staff;
    private String transfectionMethod;
    private String orf;
    private String cultureMedia;
    private String cultureMediaVolume;
    // TODO rename cultureMediaVolumeConcentrated to concentratedCultureMediaVolume
    private String cultureMediaVolumeConcentrated;
    private String freezer;
    private String noteBookRef;
    private String productionContainer;
    private Integer passageNumber;
    private Integer aliquotNumber;
    private CmRequest cmRequest;
    private Float harvestCellDensity;
    private Float harvestViability;
    private Set<Construct> constructSet = new HashSet<Construct>();
    private Boolean secreted;
    private String qcFileName;
    private Integer expressionLevel;
    private SupeQuality supeQuality;
    private Float msdProteinConcentration;
    private String endoToxinTestResults;
    private Boolean available;
    private Boolean shipped;
    private Date shipDate;
    private Collaborator collaborator;

    public static final String SUPE_QUALITY = "supeQuality";
    public static final String EXPRESSION_LEVEL = "expressionLevel";
    public static final String QC_FILE_NAME = "qcFileName";
    public static final String SECRETED = "secreted";
    public static final String CELL_LINE = "cellLine";
    public static final String HARVEST_DATE = "harvestDate";
    public static final String STAFF = "staff";
    public static final String TRANSFECTION_METHOD = "transfectionMethod";
    public static final String ORF = "orf";
    public static final String TAG = "tag";
    public static final String CULTURE_MEDIA = "cultureMedia";
    public static final String CULTURE_MEDIA_VOLUME = "cultureMediaVolume";
    public static final String CULTURE_MEDIA_VOLUME_CONCENTRATED = "cultureMediaVolumeConcentrated";
    public static final String FREEZER = "freezer";
    public static final String NOTE_BOOK_REF = "noteBookRef";
    public static final String PRODUCTION_CONTAINER = "productionContainer";
    public static final String PASSAGE_NUMBER = "passageNumber";
    public static final String ALIQUOT_NUMBER = "aliquotNumber";
    public static final String CM_REQUEST = "cmRequest";
    public static final String HARVEST_CELL_DENSITY = "harvestCellDensity";
    public static final String HARVEST_VIABILITY = "harvestViability";
    public static final String CONSTRUCT_SET = "constructSet";
    public static final String MSD_PROTEIN_CONCENTRATION = "msdProteinConcentration";
    public static final String ENDO_TOXIN_TEST_RESULTS = "endoToxinTestResults";
    public static final String AVAILABLE = "available";
    public static final String SHIPPED = "shipped";
    public static final String SHIPPED_DATE = "shippedDate";
    public static final String COLLABORATOR = "collaborator";

    public static final int QC_FILE_NAME_MAX_LENGTH = 200;
    public static final int STAFF_MAX_LENGTH = 50;
    public static final int TRANSFECTION_METHOD_MAX_LENGTH = 200;
    public static final int ORF_MAX_LENGTH = 100;
    public static final int TAG_MAX_LENGTH = 50;
    public static final int CULTURE_MEDIA_MAX_LENGTH = 200;
    public static final int CULTURE_MEDIA_VOLUME_MAX_LENGTH = 50;
    public static final int CULTURE_MEDIA_VOLUME_CONCENTRATED_MAX_LENGTH = 50;
    public static final int FREEZER_MAX_LENGTH = 50;
    public static final int NOTE_BOOK_REF_MAX_LENGTH = 100;
    public static final int PRODUCTION_CONTAINER_MAX_LENGTH = 200;
    public static final int COMMENT_MAX_LENGTH = 500;
    public static final int ENDO_TOXIN_TEST_RESULTS_MAX_LENGTH = 100;
    
    /**
     * Convenience method. Will return every construct contained in this supe, the constructs
     * are not distinguished between transient and stable constructs.
     * @return A set containing every construct contained by the supe, and contained by
     * any contained cell line.
     */
    public Set<Construct> getEveryConstruct() {
    	Set<Construct> everyConstructSet = new HashSet<Construct>();

    	if( constructSet != null ) {
    		for( Construct construct : constructSet ) {
    			everyConstructSet.add( construct );
    		}
    	}
    	
    	if( cellLine != null && cellLine.getConstructSet() != null ) {
    		for( Construct construct : cellLine.getConstructSet() ) {
    			everyConstructSet.add( construct );
    		}
    	}
    	return everyConstructSet;
    }
    
    
    /** Used by jasper reports */
    public Collection<CellLine> getCellLineCollection() {
    	Collection<CellLine> c = new ArrayList<CellLine>();
    	if( cellLine != null ) {
    		c.add( cellLine );
    	}
    	return c;
    }
    

    public String getVSupeNumber(){
        return "SUP"+getId();
    }

    public CellLine getCellLine() {
        return cellLine;
    }
    
    public Collection<Construct> getTransientConstructs() {
    	return constructSet;
    }

    public void setCellLine(CellLine cellLine) {
        this.cellLine = cellLine;
    }

    public Date getHarvestDate() {
        return (new DateUtil()).copyDate( harvestDate );
    }

    public void setHarvestDate(Date harvestDate) {
        this.harvestDate = (new DateUtil()).copyDate( harvestDate );
    }

    public String getStaff() {
        return staff;
    }

    public void setStaff(String staff) {
        this.staff = staff;
    }

    public String getTransfectionMethod() {
        return transfectionMethod;
    }

    public void setTransfectionMethod(String transfectionMethod) {
        this.transfectionMethod = transfectionMethod;
    }

    public String getOrf() {
        return orf;
    }

    public void setOrf(String orf) {
        this.orf = orf;
    }

    public String getCultureMedia() {
        return cultureMedia;
    }

    public void setCultureMedia(String cultureMedia) {
        this.cultureMedia = cultureMedia;
    }

    public String getCultureMediaVolume() {
        return cultureMediaVolume;
    }

    public void setCultureMediaVolume(String cultureMediaVolume) {
        this.cultureMediaVolume = cultureMediaVolume;
    }

    public String getCultureMediaVolumeConcentrated() {
        return cultureMediaVolumeConcentrated;
    }

    public void setCultureMediaVolumeConcentrated(String cultureMediaVolumeConcentrated) {
        this.cultureMediaVolumeConcentrated = cultureMediaVolumeConcentrated;
    }


    public String getFreezer() {
        return freezer;
    }

    public void setFreezer(String freezer) {
        this.freezer = freezer;
    }

    public String getNoteBookRef() {
        return noteBookRef;
    }

    public void setNoteBookRef(String noteBookRef) {
        this.noteBookRef = noteBookRef;
    }

    public Integer getPassageNumber() {
        return passageNumber;
    }

    public void setPassageNumber(Integer passageNumber) {
        this.passageNumber = passageNumber;
    }

    public Integer getAliquotNumber() {
        return aliquotNumber;
    }

    public void setAliquotNumber(Integer aliquotNumber) {
        this.aliquotNumber = aliquotNumber;
    }

    public String getProductionContainer() {
        return productionContainer;
    }

    public void setProductionContainer(String productionContainer) {
        this.productionContainer = productionContainer;
    }


    public Float getHarvestCellDensity() {
        return harvestCellDensity;
    }

    public void setHarvestCellDensity(Float harvestCellDensity) {
        this.harvestCellDensity = harvestCellDensity;
    }

    public Float getHarvestViability() {
        return harvestViability;
    }

    public void setHarvestViability(Float harvestViability) {
        this.harvestViability = harvestViability;
    }

    public void addConstruct(Construct construct) {
        if(constructSet == null) {
            constructSet = new HashSet<Construct>();
        }
        constructSet.add(construct);
    }

    public Set<Construct> getConstructSet() {
        return constructSet;
    }

    public void setConstructSet(Set<Construct> constructSet) {
        this.constructSet = constructSet;
    }

    
    public CmRequest getCmRequest() {
        return cmRequest;
    }

    /** Used by Jasper Reports */
    public Long getCmRequestId() {
    	if( cmRequest != null ) {
    		return cmRequest.getId( );
    	} else {
    		return null;
    	}
    }
    
    
    public void setCmRequest( CmRequest cmRequest ) {
        this.cmRequest = cmRequest;
    }


    public String getConstructTags( String delimiter ) { 
    	List<String> tags = new ArrayList<String>();
    	Set<Construct> allConstructs = getEveryConstruct();
      	for( Construct construct : allConstructs ) {
      		StringBuilder sb = new StringBuilder();
      		sb.append( StringUtil.nonNullString( construct.getTag() ));
      		tags.add( sb.toString() );
      	}
    	return StringUtil.formatDelimitedString( tags, delimiter );
    }
    
    
    public String getConstructInserts() {
    	List<String> inserts = new ArrayList<String>();
    	Set<Construct> allConstructs = getEveryConstruct();
      	for( Construct construct : allConstructs ) {
     		inserts.add( construct.getInsert() );
      	}
    	return StringUtil.formatDelimitedString( inserts, "\n" );
    }
    
    public String getConstructsMolWeights() {
    	List<String> weights = new ArrayList<String>();
    	
    	Set<Construct> allConstructs = getEveryConstruct();
    	for( Construct construct : allConstructs ) {
    		Float weight = construct.getMolWeight();
    		if( weight != null ) {
            	int rounded = Math.round( construct.getMolWeight() * 100 );
            	float value = ((float) rounded ) / 100.0F;
            	weights.add( (new DecimalFormat("#.##")).format( value  ) );
    		}
    	}
    	return StringUtil.formatDelimitedString( weights, "\n" );
    }
    


	public Boolean getSecreted() {
		return secreted;
	}


	public void setSecreted(Boolean secreted) {
		this.secreted = secreted;
	}


	public String getQcFileName() {
		return qcFileName;
	}


	public void setQcFileName(String qcFileName) {
		this.qcFileName = qcFileName;
	}


	public Integer getExpressionLevel() {
		return expressionLevel;
	}


	public void setExpressionLevel(Integer expressionLevel) {
		this.expressionLevel = expressionLevel;
	}


	public SupeQuality getSupeQuality() {
		return supeQuality;
	}

	/**
	 * Used by Jasper Reports.
	 * @return
	 */
	public String getSupeQualityString() {
		if( supeQuality == null ) {
			return null;
		} else {
			return supeQuality.toString();
		}
	}
	
	/** Simple setter */
	public void setSupeQuality(SupeQuality supeQuality) {
		this.supeQuality = supeQuality;
	}

	/** Simple getter */
	public Float getMsdProteinConcentration() {
		return msdProteinConcentration;
	}


	/** Simple setter */
	public void setMsdProteinConcentration(Float msdProteinConcentration) {
		this.msdProteinConcentration = msdProteinConcentration;
	}

    public String getEndoToxinTestResults( ) {
        return endoToxinTestResults;
    }

    public void setEndoToxinTestResults( String endoToxinTestResults ) {
        this.endoToxinTestResults = endoToxinTestResults;
    }

    public Boolean getAvailable() {
        return available;
    }

    public void setAvailable(Boolean available) {
        this.available = available;
    }

    public Boolean getShipped() {
        return shipped;
    }

    public void setShipped(Boolean shipped) {
        this.shipped = shipped;
    }

    public Date getShipDate() {
        return shipDate;
    }

    public void setShipDate(Date shipDate) {
        this.shipDate = shipDate;
    }

    public Collaborator getCollaborator() {
        return collaborator;
    }

    public void setCollaborator(Collaborator collaborator) {
        this.collaborator = collaborator;
    }

    /**
     * Returns true if the supe contains a parental cell line, or if

    ll line type is null,
     * otherwise it returns false (either no cell line, or was a stable cell line )
     * @supe
     */
    public boolean isParental( ) {
		return getCellLine( ) != null && (getCellLine( ).getType( ) == null ||
				getCellLine( ).getType( ).equals( CellLine.TYPE_PARENTAL ));
	}

	@Override
	public int hashCode() {
		int hash = ObjectHash.computeHash( super.hashCode( ), getCellLine(), getCultureMedia(),
				getCultureMediaVolume(), getCultureMediaVolumeConcentrated(), getExpressionLevel(),
				getFreezer(), getHarvestCellDensity(), getHarvestDate(), getHarvestViability(), 
				getNoteBookRef(),getOrf(), getPassageNumber(), getStaff(), getSupeQuality(),
				getCmRequest(), getTransfectionMethod(), getEndoToxinTestResults(),getAvailable(),
                getShipped(), getShipDate(), getCollaborator());
		
		for( Construct construct : getConstructSet()  ) {
			hash = ObjectHash.computeHash( hash, construct.hashCode( )  );
		}
		return hash;
	}

	@Override
	public boolean equals(Object obj) {
		if (this == obj) {
			return true;
		} else if (obj == null || getClass() != obj.getClass()) {
			return false;
		}

		Supe that = (Supe) obj;

		DateUtil dateUtil = new DateUtil();
		String lhsHarvestDate = dateUtil.formatDate(  this.getHarvestDate()  );
		String rhsHarvestDate = dateUtil.formatDate(  that.getHarvestDate()  );

		boolean equalConstructs = equalSets( this.getConstructSet(), that.getConstructSet() );
		
	 	return new EqualsBuilder( )
	 		.appendSuper( super.equals( obj ))
			.append(true, equalConstructs)
			.append(lhsHarvestDate, rhsHarvestDate)
			.append(this.getCellLine(), that.getCellLine())
			.append(this.getCultureMedia(), that.getCultureMedia())
			.append(this.getCultureMediaVolume(), that.getCultureMediaVolume())
			.append(this.getCultureMediaVolumeConcentrated(), that.getCultureMediaVolumeConcentrated())
			.append(this.getExpressionLevel(), that.getExpressionLevel())
			.append(this.getFreezer(), that.getFreezer())
			.append( this.getHarvestCellDensity() , that.getHarvestCellDensity() )
			.append( this.getHarvestViability() , that.getHarvestViability() )
			.append( this.getMsdProteinConcentration() , that.getMsdProteinConcentration() )
			.append( this.getNoteBookRef() , that.getNoteBookRef() )
			.append( this.getOrf() , that.getOrf() )
			.append( this.getPassageNumber() , that.getPassageNumber() )
            .append(this.getAliquotNumber(), that.getAliquotNumber())
			.append(this.getProductionContainer(), that.getProductionContainer())
			.append(this.getQcFileName(), that.getQcFileName())
			.append(this.getSecreted(), that.getSecreted())
			.append(this.getStaff() , that.getStaff() )
			.append(this.getSupeQuality(), that.getSupeQuality() )
			.append(this.getCmRequest(), that.getCmRequest() )
			.append(this.getTransfectionMethod() , that.getTransfectionMethod() )
			.append(this.getEndoToxinTestResults(), that.getEndoToxinTestResults() )
            .append(this.getAvailable(), that.getAvailable())
            .append(this.getShipped(), that.getShipped())
            .append(this.getShipDate(), that.getShipDate())
            .append(this.getCollaborator(), that.getCollaborator())
			.isEquals( );
	}

    @Override
    public String toString() {
        return "Supe{" +
                "supeId=" + getId() +
                ", cellLine=" + cellLine +
                ", harvestDate=" + harvestDate +
                ", staff='" + staff + '\'' +
                ", transfectionMethod='" + transfectionMethod + '\'' +
                ", orf='" + orf + '\'' +
                ", cultureMedia='" + cultureMedia + '\'' +
                ", cultureMediaVolume='" + cultureMediaVolume + '\'' +
                ", cultureMediaVolumeConcentrated='" + cultureMediaVolumeConcentrated + '\'' +
                ", freezer='" + freezer + '\'' +
                ", notebookRef='" + noteBookRef + '\'' +
                ", productionContainer='" + productionContainer + '\'' +
                ", passageNumber=" + passageNumber +
                ", aliquotNumber=" + aliquotNumber +
                ", cmRequest=" + cmRequest +
                ", comments='" + getComments() + '\'' +
                ", harvestCellDensity=" + harvestCellDensity +
                ", harvestViability=" + harvestViability +
                ", msdProteinConcentration=" + msdProteinConcentration +
                ", endoToxinTestResults=" + endoToxinTestResults +
                ", available=" + available +
                ", constructSet=" + constructSet +
                ", shipped=" + getShipped() +
                ", shipDate=" + getShipDate() +
                ", collaborator=" + getCollaborator() +
                '}';
    }
}
