# Supplementary material for: ProteinTracker: an application for managing protein production and purification
Source: BMC Res Notes. 2012 May 10;5:224. doi: 10.1186/1756-0500-5-224 (PMC3436699; doi:10.1186/1756-0500-5-224)
Supplement: Additional file 1 — Source Code Distribution. ProteinTracker source code. Source code and build instructions for ProteinTracker. [file 1756-0500-5-224-S1.zip › proteintracker/src/net/sf/proteintracker/model/SupeQuality.java]

/*
 * ProteinTracker: A system for tracking and requesting protein reagents
 *
 * (C) Copyright 2011 Stefan Ponko and Dan Van Atta
 *
 * This library is free software; you can redistribute it and/or modify it
 * under the terms of the GNU Lesser General Public License as published by
 * the Free Software Foundation; either version 3 of the License, or
 * (at your option) any later version.
 *
 * This library is distributed in the hope that it will be useful, but
 * WITHOUT ANY WARRANTY; without even the implied warranty of MERCHANTABILITY
 * or FITNESS FOR A PARTICULAR PURPOSE. See the GNU Lesser General Public
 * License for more details.
 *
 * You should have received a copy of the GNU Lesser General Public
 * License along with this library; if not, write to the Free Software
 * Foundation, Inc., 51 Franklin Street, Fifth Floor, Boston, MA  02110-1301,
 * USA.
 */
package net.sf.proteintracker.model;

import static net.sf.proteintracker.util.ObjectEquality.equalObjects;
import static net.sf.proteintracker.util.ObjectHash.computeHash;

public class SupeQuality {
	
	private Long id;
	private Integer value;
	private String description;
	
	public static final String ID = "id";
	public static final String VALUE = "value";
	public static final String DESCRIPTION = "description";
	
	
	public SupeQuality() {
		
	}
	

	public Long getId() {
		return id;
	}

	public void setId(Long id) {
		this.id = id;
	}

	public Integer getValue() {
		return value;
	}

	public void setValue(Integer value) {
		this.value = value;
	}

	public String getDescription() {
		return description;
	}

	public void setDescription(String description) {
		this.description = description;
	}

	@Override
	public String toString() {
		return value + " - " + description;
	}

	
	@Override
	public int hashCode() {
		return computeHash( id, description, value );
	}

	@Override
	public boolean equals(Object obj) {
		if (this == obj) {
			return true;
		} else if (obj == null || getClass() != obj.getClass()) {
			return false;
		}
		
		SupeQuality that = (SupeQuality) obj;
		return equalObjects( this.getId(), that.getId() )
			&& equalObjects( this.description, that.description )
			&& equalObjects( this.value, that.value );
	}

}
