# Supplementary material for: ProteinTracker: an application for managing protein production and purification
Source: BMC Res Notes. 2012 May 10;5:224. doi: 10.1186/1756-0500-5-224 (PMC3436699; doi:10.1186/1756-0500-5-224)
Supplement: Additional file 1 — Source Code Distribution. ProteinTracker source code. Source code and build instructions for ProteinTracker. [file 1756-0500-5-224-S1.zip › proteintracker/src/net/sf/proteintracker/model/User.java]

/*
 * ProteinTracker: A system for tracking and requesting protein reagents
 *
 * (C) Copyright 2011 Stefan Ponko and Dan Van Atta
 *
 * This library is free software; you can redistribute it and/or modify it
 * under the terms of the GNU Lesser General Public License as published by
 * the Free Software Foundation; either version 3 of the License, or
 * (at your option) any later version.
 *
 * This library is distributed in the hope that it will be useful, but
 * WITHOUT ANY WARRANTY; without even the implied warranty of MERCHANTABILITY
 * or FITNESS FOR A PARTICULAR PURPOSE. See the GNU Lesser General Public
 * License for more details.
 *
 * You should have received a copy of the GNU Lesser General Public
 * License along with this library; if not, write to the Free Software
 * Foundation, Inc., 51 Franklin Street, Fifth Floor, Boston, MA  02110-1301,
 * USA.
 */
package net.sf.proteintracker.model;

import java.util.ArrayList;
import java.util.List;

public class User {
    private String userName;
    private List<UserRole> roles = new ArrayList<UserRole>();

    
    /**
     * Default empty constructor
     */
    public User() {
    	
    }
    
    
    public void addRole(UserRole role) {
        roles.add(role);
    }

    public String getUserName() {
        return userName;
    }

    public void setUserName(String userName) {
        this.userName = userName;
    }

    public void logout(){
        for(UserRole userRole : roles) {
            userRole.deAuthenticate();
        }
    }


    public boolean isAuthenticated(UserRoleName targetRole) {
        for(UserRole userRole : roles) {
            if(userRole.getRoleName().equals(targetRole)) {
                return userRole.isAuthenticated();
            }
        }
        return false;
    }

    public List<UserRoleName> getAuthenticatedRoles() {
    	List<UserRoleName> authenticatedRoles = new ArrayList<UserRoleName>();
    	for( UserRoleName role : UserRoleName.values( ) ) {
    		if( isAuthenticated( role ) ) {
    			authenticatedRoles.add( role );
    		}
    	}
    	return authenticatedRoles;
    }
    
    public boolean authenticate(UserRoleName role, String password) {
    	for(UserRole userRole : roles) {
            if(userRole.getRoleName().equals(role) ) {
            	return userRole.passwordMatches(password);
            }
        }
        return false;
    }

	/**
	 * Returns true if the current user is authenticated under any the roles as specified by the parameter array.
	 */
	public boolean isAuthenticated(UserRoleName[] targetRoles) {
		for (UserRoleName role : targetRoles) {
			if (isAuthenticated(role))
				return true;
		}
		return false;
	}
}
