# Supplementary material for: ProteinTracker: an application for managing protein production and purification
Source: BMC Res Notes. 2012 May 10;5:224. doi: 10.1186/1756-0500-5-224 (PMC3436699; doi:10.1186/1756-0500-5-224)
Supplement: Additional file 1 — Source Code Distribution. ProteinTracker source code. Source code and build instructions for ProteinTracker. [file 1756-0500-5-224-S1.zip › proteintracker/src/net/sf/proteintracker/model/UserRole.java]

/*
 * ProteinTracker: A system for tracking and requesting protein reagents
 *
 * (C) Copyright 2011 Stefan Ponko and Dan Van Atta
 *
 * This library is free software; you can redistribute it and/or modify it
 * under the terms of the GNU Lesser General Public License as published by
 * the Free Software Foundation; either version 3 of the License, or
 * (at your option) any later version.
 *
 * This library is distributed in the hope that it will be useful, but
 * WITHOUT ANY WARRANTY; without even the implied warranty of MERCHANTABILITY
 * or FITNESS FOR A PARTICULAR PURPOSE. See the GNU Lesser General Public
 * License for more details.
 *
 * You should have received a copy of the GNU Lesser General Public
 * License along with this library; if not, write to the Free Software
 * Foundation, Inc., 51 Franklin Street, Fifth Floor, Boston, MA  02110-1301,
 * USA.
 */
package net.sf.proteintracker.model;


import static net.sf.proteintracker.util.ObjectEquality.equalObjects;
import net.sf.proteintracker.util.Arguments;
import net.sf.proteintracker.util.ObjectHash;

/**
 * Encapsulates a Role name and associated password. Has utility methods to authenticate
 * a user under the given Role, which will then check that a supplied password matches
 * the encapsulated one.
 */
public class UserRole {
	
    private final UserRoleName roleName;
    private String password;
    private boolean authenticated;

    
    /**
     * Instantiates a new user role, where the role is authenticated against the given password.
     * @param role Must be non-null
     * @param password Must be non-null (use emptry string instead to denote no password)
     */
    public UserRole(UserRoleName roleName, String password) {
    	Arguments.disallowNullArguments(  roleName, password  );
    	this.roleName = roleName;
    	this.password = password;
        authenticated = false;
    }

    /**
     * Returns the enclosed role object.
     */
    public UserRoleName getRoleName() {
        return roleName;
    }
    	

    /**
     * Checks if a given password matches the password assigned to this UserRole.
     * @param password The password to check (usually from the user)
     * @return True if the password given matches that assigned for this UserRole,
     * false otherwise, case-sensitive.
     */
    protected boolean passwordMatches(String password){
        boolean auth = false;
    	if( this.password.equals(password )) {
    		auth = true;
    	}
    	authenticated = auth;
    	return auth;
    }

    /**
     * Returns true if the user has supplied a matching password for this role.
     * @see passwordMatches
     */
    protected boolean isAuthenticated() {
        return authenticated;
    }

    /**
     * Sets the user to an unauthenticated state (meaning the next time the user requests
     * this role they will have to provide the password).
     */
    protected void deAuthenticate() {
    	authenticated = false;
    }

    /**
     * Two user role objects are equal, if they are logically the same
     * (same role, same password), and if the user has authenticated against both
     * objects.
     */
    public boolean equals(Object o) {
        if (this == o) return true;
        if (o == null || getClass() != o.getClass()) return false;

        UserRole userRole = (UserRole) o;
        
        return equalObjects( authenticated, userRole.authenticated ) &&
        	equalObjects( password, userRole.password ) &&
        	equalObjects( roleName, userRole.roleName );
    }

    
    public int hashCode() {
        return ObjectHash.computeHash(roleName.toString(), password, authenticated);
    }

    public String toString() {
        return "UserRole{" +
                "roleName=" + roleName +
                ", password='" + password + '\'' +
                ", authenticated=" + authenticated +
                '}';
    }
}
