# Supplementary material for: ProteinTracker: an application for managing protein production and purification
Source: BMC Res Notes. 2012 May 10;5:224. doi: 10.1186/1756-0500-5-224 (PMC3436699; doi:10.1186/1756-0500-5-224)
Supplement: Additional file 1 — Source Code Distribution. ProteinTracker source code. Source code and build instructions for ProteinTracker. [file 1756-0500-5-224-S1.zip › proteintracker/src/net/sf/proteintracker/servlets/FileDownloadServlet.java]

package net.sf.proteintracker.servlets;

import javax.servlet.ServletConfig;
import javax.servlet.ServletException;
import javax.servlet.ServletOutputStream;
import javax.servlet.http.HttpServlet;
import javax.servlet.http.HttpServletRequest;
import javax.servlet.http.HttpServletResponse;
import java.io.File;
import java.io.FileInputStream;
import java.io.IOException;

/**
 * User: sponko
 * Date: 12/5/11
 * Time: 3:47 PM
 */
public class FileDownloadServlet extends HttpServlet{

    public void init(ServletConfig servletConfig) throws ServletException {
    }

    public void service(HttpServletRequest request, HttpServletResponse response) throws ServletException, IOException {
        String filePath = request.getParameter("filePath");
        String fileName = request.getParameter("fileName");
        response.setContentType("application/octet-stream");
        response.setHeader("Content-Disposition", "attachment; filename=\""+fileName+"\"" );
        File file = new File(filePath,fileName);
        FileInputStream is = new FileInputStream(file);
        ServletOutputStream os = response.getOutputStream();
        byte[] buf = new byte[1024];
        int length;
        while ((length = is.read(buf)) != -1)  {
            os.write(buf,0,length);
        }
        os.flush();
        is.close();
    }
}
