# Supplementary material for: ProteinTracker: an application for managing protein production and purification
Source: BMC Res Notes. 2012 May 10;5:224. doi: 10.1186/1756-0500-5-224 (PMC3436699; doi:10.1186/1756-0500-5-224)
Supplement: Additional file 1 — Source Code Distribution. ProteinTracker source code. Source code and build instructions for ProteinTracker. [file 1756-0500-5-224-S1.zip › proteintracker/src/net/sf/proteintracker/ui/Images.java]

/*
 * ProteinTracker: A system for tracking and requesting protein reagents
 *
 * (C) Copyright 2011 Stefan Ponko and Dan Van Atta
 *
 * This library is free software; you can redistribute it and/or modify it
 * under the terms of the GNU Lesser General Public License as published by
 * the Free Software Foundation; either version 3 of the License, or
 * (at your option) any later version.
 *
 * This library is distributed in the hope that it will be useful, but
 * WITHOUT ANY WARRANTY; without even the implied warranty of MERCHANTABILITY
 * or FITNESS FOR A PARTICULAR PURPOSE. See the GNU Lesser General Public
 * License for more details.
 *
 * You should have received a copy of the GNU Lesser General Public
 * License along with this library; if not, write to the Free Software
 * Foundation, Inc., 51 Franklin Street, Fifth Floor, Boston, MA  02110-1301,
 * USA.
 */
package net.sf.proteintracker.ui;

import nextapp.echo.app.ImageReference;
import nextapp.echo.app.ResourceImageReference;

public class Images {
	private final static String IMAGE_BASE = "/resource/image/";
	
	
	public static final ImageReference getUpArrowImage() {
		return  imgRef("Icon24ArrowCyanUp.gif");
	}

	
	public static final ImageReference getDownArrowImage() {
		return  imgRef("Icon24ArrowCyanDown.gif");
	}

	
	public static final ImageReference getDoubleUpArrowImage() {
		return imgRef( "Icon24ArrowCyanTop.gif");
	}

	
	public static final ImageReference getDoubleDownArrowImage() {
		return imgRef( "Icon24ArrowCyanBottom.gif");
	}
	

	public static ImageReference getLeftArrowImage() {
		return imgRef( "Icon24ArrowCyanLeft.gif");
	}

	public static ImageReference getRightArrowImage() {
		return imgRef( "Icon24ArrowCyanRight.gif");
	}

	
	
	public static ImageReference getCancelImage() {
		return imgRef("cancel.gif");
	}

	public static ImageReference getCalendarIconImage() {
		return imgRef("CalendarIcon.gif");
	}

	public static ImageReference getEditImage() {
		return imgRef( "edit.gif" );
	}
	public static ImageReference getSaveImage() {
		return imgRef( "save.gif" );
	}

	public static ImageReference getPrinterImage() {
		return imgRef( "printer.gif" );
	}

	public static ImageReference getCollageImage() {
		return imgRef("collage.jpg" );
	}

    public static ImageReference getProteinImage() {
        return imgRef("protein.jpg" );
    }

	public static ImageReference getHelpImage() {
		return imgRef( "questionmark.png" );
	}


		
	
	
	public static ImageReference getIconNo() {
		return imgRef( "Icon24No.gif");
	}

	public static ImageReference getIconYes() {
		return imgRef( "Icon24Yes.gif");
	}

	public static ImageReference getIconWarning() {
		return imgRef( "Icon24Warning.png");
	}

	
	
	private static ImageReference imgRef( String imageName ) {
		return new ResourceImageReference( IMAGE_BASE + imageName );
	}
}
