# Supplementary material for: ProteinTracker: an application for managing protein production and purification
Source: BMC Res Notes. 2012 May 10;5:224. doi: 10.1186/1756-0500-5-224 (PMC3436699; doi:10.1186/1756-0500-5-224)
Supplement: Additional file 1 — Source Code Distribution. ProteinTracker source code. Source code and build instructions for ProteinTracker. [file 1756-0500-5-224-S1.zip › proteintracker/src/net/sf/proteintracker/ui/inputscreen/AbstractInputScreen.java]

/*
 * ProteinTracker: A system for tracking and requesting protein reagents
 *
 * (C) Copyright 2011 Stefan Ponko and Dan Van Atta
 *
 * This library is free software; you can redistribute it and/or modify it
 * under the terms of the GNU Lesser General Public License as published by
 * the Free Software Foundation; either version 3 of the License, or
 * (at your option) any later version.
 *
 * This library is distributed in the hope that it will be useful, but
 * WITHOUT ANY WARRANTY; without even the implied warranty of MERCHANTABILITY
 * or FITNESS FOR A PARTICULAR PURPOSE. See the GNU Lesser General Public
 * License for more details.
 *
 * You should have received a copy of the GNU Lesser General Public
 * License along with this library; if not, write to the Free Software
 * Foundation, Inc., 51 Franklin Street, Fifth Floor, Boston, MA  02110-1301,
 * USA.
 */
package net.sf.proteintracker.ui.inputscreen;

import java.util.ArrayList;
import java.util.List;

import nextapp.echo.app.Alignment;
import nextapp.echo.app.Border;
import nextapp.echo.app.Button;
import nextapp.echo.app.Color;
import nextapp.echo.app.Column;
import nextapp.echo.app.Component;
import nextapp.echo.app.Extent;
import nextapp.echo.app.Grid;
import nextapp.echo.app.Insets;
import nextapp.echo.app.Label;
import nextapp.echo.app.Row;
import nextapp.echo.app.event.ActionEvent;
import nextapp.echo.app.event.ActionListener;
import nextapp.echo.app.layout.GridLayoutData;
import nextapp.echo.app.layout.RowLayoutData;
import net.sf.proteintracker.echo.EchoTools;
import net.sf.proteintracker.echo.appinteractions.SessionProperties;
import net.sf.proteintracker.echo.buttons.BackButton;
import net.sf.proteintracker.echo.buttons.EditButton;
import net.sf.proteintracker.echo.buttons.NextButton;
import net.sf.proteintracker.echo.buttons.PrevButton;
import net.sf.proteintracker.echo.buttons.PrintButton;
import net.sf.proteintracker.echo.buttons.SaveButton;
import net.sf.proteintracker.app.ProteinRequestApp;
import net.sf.proteintracker.db.DbFailureException;
import net.sf.proteintracker.model.RecordSet;
import net.sf.proteintracker.model.UserRoleName;
import net.sf.proteintracker.ui.Styles;
import net.sf.proteintracker.util.Arguments;
/**
 * TODO: break this class up into smaller simpler pieces
 *
 * <p> Provides common functionality for input screens. Common functionality
 * includes the UI container for the input components (Grid), and most of
 * the buttons at the bottom of the screen. </p>
 *
 *  <p> Class also provides methods to read input component values looking them up by
 * their component id. </p>
 *
 */
public abstract class AbstractInputScreen extends RecordSaveEventSource  {

	/** Enumerates the possible screen states, refers to the write access that the user is granted. */
	public static enum ScreenState {NEW, VIEW , FULL_EDIT, PARTIAL_EDIT }

	public static final transient String SAVE_BUTTON_ID = SaveButton.BUTTON_ID;
	public static final transient String EDIT_BUTTON_ID = EditButton.BUTTON_ID;
	
	private static final long serialVersionUID = 4527183724832648607L;

	/**
	 *  Fields have id's and corresponding labels, for each label that does not have an id explicitly set, the field does have
	 *  a label, then the id of the label will be set automatically to match the id of the field appended with the following suffix.
	 */
	public static final String LABEL_ID_SUFFIX = "label";

	/** Margin sizes are in pixels */
	private static final int PAGE_TOP_MARGIN = 15;
	private static final int PAGE_BOTTOM_MARGIN = 30;
	private static final int PADDING_BETWEEN_FOOTNOTES_AND_BUTTONS = 4;

	
	public static final int CELL_PADDING_HORIZONTAL = 8;
	public static final int CELL_PADDING_VERTICAL = 3;
    public static final int CONTENT_COLUMN_LEFT_MARGIN = 25;
    public static final int LEFT_MARGIN_TOTAL = CONTENT_COLUMN_LEFT_MARGIN  * 2;
    
    private static final int CONTENT_COLUMN_RIGHT_MARGIN = 20;
    private static final int CONTENT_COLUMN_VERTICAL_MARGINS = 10;
    
	protected static final String HEADER_COMPONENT_ID = "Header_Component";
	protected static final String GRID_HEADER_COMPONENT_ID = "Grid_Header_Component";

	/** This is the input component table, components are added as label field pairs to this table */
	private static final String GRID_ID = "input_grid";

	/** Input grid width in pixels */
	private static final int GRID_WIDTH_PERCENTAGE = 98;


	/** The color of the 'input grid' lines */
	private static final Color GRID_COLOR = new Color( 0, 0, 255 );

	/** The current record set, stores the current record ID, and that of the next and previous ones */
	private final RecordSet recordSet;


	/**
	 * The read/write state of the screen, does not directly refer to the user's authentication status,
	 * but to enter certain screen states, authentication is often required.
	 */
	private final ScreenState SCREEN_STATE;


	/**
	 * Method to define any required authentication roles for use of the
	 * current screen in it's current state. For example, if the screen
	 * is in view read-only mode, where anyone may see the screen,
	 * then return null to indicate no authentication required, but if the
	 * screen is in a write-enabled 'edit' mode, this method should return
	 * the appropriate allowed user role for that screen state.
	 */
	public abstract UserRoleName getRequiredLoginRole();


	/**
	 * Override this method if there are auto-calculated fields in the input screen, and return a value
	 * of true. By default this method returns false. The return value of this method effects the
	 * input prompt notes that will appear.
	 * @return True if the input screen contains fields that the user can not
	 * edit, but whose values are filled in for the user.
	 */
	public boolean containsAutoCalculatedFields() {
    	return false;
    }

	
	public abstract List<String> validateInput();
	
	/**
	 * Method is called when the user clicks the save button, this method should
	 * read the input data from screen, match up the data possibly with an
	 * existing record, or create a new, and then save the data in database.
	 * It is the responsibility of the save method to ensure that the input
	 * data is valid before saving it.
	 * 
	 * @return The id assigned to the object that was saved, or null
	 * if the object was not saved
	 */
	public abstract void save() throws DbFailureException;
	


	/**
	 * Defines if partial edit mode is supported by the screen. By default
	 * this method returns false, and should be override if the screen
	 * does support partial edits.
	 * <br />
	 * If partial edit mode is supported, then a user editing the screen
	 * will first be taken to the partial edit mode, then they will need
	 * to click the edit button again to enter 'full edit mode'.
	 *
	 * @return True indicating that the screen supports both partial
	 * and full edit modes, false indicatse that only full edit mode is
	 * supported.
	 */
	public boolean partialEditsAllowed() {
		return false;
	}

	/**
	 * Convenience constructor for an input screen in 'New' state.
	 */
	protected AbstractInputScreen( String screenId  ) {
		this(  screenId, ScreenState.NEW, 2, null );
	}

	/**
	 * Convenience constructor for an input screen in 'New' state.
	 */
	public AbstractInputScreen(  String screenId, int gridWidth   ) {
		this(  screenId, ScreenState.NEW, gridWidth, null );
	}

	/**
	 * General constructor for an InputScreen. The object whose data is
	 * displayed on screen is determined by the combination of the: recordSet
	 * argument (<code>recordSet.getCurrentId()</code>) and the
	 * <code>dataType</code> argument.
	 * 
	 * @param app Reference to ProteinRequestApp.
	 * @param screenId Component ID for this screen.
	 * @param screenState Not null, one of enum
	 *            </code>AbstractInputScreen.ScreenState</code>
	 * @param recordSet The 'current' record set for the displayed object. Must
	 *            not be null, must not be empty, should contain at least one
	 *            element.
	 * @param dataType One of enum values <code>Datatypes.Type</code>
	 */
	protected AbstractInputScreen( String screenId, ScreenState screenState, RecordSet recordSet ) {
		this( screenId, screenState, 2, recordSet );
	}


	/**
	 * Fully generic constructor for an AbstractInputScreen.
	 *
	 * @param screenId The String id for the screen.
	 * @param isNew If the screen represents brand new input, set to true, otherwise false if viewing
	 * existing data.
	 * @param editEnabled If the screen is new, this parameter must be false, otherwise set to
	 * true to allow the user to modify on-screen values.
	 * @param gridWidth The number of labelled components to display per grid row,
	 * should be greater than one. Only a value of '1' or '2' is supported.
	 */
	protected AbstractInputScreen(   String screenId,  ScreenState screenState,  int gridWidth ,
					 RecordSet recordSet ) {
		Arguments.disallowNullArguments(  screenId, screenState  );
		
		this.setId( screenId );
		this.recordSet = recordSet;
		this.SCREEN_STATE = screenState;

		if( gridWidth < 1 || gridWidth > 2 ) {
			throw new IllegalArgumentException("Grid width parameter must either be '1' or '2', " + gridWidth + ", is not a legal value.");
		}

		if( screenState != ScreenState.NEW && recordSet == null ) {
			throw new IllegalArgumentException("recordSet must not be null if in a non 'new input' mode (view mode or edit mode)");
		}

		initUI( gridWidth  );

	}


	/**
	 * Creates and adds the generic UI components for an input screen, this includes
	 * the shell of the input grid, the foot-notes and buttons at the bottom of the input
	 * grid, and all of the associated padding around those components.
	 */
	private void initUI( final int gridWidth  ) {
		Row blankHeaderRow = new Row();
        blankHeaderRow.setId( HEADER_COMPONENT_ID );
        blankHeaderRow.add( EchoTools.createSpacerColumn( PAGE_TOP_MARGIN ));   
        
        if( SessionProperties.clientBrowserIsInternetExplorer( ) ) {
        	blankHeaderRow.setInsets(new Insets( PAGE_TOP_MARGIN ));
        }
        add( blankHeaderRow );

		// main content column contains everything: minus the page header
		Column mainContentColumn = new Column( );
	//	add( mainContentColumn );

		
		
		
		mainContentColumn.setInsets( new Insets( CONTENT_COLUMN_LEFT_MARGIN, CONTENT_COLUMN_VERTICAL_MARGINS,
				CONTENT_COLUMN_RIGHT_MARGIN, CONTENT_COLUMN_VERTICAL_MARGINS ) );


		// contentRow contains LHS, RHS margins, and the mainContentColumn
		Row contentRow = new Row();
		contentRow.add( EchoTools.createSpacerRow( CONTENT_COLUMN_LEFT_MARGIN ) );
		contentRow.add( mainContentColumn );
		contentRow.add( EchoTools.createSpacerRow( CONTENT_COLUMN_LEFT_MARGIN ) );
		add( contentRow );

		// input grid title row
		Row inputTitleRow = new Row();
		RowLayoutData layout = new RowLayoutData();
		layout.setWidth( new Extent( GRID_WIDTH_PERCENTAGE, Extent.PERCENT ));
		inputTitleRow.setLayoutData( layout );
		inputTitleRow.setId( GRID_HEADER_COMPONENT_ID );
		mainContentColumn.add( inputTitleRow );

		// populate the main content column now
		Row inputGridRow = new Row();
		layout = new RowLayoutData();
		layout.setWidth( new Extent( 100, Extent.PERCENT ));
		inputGridRow.setLayoutData( layout );

		Grid inputGrid = createInputGrid( gridWidth );		// grid width is width in terms of number of columns (usually one column, or two columns)
		inputGridRow.add( inputGrid );

		mainContentColumn.add( inputGridRow );
		mainContentColumn.add( createFootNotesColumn() );
		mainContentColumn.add( createButtonRow(   ) );

		if( isPartialEditScreen() || isFullEditScreen() ) {
			mainContentColumn.add( generateEditNotesColumn() );
		}
		mainContentColumn.add( EchoTools.createSpacerColumn( PADDING_BETWEEN_FOOTNOTES_AND_BUTTONS ));
		Row bottomMarginRow = new Row();
		bottomMarginRow.add( EchoTools.createSpacerColumn( PAGE_BOTTOM_MARGIN ));
		mainContentColumn.add(  bottomMarginRow  );
	}

	private Column generateEditNotesColumn( ) {
		List<String> notes = generateEditNotes( getScreenState() );
		Column c = new Column();
		for( String note : notes ) {
			Label label = new Label( note );
			label.setStyleName( Styles.LABEL_REQUIRED_FIELD );
			c.add( label );
		}
		return c;
	}

	protected List<String> generateEditNotes( ScreenState currentScreenState) {
		List<String> notes = new ArrayList<String>();
		if( currentScreenState.equals( ScreenState.FULL_EDIT )) {
			notes.add("-You may now update all fields");
		}
		return notes;
	}


	
	private Grid createInputGrid( int gridColumnCount ) {
		Grid grid = new Grid( gridColumnCount*2 ); // gridwidth*2 - since we'll need a column
													// for both the label and field
		grid.setId( GRID_ID );

		grid.setOrientation( Grid.ORIENTATION_HORIZONTAL);
		grid.setBorder(new Border(1, GRID_COLOR, Border.STYLE_GROOVE));
		grid.setInsets(new Insets( CELL_PADDING_HORIZONTAL, CELL_PADDING_VERTICAL ));

		if (gridColumnCount == 1) {
			grid.setColumnWidth(0, new Extent(50, Extent.PERCENT));
			grid.setColumnWidth(1, new Extent(50, Extent.PERCENT));
		} else if (gridColumnCount == 2) {
			grid.setColumnWidth(0, new Extent(25, Extent.PERCENT ));
			grid.setColumnWidth(1, new Extent(25, Extent.PERCENT ));
			grid.setColumnWidth(2, new Extent(25, Extent.PERCENT ));
			grid.setColumnWidth(3, new Extent(25, Extent.PERCENT ));
		}
		return grid;
	}


	private Column createFootNotesColumn(  ) {
		List<Label> footNoteLabels = new ArrayList<Label>();
        footNoteLabels.add( new Label("-Required fields in red and *") );
        if( containsAutoCalculatedFields() ) {
        	footNoteLabels.add( new Label("-Grey fields will be filled in automatically") );
        }

        Column footNotesColumn = new Column();
        for( Label footNote: footNoteLabels ) {
        	footNote.setStyleName( Styles.LABEL_REQUIRED_FIELD );
        	footNotesColumn.add( footNote );
        }
        footNotesColumn.add( EchoTools.createSpacerColumn(  2  ));
        return footNotesColumn;
	}

	/**
	 * Creates the buttons that appear at the bottom of the input grid.
	 * AbstractInputScreen is smart enough to add the correct buttons
	 * depending upon the input screen mode (new input, view only, view with write enabled )
	 */
	private final Component createButtonRow(   ) {
        Grid buttonGrid = new Grid(2);

       // buttonGrid.setWidth( size );
       buttonGrid.setWidth( new Extent( 100, Extent.PERCENT ));

        Row lhsRow = new Row();
        lhsRow.setAlignment( Alignment.ALIGN_LEFT );
        buttonGrid.add( lhsRow );

        Row rhsRow = new Row();
        rhsRow.setAlignment( Alignment.ALIGN_RIGHT );
        buttonGrid.add( rhsRow );


        ButtonMaker buttonMaker = new ButtonMaker();
        // add buttons that appear on the left (save/edit/print)
		if( isWriteEnabled() ) {
			lhsRow.add( buttonMaker.createSaveButton()  );
		}

		if( isViewScreen() || isPartialEditScreen() ) {
			lhsRow.add( buttonMaker.createEditButton() );
		}


		if( !isWriteEnabled() ) {
			lhsRow.add( buttonMaker.createPrintButton()  );
		}


        // add buttons that appear on the right (next/prev/back)
		if( !isNewScreen() ) {
			rhsRow.add( buttonMaker.createBackButton()  );
			if( recordSet != null && recordSet.size() > 1 ) {
				rhsRow.add( buttonMaker.createPrevRecordButton()  );
				rhsRow.add( buttonMaker.createNextRecordButton () );
			}
		}
		return buttonGrid;
	}


	private class ButtonMaker {
		private Button createPrintButton( ) {
			Button button = new PrintButton( );
			button.addActionListener( new ActionListener( ) {
				private static final long serialVersionUID = 7431583366362957923L;

				public void actionPerformed( ActionEvent event ) {
					try {
						print( getCurrentRecordId() );
					} catch( DbFailureException e ) {
						ProteinRequestApp.getActiveInstance().handleDbFailure( e );
					}
				}
			} );
			return button;
		}

		private Button createBackButton( ) {
			Button button = new BackButton( );

			button.addActionListener( new ActionListener( ) {
				private static final long serialVersionUID = -4104132195187577474L;

				public void actionPerformed( ActionEvent event ) {
					ProteinRequestApp.getActiveInstance( ).getNavigation( ).showLastTableScreen( );
				}
			} );
			return button;
		}

		private Button createNextRecordButton( ) {
			Button button = new NextButton( );

			button.addActionListener( new ActionListener( ) {
				private static final long serialVersionUID = -8363843201062833302L;

				public void actionPerformed( ActionEvent event ) {
					// record set is inverse order, so the 'next' record is actually the previous
					recordSet.setCurrentRecord( recordSet.getPreviousRecord( ) );
					changeScreenState( getCurrentRecordSet(), ScreenState.VIEW );
				}
			} );
			return button;
		}

		private Button createPrevRecordButton( ) {
			Button button = new PrevButton( );

			button.addActionListener( new ActionListener( ) {
				private static final long serialVersionUID = 6146175777735000898L;

				public void actionPerformed( ActionEvent event ) {
					recordSet.setCurrentRecord( recordSet.getNextRecord( ) );
					changeScreenState( getCurrentRecordSet(), ScreenState.VIEW );
				}
			} );
			return button;
		}

		private Button createSaveButton( ) {
			Button button = new SaveButton( );
			button.setAlignment( new Alignment( Alignment.LEFT, Alignment.BOTTOM ) );

			button.setId( SAVE_BUTTON_ID );
			button.addActionListener( new ActionListener( ) {
				private static final long serialVersionUID = -2251918817083837860L;

				public void actionPerformed( ActionEvent event ) {
					try {
						save( );
					} catch( DbFailureException e ) {
						ProteinRequestApp.getActiveInstance( ).getNavigation( ).showSplashScreen( );
						ProteinRequestApp.getActiveInstance( ).reportErrorToUser( e );
					}
				}
			} );
			return button;
		}

		private Button createEditButton( ) {
			Button button = new EditButton( );
			button.setId( EDIT_BUTTON_ID );
			button.addActionListener( new ActionListener( ) {
				private static final long serialVersionUID = -3733545442608147413L;

				public void actionPerformed( ActionEvent event ) {
					if( partialEditsAllowed( ) && isViewScreen( ) ) {
						changeScreenState( getCurrentRecordSet(),  ScreenState.PARTIAL_EDIT );
					} else {
						changeScreenState( getCurrentRecordSet(), ScreenState.FULL_EDIT );
					}
				}
			} );
			if( isPartialEditScreen( ) ) {
				button.setText( "Edit All" );
			}
			return button;
		}
	}
	
	public abstract void print( long objectId ) throws DbFailureException ;
	public abstract void changeScreenState(RecordSet currentRecordSet ,  ScreenState newScreenState );

	/**
	 * Returns the current record id being displayed on the screen.
	 * Typically will not be used for 'new input' screens.
	 * @throws NullPointerException Thrown if the current record set is not set.
	 */
	public final long getCurrentRecordId() {
		return recordSet.getCurrentRecord().getId( );
	}

	/**
	 * Returns the current screen state, the screen state determines
	 * the read/write privileges granted to the user for the this screen.
	 */
	public final ScreenState getScreenState() {
		return SCREEN_STATE;
	}


	/** Returns true if the screen is in 'new input' mode. */
	public final boolean isNewScreen() {
		return SCREEN_STATE == ScreenState.NEW;
	}

	/** Returns true if the screen is in partial edit mode. */
	public final boolean isPartialEditScreen() {
		return SCREEN_STATE == ScreenState.PARTIAL_EDIT;
	}

	/** Returns true if the screen is in full edit mode. */
	public final boolean isFullEditScreen() {
		return SCREEN_STATE == ScreenState.FULL_EDIT;
	}

	/** Returns true if the screen is in view mode. */
	public final boolean isViewScreen() {
		return SCREEN_STATE == ScreenState.VIEW;
	}

    public Label createRequiredFieldLabel( String labelValue ) {
        Label label = new Label( labelValue );
        label.setStyleName(  Styles.LABEL_RED_TEXT );
        return label;
    }

	/**
	 * Returns true if the current screen allows the user to enter input.
	 * Same as checking if the screen is NOT in a read-only mode.
	 */
	public final  boolean isWriteEnabled() {
		return  isNewScreen() || isFullEditScreen() || isPartialEditScreen();
	}

	/**
	 * Method to set header content, should be a valid child of <code>Column</code>.
	 * The header contents are displayed immediately above the input grid table.
	 * By default the header content will be empty and not visible.
	 *
	 * @param header The header component to add, must not be null.
	 */
	public final void setPageHeader( final Component header ) {
		Arguments.disallowNullArguments(  header  );
		EchoTools.replaceComponent( HEADER_COMPONENT_ID, this, header );
		header.setId( HEADER_COMPONENT_ID );
	}


	public final void setInputGridHeader( final Component header ) {
		Arguments.disallowNullArguments(  header  );

		Component parent = getComponent( GRID_HEADER_COMPONENT_ID ).getParent( );
		EchoTools.replaceComponent( GRID_HEADER_COMPONENT_ID, parent, header );
		header.setId( GRID_HEADER_COMPONENT_ID );
	}

	/** Simple getter for the current RECORD_SET */
	public final RecordSet getCurrentRecordSet() {
		return recordSet;
	}

	/**
	 * Adds two components to the UI layout grid.
	 */
	public final void add( Component label , Component inputField ) {
		this.add( label, inputField, new ColSpan( 1 ));
	}

	
	public static class ColSpan {
		public final int columnSpan;
		public ColSpan( int colSpan ) {
			this.columnSpan = colSpan;
		}
	}

	/**
	 * Adds a label and field to the UI. Allows for the field to span multiple columns.
	 */
	public final void add( Component label, Component field, ColSpan colSpan ) {
		final int ROW_SPAN = 1;
		GridLayoutData gridLayout = new GridLayoutData( colSpan.columnSpan, ROW_SPAN );
		field.setLayoutData(  gridLayout  );

		Grid grid = (Grid) getComponent( GRID_ID );
		grid.add( label );
		grid.add( field );
		
		if( label.getId() == null && field.getId() != null ) {
			label.setId( field.getId() + LABEL_ID_SUFFIX );
		}
	}
	
	public boolean containsInputErrors() {
		return validateInput().size() != 0;
	}

}
