# Supplementary material for: ProteinTracker: an application for managing protein production and purification
Source: BMC Res Notes. 2012 May 10;5:224. doi: 10.1186/1756-0500-5-224 (PMC3436699; doi:10.1186/1756-0500-5-224)
Supplement: Additional file 1 — Source Code Distribution. ProteinTracker source code. Source code and build instructions for ProteinTracker. [file 1756-0500-5-224-S1.zip › proteintracker/src/net/sf/proteintracker/ui/inputscreen/ApplicationFieldMaker.java]

/*
 * ProteinTracker: A system for tracking and requesting protein reagents
 *
 * (C) Copyright 2011 Stefan Ponko and Dan Van Atta
 *
 * This library is free software; you can redistribute it and/or modify it
 * under the terms of the GNU Lesser General Public License as published by
 * the Free Software Foundation; either version 3 of the License, or
 * (at your option) any later version.
 *
 * This library is distributed in the hope that it will be useful, but
 * WITHOUT ANY WARRANTY; without even the implied warranty of MERCHANTABILITY
 * or FITNESS FOR A PARTICULAR PURPOSE. See the GNU Lesser General Public
 * License for more details.
 *
 * You should have received a copy of the GNU Lesser General Public
 * License along with this library; if not, write to the Free Software
 * Foundation, Inc., 51 Franklin Street, Fifth Floor, Boston, MA  02110-1301,
 * USA.
 */
package net.sf.proteintracker.ui.inputscreen;

import nextapp.echo.app.Component;
import nextapp.echo.app.Label;
import nextapp.echo.app.TextArea;
import nextapp.echo.app.TextField;
import net.sf.proteintracker.echo.GenericInputComponentMaker;
import net.sf.proteintracker.echo.uicomponent.models.TextFieldModel;
import net.sf.proteintracker.model.BaseBean;
import net.sf.proteintracker.ui.Styles;
import net.sf.proteintracker.ui.RequiredFieldLabel;
import net.sf.proteintracker.util.StringUtil;

import java.text.DecimalFormat;

// TODO rename this class with a better name
public class ApplicationFieldMaker {
	protected static final int TEXT_FIELD_LENGTH = 30;
	private static final int INTEGER_FIELD_MAX_LENGTH = 10;
	private static final int FLOAT_FIELD_MAX_LENGTH = 10;	
	
	private final AbstractInputScreen inputScreen;
	
	public ApplicationFieldMaker( AbstractInputScreen inputScreen ) {
		this.inputScreen = inputScreen;
	}

	protected Component get( String componentId ) {
		return inputScreen.getComponent( componentId );
	}
	
	public final boolean isWriteEnabled() {
		return inputScreen.isWriteEnabled( );
	}
	
	public final void addBlankField() {
		inputScreen.add( new Label(""), new Label(""));
	}

    public final void addProjectField( String projectFieldValue ) {
        Component label = new RequiredFieldLabel( "Project*" );
        Component field = createStandardTextField(  projectFieldValue , BaseBean.PROJECT, BaseBean.PROJECT_MAX_LENGTH );
        inputScreen.add( label, field );
    }

	public final GenericInputComponentMaker getInputComponentFactory() {
		GenericInputComponentMaker inputComponentFactory = new GenericInputComponentMaker();
		inputComponentFactory.setDefaultTextFieldLength(  TEXT_FIELD_LENGTH  );
		return inputComponentFactory;
	}
	
	protected final Component createDisabledTextField( Long value, String id ) {
		String textValue = "";
		if( value != null ) {
			textValue = String.valueOf( value );
		}
		return createDisabledTextField( textValue, id );
	}
	
	protected final Component createDisabledTextField( Float value, String id ) {
		String textValue = "";
		if( value != null ) {
			textValue = String.valueOf( value );
		}
		return createDisabledTextField( textValue, id );
	}
	
	protected final Component createDisabledTextArea( String value, String id ) {
		TextArea area = (TextArea) createStandardTextArea( value, id , value.length() ); 
		area.setStyleName(  Styles.TEXT_FIELD_DISABLED  );
		area.setEditable(  false  );
		area.setEnabled(  false  );
		return area;
		
	}
	protected final Component createDisabledTextField( String value, String id ) {
		TextField field = (TextField) createStandardTextField( value, id, value.length() + 1 );
		field.setStyleName(  Styles.TEXT_FIELD_DISABLED  );
		field.setEnabled(  false  );
		field.setEditable(  false  );
		return field;
	}
	
	private Component createStandardTextField( String value, String id, int maxLength , boolean editEnabled ) {
		GenericInputComponentMaker fieldMaker = getInputComponentFactory();
		value = StringUtil.nonNullString(  value  );
		if( value.equals( "null")) {
			value = "";
		}
		TextFieldModel model = new TextFieldModel( value , fieldLength(), fieldMax( maxLength ));
		
		Component field = fieldMaker.createTextField(  model, editEnabled );
		field.setId( id );
		return field;
	}
	
	protected final Component createStandardTextField( String value, String id, int maxLength ) {
		boolean writeEnabled = inputScreen.isNewScreen( ) || inputScreen.isFullEditScreen( );
		return createStandardTextField( value, id, maxLength, writeEnabled );
	}
	
	protected final Component createTextFieldForIntegerValue( Integer value, String id ) {
		return createStandardTextField( String.valueOf( value ), id, INTEGER_FIELD_MAX_LENGTH );
	}
	
	protected final Component createTextFieldForIntegerValue( Long value, String id ) {
		// TODO fields with Long values should be handled differently, as they can
		// have a much longer length...
		return createStandardTextField( String.valueOf( value ), id, INTEGER_FIELD_MAX_LENGTH );
	}
	
	protected final Component createTextFieldForFloatValue( Float value, String id ) {
		return createStandardTextField( String.valueOf( value ), id, FLOAT_FIELD_MAX_LENGTH );
	}

	protected final Component createTextFieldForFloatValue( Float value, String id , boolean writeEnabled) {
		return createStandardTextField( String.valueOf( value ), id, FLOAT_FIELD_MAX_LENGTH , writeEnabled );
	}

	protected final Component createEnabledDuringPartialEditTextField( String value, String id, int maxLength ) {
		boolean enabled = inputScreen.isFullEditScreen( ) || inputScreen.isPartialEditScreen( );
		return createStandardTextField( value, id, maxLength, enabled );
	}

	protected final Component createEnabledDuringPartialEditTextField( Float value, String id  ) {
		boolean enabled = !inputScreen.isViewScreen( );
		return createStandardTextField( String.valueOf( value ), id, FLOAT_FIELD_MAX_LENGTH, enabled );
	}

	protected final Component createStandardTextArea( String value, String id, int maxLength ) {
		GenericInputComponentMaker fieldMaker = getInputComponentFactory();
		value = StringUtil.nonNullString(  value  );
		if( value.equals( "null")) {
			value = "";
		} 
		TextFieldModel model = new TextFieldModel( value , fieldLength(), fieldMax( maxLength ));
		
		Component field = fieldMaker.createTextArea(  model, isWriteEnabled()  );
		field.setId( id );
		return field;
	}

	protected void add( Component label, Component field ) {
		inputScreen.add( label, field );
	}

	protected void add( Component label, Component field , AbstractInputScreen.ColSpan colSpan ) {
		inputScreen.add( label, field , colSpan );
	}

	protected TextFieldModel.FieldLength fieldLength( ) {
		return new TextFieldModel.FieldLength( TEXT_FIELD_LENGTH );
	}
	protected TextFieldModel.FieldLength fieldLength( int length ) {
		return new TextFieldModel.FieldLength( length );
	}
	
	protected TextFieldModel.MaxLength fieldMax( int length ) {
		return new TextFieldModel.MaxLength( length );
	}

    public static String roundAndFormatFloat(Float value, int numberDecimalPlaces) {
        if (value == null) {
            return "";
        } else {
            float multiplier = 1;
            for (int i = 0; i < numberDecimalPlaces; i++) {
                multiplier = multiplier * 10;
            }

            int rounded = Math.round(value * multiplier);
            float roundedFloatValue = ((float) rounded) / multiplier;

            StringBuilder sb = new StringBuilder();
            sb.append("#");
            if (numberDecimalPlaces > 0) {
                sb.append(".");
                for (int i = 0; i < numberDecimalPlaces; i++) {
                    sb.append('#');
                }
            }
            DecimalFormat formatter = new DecimalFormat(sb.toString());
            return formatter.format(roundedFloatValue);
        }
    }

}
