# Supplementary material for: ProteinTracker: an application for managing protein production and purification
Source: BMC Res Notes. 2012 May 10;5:224. doi: 10.1186/1756-0500-5-224 (PMC3436699; doi:10.1186/1756-0500-5-224)
Supplement: Additional file 1 — Source Code Distribution. ProteinTracker source code. Source code and build instructions for ProteinTracker. [file 1756-0500-5-224-S1.zip › proteintracker/src/net/sf/proteintracker/ui/inputscreen/cells/CellLineFieldMaker.java]

/*
 * ProteinTracker: A system for tracking and requesting protein reagents
 *
 * (C) Copyright 2011 Stefan Ponko and Dan Van Atta
 *
 * This library is free software; you can redistribute it and/or modify it
 * under the terms of the GNU Lesser General Public License as published by
 * the Free Software Foundation; either version 3 of the License, or
 * (at your option) any later version.
 *
 * This library is distributed in the hope that it will be useful, but
 * WITHOUT ANY WARRANTY; without even the implied warranty of MERCHANTABILITY
 * or FITNESS FOR A PARTICULAR PURPOSE. See the GNU Lesser General Public
 * License for more details.
 *
 * You should have received a copy of the GNU Lesser General Public
 * License along with this library; if not, write to the Free Software
 * Foundation, Inc., 51 Franklin Street, Fifth Floor, Boston, MA  02110-1301,
 * USA.
 */
package net.sf.proteintracker.ui.inputscreen.cells;


import static net.sf.proteintracker.model.BaseBean.COMMENTS;
import static net.sf.proteintracker.model.CellLine.BANKED_BY;
import static net.sf.proteintracker.model.CellLine.BANKED_BY_MAX_LENGTH;
import static net.sf.proteintracker.model.CellLine.BANKING_DATE;
import static net.sf.proteintracker.model.CellLine.BOX_NUMBER;
import static net.sf.proteintracker.model.CellLine.BOX_NUMBER_MAX_LENGTH;
import static net.sf.proteintracker.model.CellLine.CANE_NUMBER;
import static net.sf.proteintracker.model.CellLine.CATALOG_NUMBER;
import static net.sf.proteintracker.model.CellLine.CATALOG_NUMBER_MAX_LENGTH;
import static net.sf.proteintracker.model.CellLine.CELL_LINE_ID;
import static net.sf.proteintracker.model.CellLine.COMMENT_MAX_LENGTH;
import static net.sf.proteintracker.model.CellLine.CONSTRUCT_SET;
import static net.sf.proteintracker.model.CellLine.CULTURE_DAYS;
import static net.sf.proteintracker.model.CellLine.DESCRIPTION;
import static net.sf.proteintracker.model.CellLine.DESCRIPTION_MAX_LENGTH;
import static net.sf.proteintracker.model.CellLine.FREEZE_MEDIA;
import static net.sf.proteintracker.model.CellLine.FREEZE_MEDIA_MAX_LENGTH;
import static net.sf.proteintracker.model.CellLine.LIQUID_NITROGEN;
import static net.sf.proteintracker.model.CellLine.MYCOPLASMA_COMMENTS;
import static net.sf.proteintracker.model.CellLine.MYCOPLASMA_COMMENTS_MAX_LENGTH;
import static net.sf.proteintracker.model.CellLine.MYCOPLASMA_TEST_DATE;
import static net.sf.proteintracker.model.CellLine.MYCOPLASMA_TEST_RESULT;
import static net.sf.proteintracker.model.CellLine.ORIGIN;
import static net.sf.proteintracker.model.CellLine.ORIGIN_MAX_LENGTH;
import static net.sf.proteintracker.model.CellLine.SLOT_NUMBER;
import static net.sf.proteintracker.model.CellLine.SLOT_NUMBER_MAX_LENGTH;
import static net.sf.proteintracker.model.CellLine.TYPE;

import java.util.ArrayList;
import java.util.Collections;
import java.util.Date;
import java.util.List;
import java.util.Set;

import nextapp.echo.app.Component;
import nextapp.echo.app.Label;
import nextapp.echo.app.event.ActionEvent;
import nextapp.echo.app.event.ActionListener;
import net.sf.proteintracker.echo.ComponentReader;
import net.sf.proteintracker.echo.GenericInputComponentMaker;
import net.sf.proteintracker.echo.uicomponent.ListItemRenderer;
import net.sf.proteintracker.echo.uicomponent.MultiSelectBox;
import net.sf.proteintracker.echo.uicomponent.SingleSelectBox;
import net.sf.proteintracker.echo.uicomponent.models.SingleSelectFieldModel;
import net.sf.proteintracker.db.DbFailureException;
import net.sf.proteintracker.model.CellLine;
import net.sf.proteintracker.model.Construct;
import net.sf.proteintracker.ui.LabelMaker;
import net.sf.proteintracker.ui.RequiredFieldLabel;
import net.sf.proteintracker.ui.inputscreen.ApplicationFieldMaker;
import net.sf.proteintracker.ui.inputscreen.ConstructMultiSelectField;

public class CellLineFieldMaker extends ApplicationFieldMaker {

	public final static List<String> CELL_LINE_TYPES = new ArrayList<String>( );
	public final static List<String> MYCOPLASMA_TEST_RESULT_CHOICES = new ArrayList<String>( );

	static {
		Collections.addAll( CELL_LINE_TYPES, CellLine.TYPE_PARENTAL, CellLine.TYPE_STABLE, CellLine.TYPE_HYBRIDOMA );
		Collections.addAll( MYCOPLASMA_TEST_RESULT_CHOICES, "Positive", "Negative" );
	}

	private final GenericInputComponentMaker fieldMaker;
	private final LabelMaker labelMaker;
	private final CellLineScreen screen;

	private static final String INSERT_FIELD_ID = "cell_line_insert_field";

	public CellLineFieldMaker( CellLineScreen cellLineScreen ) {
		super( cellLineScreen );
		this.screen = cellLineScreen;
		fieldMaker = getInputComponentFactory( );
		labelMaker = new LabelMaker( );
	}

	public void addCellLineIdField( String value ) {
		Component label = new Label( "Cell Number" );
		Component field = createDisabledTextField( value, CELL_LINE_ID  );
		add( label, field );
	}

	public void addCellTypeField( String fieldValue ) {
		Component label = new RequiredFieldLabel( "Cell Type*" );
		Component field = (new CellTypeSelectionFieldMaker( )).makeField( fieldValue );
		add( label, field );
	}

	private class CellTypeSelectionFieldMaker {
		@SuppressWarnings("unchecked")
		public Component makeField( String fieldValue ) {
			SingleSelectFieldModel<String> selectionModel = new SingleSelectFieldModel<String>(
					CELL_LINE_TYPES, fieldValue, null  );
			selectionModel.setNullSelectionText(  "Select Type"  );
			
			Component field = fieldMaker.createSingleSelectField( selectionModel, screen
					.isWriteEnabled( ) );
			field.setId(  TYPE  );
			
			if( isWriteEnabled( ) ) {
				addSelectionListenerToField( (SingleSelectBox<String>) field );
			}
			return field;
		}

		private void addSelectionListenerToField( SingleSelectBox<String> selectionBox ) {
			selectionBox.addActionListener( new ActionListener( ) {
				private static final long serialVersionUID = 2362103444959874725L;

				public void actionPerformed( ActionEvent e ) {
					handleCellLineChanged( );
				}
			} );
		}

		private void handleCellLineChanged( ) {
			Component cellTypeField = screen.getComponent( TYPE );
			String selection = (String) ComponentReader.readSelection( cellTypeField );

			if( isStableCellType( selection ) ) {
                enableCellLineConstructSetField( );
			} else {
                disableAndClearCellLineConstructSetField( );
			}
		}

        private boolean isStableCellType( String cellTypeValue ) {
            return (cellTypeValue == null) || (cellTypeValue.equals( CellLine.TYPE_STABLE ));
        }

		private void disableAndClearCellLineConstructSetField( ) {
			Component constructSet = getConstructSetField( );
			((MultiSelectBox<?>) constructSet).setSelectedIndices( null );
			constructSet.setEnabled( false );
		}

		private Component getConstructSetField( ) {
			return screen.getComponent( CONSTRUCT_SET );
		}

		private void enableCellLineConstructSetField( ) {
			getConstructSetField( ).setEnabled( true );
		}
	}

	public void addConstructSetField( Set<Construct> fieldValue ) throws DbFailureException {
		List<String> labelText = new ArrayList<String>( );
		labelText.add( "DNA*" );
		labelText.add( "stables only" );
		if( screen.isWriteEnabled( ) ) {
			labelText.add( "(Hold ctrl to select more than one DNA)" );
		}
		Component label = labelMaker.createRequiredFieldLabel( labelText );

	
		Component field = super.getInputComponentFactory( ).createMultiSelectField(  new ConstructMultiSelectField( fieldValue ) ,  isWriteEnabled() );
		field.setEnabled( constructSetFieldInitiallyEnabled() );
		field.setId( CONSTRUCT_SET );
		add( label, field );
	}

	
	private boolean constructSetFieldInitiallyEnabled() throws DbFailureException {
		if( screen.isFullEditScreen( ) ) {
			return cellLineTypeIsStable();
		} else {
			// disable on view screens and new input screens, new input screen this field is enabled by an action listener on the cell type field
			return false;
		}
	}
	
	private boolean cellLineTypeIsStable() throws DbFailureException{
		CellLine cellLine = screen.loadCellLine( );
		return  cellLine.getType( ) != null && cellLine.getType( ).equalsIgnoreCase(  CellLine.TYPE_STABLE );
	}
	
	
	public static ListItemRenderer<Construct> cellLineConstructSetListRenderer( ) {
		return new ListItemRenderer<Construct>( ) {
			public String renderElement( Construct construct ) {
				String constructSelectItem = String.valueOf( construct.getId( ) );
				if( construct.getConstructName( ) != null ) {
					constructSelectItem += "-" + construct.getConstructName( );
				}
				return constructSelectItem;
			}
		};
	}

	public void addDescriptionField( String fieldValue ) {
		Component label = new Label( "Description" );
		Component field = super.createStandardTextArea( fieldValue, DESCRIPTION, DESCRIPTION_MAX_LENGTH );
		add( label, field );
	}

	public void addOriginField( String fieldValue ) {
		Component label = new Label( "Origin" );
		Component field = createStandardTextField( fieldValue, ORIGIN, ORIGIN_MAX_LENGTH );
		add( label, field );
	}

	public void addInsertField( String fieldValue ) {
		Component label = new Label( "Insert" );
		Component field = createDisabledTextField( fieldValue, INSERT_FIELD_ID );
		add( label, field );
	}

	public void addBankingDateField( Date fieldValue ) {
		Component label = new Label( "Banking Date" );
		Component field = fieldMaker.createDateField( fieldValue, isWriteEnabled( ) );
		field.setId( BANKING_DATE );
		add( label, field );
	}

	public void addBankedByField( String fieldValue ) {
		Component label = new Label( "Banked by" );
		Component field = createStandardTextField( fieldValue, BANKED_BY, BANKED_BY_MAX_LENGTH );
		add( label, field );
	}

	public void addLiquidNitrogenField( Integer fieldValue ) {
		Component label = new Label( "Liquid Nitrogen (1,2,...)" );
		Component field = createTextFieldForIntegerValue( fieldValue, LIQUID_NITROGEN );
		add( label, field );
	}

	public void addCaneNumberField( Integer fieldValue ) {
		Component label = new Label( "Cane Number" );
		Component field = createTextFieldForIntegerValue( fieldValue, CANE_NUMBER );
		add( label, field );
	}

	public void addBoxNumberField( String fieldValue ) {
		Component label = new Label( "Box" );
		Component field = createStandardTextField( fieldValue, BOX_NUMBER, BOX_NUMBER_MAX_LENGTH );
		add( label, field );
	}

	public void addSlotNumberField( String fieldValue ) {
		Component label = new Label( "Slot(s)" );
		Component field = createStandardTextField( fieldValue, SLOT_NUMBER, SLOT_NUMBER_MAX_LENGTH );
		add( label, field );
	}

	public void addFreezeMediaField( String fieldValue ) {
		Component label = new Label( "Freeze Media" );
		Component field = createStandardTextField( fieldValue, FREEZE_MEDIA, FREEZE_MEDIA_MAX_LENGTH );
		add( label, field );
	}

	public void addDaysCulturedField( Float fieldValue ) {
		Component label = new Label( "Days Cultured" );
		Component field = createTextFieldForFloatValue( fieldValue, CULTURE_DAYS );
		add( label, field );
	}

	public void addMycoplasmaTestResultField( String fieldValue ) {
		Component label = new Label( "Mycoplasma Test Result" );
		SingleSelectFieldModel<String> selectionModel = new SingleSelectFieldModel<String>(
				MYCOPLASMA_TEST_RESULT_CHOICES, fieldValue, null );
		selectionModel.setNullSelectionText(  "Select Result"  );
		
		Component field = fieldMaker.createSingleSelectField( selectionModel, isWriteEnabled( ) );
		field.setId(  MYCOPLASMA_TEST_RESULT );
		add( label, field );
	}

	public void addMycoplasmaTestDateField( Date fieldValue ) {
		Component label = new Label( "Mycoplasma Test Date" );
		Component field = fieldMaker.createDateField( fieldValue, isWriteEnabled( ) );
		field.setId( MYCOPLASMA_TEST_DATE );
		add( label, field );
	}

	public void addMycoplasmaTestCommentsField( String fieldValue ) {
		Component label = new Label( "Mycoplasma Test Comments" );
		Component field = createStandardTextArea( fieldValue, MYCOPLASMA_COMMENTS,
				MYCOPLASMA_COMMENTS_MAX_LENGTH );
		add( label, field );
	}

	public void addCommentsField( String fieldValue ) {
		Component label = new Label( "Comments" );
		Component field = createStandardTextArea( fieldValue, COMMENTS, COMMENT_MAX_LENGTH );
		add( label, field );
	}

	public void addCatalogNumberField( String fieldValue ) {
		Component label = new Label( "Catalog #" );
		Component field = createStandardTextField( fieldValue, CATALOG_NUMBER, CATALOG_NUMBER_MAX_LENGTH );
		add( label, field );
	}

}
