# Supplementary material for: ProteinTracker: an application for managing protein production and purification
Source: BMC Res Notes. 2012 May 10;5:224. doi: 10.1186/1756-0500-5-224 (PMC3436699; doi:10.1186/1756-0500-5-224)
Supplement: Additional file 1 — Source Code Distribution. ProteinTracker source code. Source code and build instructions for ProteinTracker. [file 1756-0500-5-224-S1.zip › proteintracker/src/net/sf/proteintracker/ui/inputscreen/cells/CellLineScreen.java]

/*
 * ProteinTracker: A system for tracking and requesting protein reagents
 *
 * (C) Copyright 2011 Stefan Ponko and Dan Van Atta
 *
 * This library is free software; you can redistribute it and/or modify it
 * under the terms of the GNU Lesser General Public License as published by
 * the Free Software Foundation; either version 3 of the License, or
 * (at your option) any later version.
 *
 * This library is distributed in the hope that it will be useful, but
 * WITHOUT ANY WARRANTY; without even the implied warranty of MERCHANTABILITY
 * or FITNESS FOR A PARTICULAR PURPOSE. See the GNU Lesser General Public
 * License for more details.
 *
 * You should have received a copy of the GNU Lesser General Public
 * License along with this library; if not, write to the Free Software
 * Foundation, Inc., 51 Franklin Street, Fifth Floor, Boston, MA  02110-1301,
 * USA.
 */
package net.sf.proteintracker.ui.inputscreen.cells;

import java.util.List;

import net.sf.proteintracker.echo.appinteractions.UserMessaging;
import net.sf.proteintracker.app.ProteinRequestApp;
import net.sf.proteintracker.db.DbFailureException;
import net.sf.proteintracker.db.ProteinRequestAppDAO;
import net.sf.proteintracker.model.CellLine;
import net.sf.proteintracker.model.RecordSet;
import net.sf.proteintracker.model.UserRoleName;
import net.sf.proteintracker.ui.inputscreen.AbstractInputScreen;
import net.sf.proteintracker.ui.reports.JasperReportRenderer;
import net.sf.proteintracker.util.Arguments;

/**
 * Form to submit, or view a cell line record.
 */
public class CellLineScreen extends AbstractInputScreen {

	public  final static String SCREEN_ID = "Cell_Line_Input_Screen_Id";
	private final static long serialVersionUID = -2400535812042503072L;


    public CellLineScreen(  ) throws DbFailureException   {
    	this( AbstractInputScreen.ScreenState.NEW, new RecordSet( new CellLine() ));
    }
 

    public CellLineScreen( AbstractInputScreen.ScreenState screenState, RecordSet recordSet ) throws DbFailureException {
    	super( SCREEN_ID , screenState, recordSet   );
        createAndAddFields( loadCellLine() );
    }

    
	protected CellLine loadCellLine( ) throws DbFailureException {
		if( isNewScreen( ) ) {
			return new CellLine( );
		} else {
			return (new ProteinRequestAppDAO( )).getCellLine( getCurrentRecordId( ) );
		}
	}

	private void createAndAddFields( CellLine cellLine ) throws DbFailureException {
    	Arguments.disallowNullArguments(  cellLine  );
		CellLineFieldMaker fieldMaker = new CellLineFieldMaker( this );
        if( !isNewScreen() ) {
        	fieldMaker.addCellLineIdField( "CELL" + String.valueOf( super.getCurrentRecordId() ) );
        }
        
    	fieldMaker.addProjectField(  cellLine.getProject( )  );
    	fieldMaker.addCellTypeField(  cellLine.getType( )  );
    	fieldMaker.addConstructSetField(  cellLine.getConstructSet( )  );
    	fieldMaker.addDescriptionField(  cellLine.getDescription( )  );
    	fieldMaker.addOriginField(  cellLine.getOrigin( ) );
    	
       	if( !isNewScreen() ) {
       		fieldMaker.addInsertField(  cellLine.getInsert()  );
       	}
       	fieldMaker.addBankingDateField(  cellLine.getBankingDate( )  );
       	fieldMaker.addBankedByField(  cellLine.getBankedBy( )  );
       	fieldMaker.addLiquidNitrogenField(  cellLine.getLiquidNitrogen( )  );
       	fieldMaker.addCaneNumberField( cellLine.getCaneNumber( )  );
       	fieldMaker.addBoxNumberField(  cellLine.getBoxNumber( )  );
       	fieldMaker.addSlotNumberField(  cellLine.getSlotNumber( )  );
       	fieldMaker.addFreezeMediaField(  cellLine.getFreezeMedia( )  );
       	fieldMaker.addDaysCulturedField(  cellLine.getCultureDays( )  );
       	fieldMaker.addMycoplasmaTestResultField(  cellLine.getMycoplasmaTestResult( )  );
       	fieldMaker.addMycoplasmaTestDateField(  cellLine.getMycoplasmaTestDate( )  );
       	fieldMaker.addMycoplasmaTestCommentsField(  cellLine.getMycoplasmaComments( )  );
       	fieldMaker.addCommentsField(  cellLine.getComments( )  );
       	fieldMaker.addCatalogNumberField(  cellLine.getCatalogNumber( )  );
	}
	
	@Override
	public UserRoleName getRequiredLoginRole( ) {
		if( adminRoleRequired( ) ) {
			return UserRoleName.ADMIN_PROTEIN;
		} else {
			return null;
		}
	}

	private boolean adminRoleRequired( ) {
		return !isViewScreen( );
	}

    
	@Override
    public List<String> validateInput() {
		CellLineScreenValidator validator = new CellLineScreenValidator( this );
		return validator.validate( );
    }

	
    @Override
    public void save() throws DbFailureException {
    	if( containsInputErrors()  ) {
    		UserMessaging.reportWarningToUser( validateInput() );
    	} else {
    		CellLineScreenSaver saver = new CellLineScreenSaver( this );
    		CellLine cellLine = transferToCellLine();
    		saver.save(  cellLine  );
    	}
    }

    
    private CellLine transferToCellLine() throws DbFailureException {
		CellLineScreenParser screenReader = new CellLineScreenParser( this );
		return screenReader.readCellLine( );
    }

    @Override
	public void changeScreenState( RecordSet currentRecordSet, ScreenState newScreenState ) {
		ProteinRequestApp.getActiveInstance( ).getNavigation( ).showCellLine(  currentRecordSet, newScreenState  );
	}

	@Override
	public void print( long objectId ) throws DbFailureException {
		CellLine cellLine = loadCellLine( );
		new JasperReportRenderer().renderCellLineReport(  cellLine );
	}


}
