# Supplementary material for: ProteinTracker: an application for managing protein production and purification
Source: BMC Res Notes. 2012 May 10;5:224. doi: 10.1186/1756-0500-5-224 (PMC3436699; doi:10.1186/1756-0500-5-224)
Supplement: Additional file 1 — Source Code Distribution. ProteinTracker source code. Source code and build instructions for ProteinTracker. [file 1756-0500-5-224-S1.zip › proteintracker/src/net/sf/proteintracker/ui/inputscreen/cells/CellLineScreenParser.java]

/*
 * ProteinTracker: A system for tracking and requesting protein reagents
 *
 * (C) Copyright 2011 Stefan Ponko and Dan Van Atta
 *
 * This library is free software; you can redistribute it and/or modify it
 * under the terms of the GNU Lesser General Public License as published by
 * the Free Software Foundation; either version 3 of the License, or
 * (at your option) any later version.
 *
 * This library is distributed in the hope that it will be useful, but
 * WITHOUT ANY WARRANTY; without even the implied warranty of MERCHANTABILITY
 * or FITNESS FOR A PARTICULAR PURPOSE. See the GNU Lesser General Public
 * License for more details.
 *
 * You should have received a copy of the GNU Lesser General Public
 * License along with this library; if not, write to the Free Software
 * Foundation, Inc., 51 Franklin Street, Fifth Floor, Boston, MA  02110-1301,
 * USA.
 */
package net.sf.proteintracker.ui.inputscreen.cells;

import static net.sf.proteintracker.echo.ComponentReader.readDate;
import static net.sf.proteintracker.echo.ComponentReader.readFloat;
import static net.sf.proteintracker.echo.ComponentReader.readInteger;
import static net.sf.proteintracker.echo.ComponentReader.readSelection;
import static net.sf.proteintracker.echo.ComponentReader.readSet;
import static net.sf.proteintracker.echo.ComponentReader.readString;
import static net.sf.proteintracker.model.BaseBean.COMMENTS;
import static net.sf.proteintracker.model.BaseBean.PROJECT;
import static net.sf.proteintracker.model.CellLine.BANKED_BY;
import static net.sf.proteintracker.model.CellLine.BANKING_DATE;
import static net.sf.proteintracker.model.CellLine.BOX_NUMBER;
import static net.sf.proteintracker.model.CellLine.CANE_NUMBER;
import static net.sf.proteintracker.model.CellLine.CATALOG_NUMBER;
import static net.sf.proteintracker.model.CellLine.CONSTRUCT_SET;
import static net.sf.proteintracker.model.CellLine.CULTURE_DAYS;
import static net.sf.proteintracker.model.CellLine.DESCRIPTION;
import static net.sf.proteintracker.model.CellLine.FREEZE_MEDIA;
import static net.sf.proteintracker.model.CellLine.LIQUID_NITROGEN;
import static net.sf.proteintracker.model.CellLine.MYCOPLASMA_COMMENTS;
import static net.sf.proteintracker.model.CellLine.MYCOPLASMA_TEST_DATE;
import static net.sf.proteintracker.model.CellLine.MYCOPLASMA_TEST_RESULT;
import static net.sf.proteintracker.model.CellLine.ORIGIN;
import static net.sf.proteintracker.model.CellLine.SLOT_NUMBER;
import static net.sf.proteintracker.model.CellLine.TYPE;

import java.util.Set;

import net.sf.proteintracker.db.DbFailureException;
import net.sf.proteintracker.model.CellLine;
import net.sf.proteintracker.model.Construct;
import net.sf.proteintracker.ui.inputscreen.ApplicationFieldMaker;

public class CellLineScreenParser extends ApplicationFieldMaker {

	private final CellLineScreen inputScreen;

	public CellLineScreenParser( CellLineScreen inputScreen ) {
		super( inputScreen );
		this.inputScreen = inputScreen;
	}

	@SuppressWarnings("unchecked")
	public CellLine readCellLine( ) throws DbFailureException {
		CellLine cellLine = inputScreen.loadCellLine( );
		cellLine.setBankedBy( readString( get( BANKED_BY ) ) );
		cellLine.setBankingDate( readDate( get( BANKING_DATE ) ) );
		cellLine.setBoxNumber( readString( get( BOX_NUMBER ) ) );
		cellLine.setCaneNumber( readInteger( get( CANE_NUMBER ) ) );
		cellLine.setCatalogNumber( readString( get( CATALOG_NUMBER ) ) );
		cellLine.setComments( readString( get( COMMENTS ) ) );
		cellLine.setConstructSet( (Set<Construct>) readSet( get( CONSTRUCT_SET ) ) );
		cellLine.setCultureDays( readFloat( get( CULTURE_DAYS ) ) );
		cellLine.setDescription( readString( get( DESCRIPTION ) ) );
		cellLine.setFreezeMedia( readString( get( FREEZE_MEDIA ) ) );
		cellLine.setLiquidNitrogen( readInteger( get( LIQUID_NITROGEN ) ) );
		cellLine.setMycoplasmaTestResult( (String) readSelection( get( MYCOPLASMA_TEST_RESULT ) ) );
		cellLine.setMycoplasmaTestDate( readDate( get( MYCOPLASMA_TEST_DATE ) ) );
		cellLine.setMycoplasmaComments( readString( get( MYCOPLASMA_COMMENTS ) ) );
		cellLine.setOrigin( readString( get( ORIGIN ) ) );
		cellLine.setSlotNumber( readString( get( SLOT_NUMBER ) ) );
		cellLine.setType( (String) readSelection( get( TYPE ) ) );
		cellLine.setProject( readString( get( PROJECT ) ) );

		return cellLine;
	}


}
