# Supplementary material for: ProteinTracker: an application for managing protein production and purification
Source: BMC Res Notes. 2012 May 10;5:224. doi: 10.1186/1756-0500-5-224 (PMC3436699; doi:10.1186/1756-0500-5-224)
Supplement: Additional file 1 — Source Code Distribution. ProteinTracker source code. Source code and build instructions for ProteinTracker. [file 1756-0500-5-224-S1.zip › proteintracker/src/net/sf/proteintracker/ui/inputscreen/cells/CellLineScreenValidator.java]

/*
 * ProteinTracker: A system for tracking and requesting protein reagents
 *
 * (C) Copyright 2011 Stefan Ponko and Dan Van Atta
 *
 * This library is free software; you can redistribute it and/or modify it
 * under the terms of the GNU Lesser General Public License as published by
 * the Free Software Foundation; either version 3 of the License, or
 * (at your option) any later version.
 *
 * This library is distributed in the hope that it will be useful, but
 * WITHOUT ANY WARRANTY; without even the implied warranty of MERCHANTABILITY
 * or FITNESS FOR A PARTICULAR PURPOSE. See the GNU Lesser General Public
 * License for more details.
 *
 * You should have received a copy of the GNU Lesser General Public
 * License along with this library; if not, write to the Free Software
 * Foundation, Inc., 51 Franklin Street, Fifth Floor, Boston, MA  02110-1301,
 * USA.
 */
package net.sf.proteintracker.ui.inputscreen.cells;

import static net.sf.proteintracker.echo.ComponentReader.isSet;
import static net.sf.proteintracker.echo.ComponentReader.readSelection;
import static net.sf.proteintracker.echo.ComponentReader.readSet;
import static net.sf.proteintracker.echo.ComponentValidator.isValidDate;
import static net.sf.proteintracker.echo.ComponentValidator.isValidLong;
import static net.sf.proteintracker.echo.ComponentValidator.isValidPositiveFloat;
import static net.sf.proteintracker.echo.ComponentValidator.isValidPositiveLong;
import static net.sf.proteintracker.model.CellLine.CULTURE_DAYS;
import static net.sf.proteintracker.model.CellLine.TYPE;
import static net.sf.proteintracker.model.CellLine.TYPE_HYBRIDOMA;
import static net.sf.proteintracker.model.CellLine.TYPE_PARENTAL;
import static net.sf.proteintracker.model.CellLine.TYPE_STABLE;

import java.util.ArrayList;
import java.util.List;

import net.sf.proteintracker.model.CellLine;
import net.sf.proteintracker.model.BaseBean;
import net.sf.proteintracker.ui.inputscreen.ApplicationFieldMaker;

public class CellLineScreenValidator extends ApplicationFieldMaker {

	public CellLineScreenValidator( CellLineScreen inputScreen ) {
		super( inputScreen );
	}

	public List<String> validate() {
    	List<String> errors = new ArrayList<String>();

        if(!isSet(get(BaseBean.PROJECT))) {
            errors.add("You must specify the project.\n");
        }
    	if( !cellLineTypeHasBeenSelected(  )) {
            errors.add("You must specify the cell line type.\n");
    	} else {
    		if( constructSetSelectionRequired() ) {
	      		errors.add("You must specify a construct for stable cell lines.\n");
    		} else if( constructSetSelectionShouldNotBeSelected() ){
	      		errors.add("Do not specify a construct for parental cell line.\n");
    		}
    	}
    	
    	if( isSet( get( CULTURE_DAYS ) ) && !isValidPositiveFloat( get( CellLine.CULTURE_DAYS ) )) {
			errors.add( "Days Cultured must be a positive numeric value.\n" );
    	}


    	if( isSet( get( CellLine.LIQUID_NITROGEN )) && !isValidPositiveLong( get( CellLine.LIQUID_NITROGEN ))) {
			errors.add( "Liquid Nitrogen must be an integer value.\n" );
		}

		if ( isSet( get( CellLine.CANE_NUMBER )) && !isValidLong( get( CellLine.CANE_NUMBER  ) )) {
			errors.add( "Cane Number must be an integer value.\n" );
		}

		if( isSet( get( CellLine.BANKING_DATE )) &&  !isValidDate( get( CellLine.BANKING_DATE ) )) {
			errors.add("Banking date may be left blank or should be in this format: MM/DD/YY");
		}

		if( isSet( get( CellLine.MYCOPLASMA_TEST_DATE )) && !isValidDate( get( CellLine.MYCOPLASMA_TEST_DATE ))) {
			errors.add( "Mycoplasma test date must be a valid date in this format: MM/DD/YY");
		}
		return errors;
    }


	private boolean cellLineTypeHasBeenSelected(  ) {
    	String cellTypeValue = readCellType();
		return (cellTypeValue != null)
                && (cellTypeValue.equals( TYPE_PARENTAL ) || cellTypeValue.equals( TYPE_STABLE ) || cellTypeValue.equals( TYPE_HYBRIDOMA ));
	}

	private String readCellType( ) {
		return (String) readSelection( get( TYPE ) );
	}

	private boolean constructSetSelectionRequired( ) {
		String cellType = (String) readSelection( get( TYPE ) );
		if( cellType != null && cellType.equals( CellLine.TYPE_STABLE ) ) {
			return !constructSetIsSelected( );
		} else {
			return false;
		}
	}
	
	private boolean constructSetIsSelected( ) {
		return readSet( get( CellLine.CONSTRUCT_SET ) ).size( ) != 0;
	}


	private boolean constructSetSelectionShouldNotBeSelected( ) {
		String cellType = (String) readSelection( get( TYPE ) );
		if( cellType != null && cellType.equals( CellLine.TYPE_STABLE ) ) {
			return !constructSetIsSelected( );
		} else {
			return false;
		}
	}
	


}
