# Supplementary material for: ProteinTracker: an application for managing protein production and purification
Source: BMC Res Notes. 2012 May 10;5:224. doi: 10.1186/1756-0500-5-224 (PMC3436699; doi:10.1186/1756-0500-5-224)
Supplement: Additional file 1 — Source Code Distribution. ProteinTracker source code. Source code and build instructions for ProteinTracker. [file 1756-0500-5-224-S1.zip › proteintracker/src/net/sf/proteintracker/ui/inputscreen/cmrequest/CellTypeField.java]

/*
 * ProteinTracker: A system for tracking and requesting protein reagents
 *
 * (C) Copyright 2011 Stefan Ponko and Dan Van Atta
 *
 * This library is free software; you can redistribute it and/or modify it
 * under the terms of the GNU Lesser General Public License as published by
 * the Free Software Foundation; either version 3 of the License, or
 * (at your option) any later version.
 *
 * This library is distributed in the hope that it will be useful, but
 * WITHOUT ANY WARRANTY; without even the implied warranty of MERCHANTABILITY
 * or FITNESS FOR A PARTICULAR PURPOSE. See the GNU Lesser General Public
 * License for more details.
 *
 * You should have received a copy of the GNU Lesser General Public
 * License along with this library; if not, write to the Free Software
 * Foundation, Inc., 51 Franklin Street, Fifth Floor, Boston, MA  02110-1301,
 * USA.
 */
package net.sf.proteintracker.ui.inputscreen.cmrequest;

import java.util.List;

import nextapp.echo.app.Component;
import nextapp.echo.app.event.ActionEvent;
import nextapp.echo.app.event.ActionListener;
import net.sf.proteintracker.echo.EchoTools;
import net.sf.proteintracker.echo.uicomponent.SingleSelectBox;
import net.sf.proteintracker.db.ProteinRequestAppDAO;
import net.sf.proteintracker.model.CmCellLine;
import net.sf.proteintracker.util.Arguments;

public class CellTypeField extends SingleSelectBox<CmCellLine> {

	private static final long serialVersionUID = -5479122947842697541L;
	private final CmRequestScreen screen;
	private CmCellLine lastSelection;
	
	public CellTypeField( CmRequestScreen screen ,  CmCellLine fieldValue ) {
		super( initialDataRange() , fieldValue , null, "Select One" );
		Arguments.disallowNullArguments(  screen  );
		this.screen = screen;
		addActionListener(  createActionListener() );
		lastSelection = fieldValue;
	}
	
	private static List<CmCellLine> initialDataRange( ) {
		return (new ProteinRequestAppDAO()).getAllActiveTransfectableCellLines();
	}
	
	private ActionListener createActionListener(  ) {
		return new CellTypeFieldListener();
	}

    private class CellTypeFieldListener implements ActionListener {
        private static final long serialVersionUID = 5497358276892195936L;
        public void actionPerformed(ActionEvent e ) {
            performAction();
        }
        private void performAction() {
            if(  selectedDeliveryMethodHasChanged( ) ) {
                clearDnaField();
                updateUIForCellTypeChange();
            }
            lastSelection = getSelection();
        }
        private boolean selectedDeliveryMethodHasChanged() {
            CmCellLine selection = getSelection( );
            if( selection == null && lastSelection == null ) {
                return false;
            } else if( selection == null  && lastSelection != null ) {
                return true;
            } else if( selection != null && lastSelection == null ) {
                return true;
            } else {
                return  !lastSelection.getDeliveryMethod( ) .equals( selection.getDeliveryMethod( )) ;
            }
        }
        private void clearDnaField() {
            Component dnaField = screen.getComponent(  CmRequestScreen.DNA_QUANTITY_FIELD_ID  );
            EchoTools.setComponentValue(  dnaField, ""  );
        }

        private void updateUIForCellTypeChange() {
            screen.enableFieldsForCellTypeSelection(  getSelection()  );
        }
    }
}
