# Supplementary material for: ProteinTracker: an application for managing protein production and purification
Source: BMC Res Notes. 2012 May 10;5:224. doi: 10.1186/1756-0500-5-224 (PMC3436699; doi:10.1186/1756-0500-5-224)
Supplement: Additional file 1 — Source Code Distribution. ProteinTracker source code. Source code and build instructions for ProteinTracker. [file 1756-0500-5-224-S1.zip › proteintracker/src/net/sf/proteintracker/ui/inputscreen/cmrequest/CmRequestScreen.java]

/*
 * ProteinTracker: A system for tracking and requesting protein reagents
 *
 * (C) Copyright 2011 Stefan Ponko and Dan Van Atta
 *
 * This library is free software; you can redistribute it and/or modify it
 * under the terms of the GNU Lesser General Public License as published by
 * the Free Software Foundation; either version 3 of the License, or
 * (at your option) any later version.
 *
 * This library is distributed in the hope that it will be useful, but
 * WITHOUT ANY WARRANTY; without even the implied warranty of MERCHANTABILITY
 * or FITNESS FOR A PARTICULAR PURPOSE. See the GNU Lesser General Public
 * License for more details.
 *
 * You should have received a copy of the GNU Lesser General Public
 * License along with this library; if not, write to the Free Software
 * Foundation, Inc., 51 Franklin Street, Fifth Floor, Boston, MA  02110-1301,
 * USA.
 */
package net.sf.proteintracker.ui.inputscreen.cmrequest;

import java.util.List;

import nextapp.echo.app.Column;
import nextapp.echo.app.Component;
import nextapp.echo.app.Insets;
import nextapp.echo.app.Label;
import net.sf.proteintracker.echo.EchoTools;
import net.sf.proteintracker.echo.appinteractions.UserMessaging;
import net.sf.proteintracker.app.ProteinRequestApp;
import net.sf.proteintracker.db.DbFailureException;
import net.sf.proteintracker.db.ProteinRequestAppDAO;
import net.sf.proteintracker.model.*;
import net.sf.proteintracker.ui.Styles;
import net.sf.proteintracker.ui.inputscreen.AbstractInputScreen;
import net.sf.proteintracker.ui.reports.JasperReportRenderer;
import net.sf.proteintracker.util.Arguments;
import net.sf.proteintracker.util.StringUtil;

public class CmRequestScreen extends AbstractInputScreen {
	public static final String SCREEN_ID = "cmRequestScreen";
	protected static final String NUM_FLASKS_FIELD_ID = "flasks__order_quantity_field";
	protected static final String VOLUME_FIELD_ID = "volume__order_quantity_field";
	protected static final String NUM_PLATES_FIELD_ID = "numberPlates__order_quantity_field";
	protected static final String DNA_QUANTITY_FIELD_ID = "Dna_quantity_field";
    public static final String CREATE_DNA_REQUEST = "Yes";
    public static final String NOT_CREATE_DNA_REQUEST = "No";
    private PurificationRequest purificationRequest;
    private List<DnaRequest> dnaRequests;
    private static final long serialVersionUID = -923179034862622705L;

    public CmRequestScreen( ) throws DbFailureException{
    	this( ScreenState.NEW, new RecordSet( new CmRequest() ));
    }
    
    public CmRequestScreen( CmRequest request ) throws DbFailureException {
    	this( ScreenState.VIEW, new RecordSet( request));
    }

	public CmRequestScreen( AbstractInputScreen.ScreenState screenState, RecordSet recordSet ) throws DbFailureException {
		super( SCREEN_ID, screenState, 1, recordSet );
    	if( isNewScreen( ) ) {
			setPageHeader(  createNewRequestHeaderNotes()  );
		}
	  	createAndAddFields( loadCmRequest());
 	}

	protected CmRequest loadCmRequest( ) throws DbFailureException {
		if( isNewScreen( ) ) {
			return new CmRequest( );
		} else {
            loadPurificationRequest();
            loadDnaRequest();
			return (new ProteinRequestAppDAO( )).getCmRequest( getCurrentRecordId( ) );
		}
	}

    protected void loadPurificationRequest() throws DbFailureException {
        ProteinRequestAppDAO searchDAO = new ProteinRequestAppDAO();
        List<PurificationRequest> requests = searchDAO.getPurificationRequestByCmRequestId(getCurrentRecordId());
        if(requests.size() == 1) {
            purificationRequest = requests.get(0);
        } else if (requests.size() > 1) {
            throw new DbFailureException(new Exception("Multiple purification requests found for transient request id "+getCurrentRecordId()));
        }
    }

    protected void loadDnaRequest() throws DbFailureException {
        ProteinRequestAppDAO searchDAO = new ProteinRequestAppDAO();
        dnaRequests = searchDAO.getDnaRequestsByCmRequestId(getCurrentRecordId());
    }

    public PurificationRequest getPurificationRequest() {
        return purificationRequest;
    }

    public void setPurificationRequest(PurificationRequest purificationRequest) {
        this.purificationRequest = purificationRequest;
    }

    public List<DnaRequest> getDnaRequests() {
        return dnaRequests;
    }

    public void setDnaRequests(List<DnaRequest> dnaRequests) {
        this.dnaRequests = dnaRequests;
    }

    private void createAndAddFields( CmRequest request ) throws DbFailureException {
    	Arguments.disallowNullArguments(  request  );

    	CmRequestScreenFieldMaker fieldMaker  = new CmRequestScreenFieldMaker( this );

    	fieldMaker.addConstructSetField( request.getConstructSet( ) );
        fieldMaker.addRequestorField( request.getRequestor( ) );
        fieldMaker.addCommonNameField( request.getCommonName( ) );
        fieldMaker.addProjectField( request.getProject( ) );
        fieldMaker.addCellTypeField( request.getCellType( ) );
        if( isNewScreen() ) {
            fieldMaker.addCreateDNARequestField();
        }
        fieldMaker.addVolumeField( request.getVolume( )   );
        fieldMaker.addNumberPlatesField( request.getNumberPlates( ) );
        fieldMaker.addSplitAfterTransfectionField( request.getSplitAfterTransfection( ) );

        String dnaQuantityFieldValue  = "";
        Float dnaQuantity = request.calculateDnaQuantity( );
        if( dnaQuantity != null ) {
        	dnaQuantityFieldValue = StringUtil.formatAndRoundNumber(  dnaQuantity, 2  );
        }
        
        fieldMaker.addDnaQuantityField( dnaQuantityFieldValue  );
        fieldMaker.addGroupSelectionField( request.getGroup( ) );
        fieldMaker.addConcentrationField( request.getConcentration( ) );
        fieldMaker.addProteinSciencesPurifiesField( request.getPsPurifies( ) );
        fieldMaker.addProteinSizeField( request.getProteinSize( ) );
        fieldMaker.addRequestorCommentsField(  request.getRequestorComments( )  );
        if(purificationRequest != null) {
            fieldMaker.addPurificationRequestLinkField( purificationRequest );
        }
        if(dnaRequests != null) {
            for(DnaRequest dRequest : dnaRequests) {
                fieldMaker.addDnaRequestLinkField( dRequest );
            }
        }

        if( !isNewScreen() ) {
            fieldMaker.addExpressedField( request.getExpressed( ) );
        	fieldMaker.addDateRequestedField( request.getDateRequested( ) );
            fieldMaker.addDateStartedField( request.getDateStarted( ) );
            fieldMaker.addDateCompletedField( request.getDateCompleted( ) );
            fieldMaker.addRequestStatusField( request.getRequestStatus( ) );
        	fieldMaker.addCommentsField( request.getComments( ) );
        }

        enableFieldsForCellTypeSelection( request.getCellType( )  );
	}

	public Column createNewRequestHeaderNotes() {
		Column notesColumn = new Column();
		notesColumn.add( createRequiredFieldLabel( "You must select whether you would like to have a DNA request submitted for you automatically." ) );
        notesColumn.add( createRequiredFieldLabel( "You have the option of automatically generating a purification request, by selecting 'Protein Sciences Purifies'" ) );

		notesColumn.setInsets(  new Insets( AbstractInputScreen.LEFT_MARGIN_TOTAL, 25, 0, 15 ) );
		return notesColumn;
	}

	protected void enableFieldsForCellTypeSelection( CmCellLine cellLine ) {
		if( cellLine == null ) {
			disableAndClearFieldAndLabelById(  VOLUME_FIELD_ID  );
			disableAndClearFieldAndLabelById(  NUM_PLATES_FIELD_ID  );
			disableAndClearFieldAndLabelById( NUM_FLASKS_FIELD_ID  );
			disableAndClearFieldAndLabelById(  CmRequest.SPLIT_AFTER_TRANSFECTION );
		} else if( cellLine.deliveredByPlates( ) ) {
			enableFieldAndLabelById(  NUM_PLATES_FIELD_ID, true  );
			enableFieldAndLabelById(  CmRequest.SPLIT_AFTER_TRANSFECTION, false );
			disableAndClearFieldAndLabelById(  VOLUME_FIELD_ID  );
			disableAndClearFieldAndLabelById( NUM_FLASKS_FIELD_ID  );
		} else {
			disableAndClearFieldAndLabelById(  CmRequest.SPLIT_AFTER_TRANSFECTION );
			disableAndClearFieldAndLabelById(  NUM_PLATES_FIELD_ID  );
			if( cellLine.deliveredByVolume( ) ) {
				enableFieldAndLabelById( VOLUME_FIELD_ID, true  );
				disableAndClearFieldAndLabelById(  NUM_FLASKS_FIELD_ID  );
			} else if( cellLine.deliveredByFlasks( ) ) {
				enableFieldAndLabelById(  NUM_FLASKS_FIELD_ID, true  );
				disableAndClearFieldAndLabelById(  VOLUME_FIELD_ID  );
			}
		}
	}

	public CmRequest toCmRequest() {
		CmRequestScreenParser parser = new CmRequestScreenParser( this );
		return parser.parse(   );
	}

	@Override
	public boolean containsAutoCalculatedFields() {
		return true;
	}
	
	@Override
	public List<String> validateInput() {
		CmRequestScreenValidator validator = new CmRequestScreenValidator( this );
		return validator.validateInput( );
	}

	@Override
	public void save( ) {
		if( containsInputErrors( ) ) {
			UserMessaging.reportWarningToUser(  validateInput( ) );
		} else {
			CmRequestScreenSaver saver = new CmRequestScreenSaver( this );
			try {
				saver.save();
			} catch( DbFailureException e ) {
				ProteinRequestApp.getActiveInstance( ).handleDbFailure(  e  );
			}
		}
	}

	@Override
	public void changeScreenState( RecordSet currentRecordSet, AbstractInputScreen.ScreenState newScreenState ) {
		ProteinRequestApp.getActiveInstance( ).getNavigation( ).showConditionedMediaRequest( currentRecordSet, newScreenState );
	}

	@Override
	public UserRoleName getRequiredLoginRole( ) {
    	if( adminRoleRequired() ) {
    		return UserRoleName.ADMIN_PROTEIN;
    	} else {
    		return null;
    	}
    }

    private boolean adminRoleRequired() {
    	return isFullEditScreen( );
    }

	@Override
	public void print( long objectId ) throws DbFailureException {
		CmRequest request = this.loadCmRequest( );
		new JasperReportRenderer().renderCmRequestReport(  request  );
	}

	protected void enableFieldAndLabelById( String fieldId, boolean required ) {
		if( getComponent( fieldId ) == null ) {
			return;
		}
		EchoTools.enableComponent(  getComponent( fieldId  ) , true );
		enableLabelByFieldId( fieldId, required );
	}

	protected void disableAndClearFieldAndLabelById( String fieldId ) {
		if( getComponent( fieldId ) == null ) {
			return;
		}
		EchoTools.enableComponent(  getComponent( fieldId  ) , false );
		disableLabelByFieldId( fieldId );
		clearFieldById( fieldId );
	}

	protected void enableLabelByFieldId( String fieldId, boolean required ) {
		String labelId = convertFieldIdToLabelId( fieldId );
		enableCompositeLabel( getComponent(  labelId  ), required );
	}

	protected void disableLabelByFieldId( String fieldId ) {
		String labelId = convertFieldIdToLabelId( fieldId );
		disableCompositeLabel( getComponent(  labelId  ) );
	}
	
	private String convertFieldIdToLabelId( String fieldId ) {
		return fieldId +  AbstractInputScreen.LABEL_ID_SUFFIX;
	}
	
	protected void clearFieldById( String fieldId ) {
		if( getComponent( fieldId ) != null ) {
			EchoTools.setComponentValue(  getComponent( fieldId ) , ""  );
		}
	}

	private void enableCompositeLabel( Component labelComponent,boolean required ) {
		enableCompositeLabel( labelComponent, false, required );
	}

	/*
	 * Recursively sets the styles of a component and all of it's children. The boolean firstLabelFound flag is set
	 * to true after setting the style of the first label found, afterwards all labels receive a foot note style. The effect is that the top
	 * label row should be a red color, the rest are footnote styled.
	 */
	private boolean enableCompositeLabel( Component labelComponent , boolean firstLabelFound, boolean required ) {
		if( labelComponent == null ) {
			return firstLabelFound;
		}
		
		if( labelComponent  instanceof Label ) {
            labelComponent.setStyleName(Styles.LABEL_FOOT_NOTE );
			if( !firstLabelFound ) {
                firstLabelFound = true;
                if(required) {
                    labelComponent.setStyleName( Styles.LABEL_REQUIRED_FIELD );
                } else {
                    labelComponent.setStyleName( Styles.DEFAULT );
                }
			}
		}

		for( Component children : labelComponent.getComponents( ) ) {
			firstLabelFound = enableCompositeLabel( children, firstLabelFound, required );
		}
		
		return firstLabelFound;
	}

	private void disableCompositeLabel( Component labelComponent  ) {
		if( labelComponent == null ) {
			return;
		}
		
		if( labelComponent  instanceof Label ) {
			labelComponent.setStyleName(  Styles.LABEL_INACTIVE_FOOT_NOTE );
		}

		for( Component children : labelComponent.getComponents( ) ) {
			disableCompositeLabel( children );
		}
	}
}
