# Supplementary material for: ProteinTracker: an application for managing protein production and purification
Source: BMC Res Notes. 2012 May 10;5:224. doi: 10.1186/1756-0500-5-224 (PMC3436699; doi:10.1186/1756-0500-5-224)
Supplement: Additional file 1 — Source Code Distribution. ProteinTracker source code. Source code and build instructions for ProteinTracker. [file 1756-0500-5-224-S1.zip › proteintracker/src/net/sf/proteintracker/ui/inputscreen/cmrequest/CmRequestScreenFieldMaker.java]

/*
 * ProteinTracker: A system for tracking and requesting protein reagents
 *
 * (C) Copyright 2011 Stefan Ponko and Dan Van Atta
 *
 * This library is free software; you can redistribute it and/or modify it
 * under the terms of the GNU Lesser General Public License as published by
 * the Free Software Foundation; either version 3 of the License, or
 * (at your option) any later version.
 *
 * This library is distributed in the hope that it will be useful, but
 * WITHOUT ANY WARRANTY; without even the implied warranty of MERCHANTABILITY
 * or FITNESS FOR A PARTICULAR PURPOSE. See the GNU Lesser General Public
 * License for more details.
 *
 * You should have received a copy of the GNU Lesser General Public
 * License along with this library; if not, write to the Free Software
 * Foundation, Inc., 51 Franklin Street, Fifth Floor, Boston, MA  02110-1301,
 * USA.
 */
package net.sf.proteintracker.ui.inputscreen.cmrequest;
 
import java.text.NumberFormat;
import java.util.*;

import nextapp.echo.app.Component;
import nextapp.echo.app.Label;
import nextapp.echo.app.TextField;
import nextapp.echo.app.event.ActionEvent;
import nextapp.echo.app.event.ActionListener;
import net.sf.proteintracker.echo.EchoTools;
import net.sf.proteintracker.echo.GenericInputComponentMaker;
import net.sf.proteintracker.echo.uicomponent.models.SingleSelectFieldModel;
import net.sf.proteintracker.echo.uicomponent.models.TextFieldModel;
import net.sf.proteintracker.echo.uicomponent.SingleSelectBox;
import net.sf.proteintracker.db.DbFailureException;
import net.sf.proteintracker.db.ProteinRequestAppDAO;
import net.sf.proteintracker.model.*;
import net.sf.proteintracker.ui.LabelMaker;
import net.sf.proteintracker.ui.Styles;
import net.sf.proteintracker.ui.inputscreen.ApplicationFieldMaker;
import net.sf.proteintracker.ui.inputscreen.ConstructMultiSelectField;
import net.sf.proteintracker.app.ProteinRequestApp;
import net.sf.proteintracker.util.Arguments;

/**
 * CmScreenComponentFactory contains methods to create UI components for the CmRequestScreen.
 * 
 * TODO break label ceation methods off to a different class
 */
public class CmRequestScreenFieldMaker extends ApplicationFieldMaker {
	private final CmRequestScreen screen;
	private GenericInputComponentMaker componentMaker = new GenericInputComponentMaker();
	private LabelMaker labelMaker = new LabelMaker();

	public CmRequestScreenFieldMaker( CmRequestScreen screen ) {
		super( screen );
		Arguments.disallowNullArguments(  screen  );
		this.screen = screen;
	}

	public void addConstructSetField( Set<Construct> fieldValue ) {
		List<String> labels = new ArrayList<String>();
		labels.add( "DNA ID*" );
		labels.add( "Hold ctrl to select multiple DNA items." );
		Component label = labelMaker.createRequiredFieldLabel(  labels  );

		Component field = componentMaker.createMultiSelectField( new ConstructMultiSelectField( fieldValue ) , isWriteEnabled() );
		field.setId(  CmRequest.CONSTRUCT_SET  );
		
		screen.add(  label, field  );
	}

    public void addGroupSelectionField(Group currentValue) throws DbFailureException {
        Component label = new Label("Group");
        List<Group> allGroups = (new ProteinRequestAppDAO()).getAllGroups();
        SingleSelectFieldModel<Group> selectionModel =  new SingleSelectFieldModel<Group>(allGroups, currentValue);
        selectionModel.setNullSelectionText("Select One");
        Component field = componentMaker.createSingleSelectField(selectionModel, isWriteEnabled());
        field.setId(CmRequest.GROUP);
        add(label, field);
    }

	public void addRequestorField( String fieldValue  ) {
		List<String> labelText = new ArrayList<String>();
		labelText.add( "Requestor*" );
		labelText.add( "if you want notification of status changes,");
        labelText.add( "use a full address, e.g. \"jdoe@yourcorp.com\"");
		Component label = labelMaker.createRequiredFieldLabel(  labelText  );
		Component field = super.createStandardTextField(  fieldValue, CmRequest.REQUESTOR, CmRequest.REQUESTOR_MAX_LENGTH  );
		field.setId(  CmRequest.REQUESTOR  );
		screen.add(  label, field  );
	}

    public void addCommonNameField( String fieldValue ) {
        Label label = new Label( "Common Name*" );
        label.setStyleName(  Styles.LABEL_REQUIRED_FIELD  );
        Component field = super.createStandardTextField( fieldValue, CmRequest.COMMON_NAME,
                CmRequest.COMMON_NAME_MAX_LENGTH );
        screen.add( label, field );
    }

	public void addCellTypeField( CmCellLine fieldValue ) {
		Label label = new Label( "Cell Type*" );
		label.setStyleName(  Styles.LABEL_REQUIRED_FIELD  );
		
		CellTypeField cellTypeField = new CellTypeField( screen , fieldValue );
		Component field = componentMaker.createSingleSelectField(  cellTypeField , isWriteEnabled() );
		field.setId(   CmRequest.CELL_TYPE  );
		add( label, field );
	}

    public void addCreateDNARequestField() {
        List<String> labelText = new ArrayList<String>();
        labelText.add("Submit DNA Request?*");
        labelText.add("automatically submits a DNA request for you");
        Component label = labelMaker.createRequiredFieldLabel(  labelText  );
        String[] options = {CmRequestScreen.CREATE_DNA_REQUEST,CmRequestScreen.NOT_CREATE_DNA_REQUEST};
        SingleSelectBox<String> box = new SingleSelectBox<String>(Arrays.asList(options),null,"Select One");
        Component field = componentMaker.createSingleSelectField(box,isWriteEnabled());
        field.setId(CmRequest.CREATE_DNA_REQUEST);
        add(label, field);
    }

	public void addVolumeField( String fieldValue ) throws DbFailureException {
		List<String> labelText = new ArrayList<String>();
		labelText.add( "Volume* (mL)" );
		labelText.add( "(Freestyle Cells Only)" );
		CmDnaDeliveryMethod volumeDelivery = (new ProteinRequestAppDAO()).getDeliveryMethodVolume();
		labelText.add( volumeDelivery.contentDescription( )  );
		labelText.add( "10 mL of Freestyle ~ 1 plate 293-T" );
		
		Component label = labelMaker.createStandardFieldLabel(  labelText  );
		Component field = super.createStandardTextField( fieldValue, CmRequestScreen.VOLUME_FIELD_ID  , 10);
		if( isWriteEnabled() ) {
			((TextField) field).addActionListener(  createOrderQuantityFieldActionListener()  );
		}
		
		EchoTools.enableComponent(  field, false  );
		screen.add( label, field );
	}
	
	public void addNumberPlatesField(  String fieldValue ) throws DbFailureException {
		List<String> labelText  = new ArrayList<String>();
		labelText.add( "Number of Plates*");
		labelText.add( "(Adherent Cells Only)");
		
		CmDnaDeliveryMethod plateDelivery = (new ProteinRequestAppDAO()).getDeliveryMethodPlates();
		labelText.add(  plateDelivery.contentDescription( ) );
		Component label = labelMaker.createStandardFieldLabel(  labelText  );
		Component field = super.createStandardTextField( fieldValue, CmRequestScreen.NUM_PLATES_FIELD_ID  , 10);
		if( isWriteEnabled() ) {
			((TextField) field).addActionListener(  createOrderQuantityFieldActionListener()  );
		}
		EchoTools.enableComponent(  field, false  );
		screen.add( label, field );

	}

	public void addSplitAfterTransfectionField( Boolean fieldValue ) {
		List<String> labelText  = new ArrayList<String>();
		labelText.add( "Split after Transfection"  );
		labelText.add( "(Adherent Cells Only)" );
		Component label = labelMaker.createStandardFieldLabel(  labelText  );
		Component field = componentMaker.createCheckBox(  fieldValue, isWriteEnabled()  );
		field.setId( CmRequest.SPLIT_AFTER_TRANSFECTION );
		EchoTools.enableComponent(  field, false  );

		add( label, field );
	}

	public void addDnaQuantityField( String fieldValue ) {
		Label label = new Label("DNA Quantity (ug)" );
		Component field = super.createDisabledTextField(  fieldValue, CmRequestScreen.DNA_QUANTITY_FIELD_ID  );
		((TextField) field).setMaximumLength(  -1  );
		add( label, field );
	}

    public void addPurificationRequestLinkField( final  PurificationRequest request ) {
        Component label = new Label( "Associated Purification Request" );
        ActionListener clickAction = new ActionListener() {
            public void actionPerformed( ActionEvent e ) {
                ProteinRequestApp.getActiveInstance().getNavigation().showOtherProteinBatchRequest(request.getId());
            }
        };
        Component field = new Label( "None");
        if( request != null && request.getId() != null ) {
            String fieldValue = createRequestLinkText( request );
            TextFieldModel fieldModel = new TextFieldModel( fieldValue, super.fieldLength(), super.fieldMax(1000)); // max length doesn't really matter, since not stored in DB
            boolean writeEnabled = false; // read only field
            field = getInputComponentFactory( ).createInternalLinkButton(  fieldModel, clickAction, writeEnabled);
        }
        add( label, field );
    }

    private String createRequestLinkText( BaseRequestBean request ) {
        String linkText =  "#" + request.getId( );
        String commonName = request.getCommonName( );
        if( commonName != null ) {
            linkText += " - " + commonName;
        }
        linkText +=  " - " + request.getRequestStatus( );
        return linkText;
    }

	public void addConcentrationField( Boolean fieldValue ) {
		Label label = new Label( "Concentrate Conditioned Media?" );
		Component field = componentMaker.createCheckBox(  fieldValue, isWriteEnabled()  );
		field.setId(  CmRequest.CONCENTRATION  );
		screen.add( label, field );
	}

	public void addProteinSciencesPurifiesField( Boolean fieldValue ) {
		Label label = new Label( "Protein Sciences Purifies?" );
		Component field = componentMaker.createCheckBox(  fieldValue, isWriteEnabled()  );
		field.setId(  CmRequest.PS_PURIFIES  );
		screen.add( label, field );
	}

    public void addExpressedField( Boolean fieldValue ) {
        Label label = new Label( "Protein Expressed?" );
        Component field = componentMaker.createCheckBox(  fieldValue, isWriteEnabled()  );
        field.setId(  CmRequest.EXPRESSED  );
        screen.add( label, field );
    }

	public void addProteinSizeField( Float fieldValue ) {
		Label label = new Label( "Protein Size in kDa (number)" );
		Component field = super.createTextFieldForFloatValue(  fieldValue, CmRequest.PROTEIN_SIZE  );
		field.setId(  CmRequest.PROTEIN_SIZE  );
		screen.add( label, field );
	}

	public String formatDnaQuantityFieldValue( Float fieldValue ) {
		if( fieldValue == null ) {
			return "";
		} else {
			NumberFormat format = NumberFormat.getInstance( );
			format.setMaximumFractionDigits(  2  );
			format.setMinimumFractionDigits(  2  );
			format.setMinimumIntegerDigits(  1  );
			
			return format.format(  fieldValue  );
		}
	}

	private ActionListener createOrderQuantityFieldActionListener() {
		return new ActionListener() {
			private static final long serialVersionUID = 1708536828823051551L;
			public void actionPerformed( ActionEvent e ) {
				DnaQuantityCalculator calc = new DnaQuantityCalculator( screen );
				calc.updateDnaQuantity();
			}
		};
	}
	
	public void addCommentsField( String fieldValue ) {
		addCommentBox("Comments", fieldValue, CmRequest.COMMENTS_MAX_LENGTH, CmRequest.COMMENTS );
	}
	
	public void addRequestorCommentsField( String fieldValue ) {
		addCommentBox("Request Notes", fieldValue, CmRequest.REQUESTOR_COMMENTS_MAX_LENGTH, CmRequest.REQUESTOR_COMMENTS );
	}

	private void addCommentBox( String labelText, String fieldValue , int fieldMaxLength, String fieldId ) {
		List<String> labelTextList = new ArrayList<String>();
		labelTextList.add( labelText  );
		labelTextList.add( "(" +  fieldMaxLength + " character max)" );
		
		Component label = labelMaker.createStandardFieldLabel(  labelTextList  );
		Component field = super.createStandardTextArea(  fieldValue,fieldId, fieldMaxLength );
		screen.add( label, field );
	}

	public void addDateRequestedField( Date fieldValue ) {
		Component label = new Label( "Date Requested" );
		Component field = getInputComponentFactory( ).createDateField(  fieldValue, isWriteEnabled() );
		field.setId(  CmRequest.DATE_REQUESTED );
		add( label, field );
		
	}
	
	public void addDateStartedField( Date fieldValue ) {
		Component label = new Label( "Date Started" );
		
		Component field = getInputComponentFactory( ).createDateField(  fieldValue, isWriteEnabled() );
		field.setId(  CmRequest.DATE_STARTED );
		
		add( label, field );
	}

    public void addDateCompletedField( Date fieldValue ) {
        Component label = new Label( "Date Completed" );

        Component field = getInputComponentFactory( ).createDateField(  fieldValue, isWriteEnabled() );
        field.setId(  CmRequest.DATE_COMPLETED );

        add( label, field );
    }

	public void addRequestStatusField( String fieldValue ) {
		Label label = new Label( "Request Status" );
		
		List<String> requestStates = new ArrayList<String>();
		Collections.addAll(  requestStates, 
			RequestState.PENDING.toString( ),
			RequestState.STARTED.toString(),
			RequestState.FULFILLED.toString( )
		);
		
		SingleSelectFieldModel<String> fieldModel = new SingleSelectFieldModel<String>( requestStates, fieldValue );
		Component field = getInputComponentFactory().createSingleSelectField( fieldModel, isWriteEnabled() );
		field.setId(  CmRequest.REQUEST_STATUS  );
		screen.add( label, field );
	}

    public void addDnaRequestLinkField(final DnaRequest dnaRequest) {
        Component label = new Label("Associated DNA Request");
        Component field = new Label("None");
        if (dnaRequest != null && dnaRequest.getId() != null) {
            String fieldValue = createRequestLinkText(dnaRequest);
            TextFieldModel fieldModel = new TextFieldModel(fieldValue, super.fieldLength(), super.fieldMax(1000));
            ActionListener clickAction = new ActionListener() {
                public void actionPerformed(ActionEvent e) {
                    ProteinRequestApp.getActiveInstance().getNavigation().showDnaRequest(dnaRequest.getId());
                }
            };
            field = getInputComponentFactory().createInternalLinkButton(fieldModel, clickAction, false);
        }
        add(label, field);
    }
}
