# Supplementary material for: ProteinTracker: an application for managing protein production and purification
Source: BMC Res Notes. 2012 May 10;5:224. doi: 10.1186/1756-0500-5-224 (PMC3436699; doi:10.1186/1756-0500-5-224)
Supplement: Additional file 1 — Source Code Distribution. ProteinTracker source code. Source code and build instructions for ProteinTracker. [file 1756-0500-5-224-S1.zip › proteintracker/src/net/sf/proteintracker/ui/inputscreen/cmrequest/CmRequestScreenParser.java]

/*
 * ProteinTracker: A system for tracking and requesting protein reagents
 *
 * (C) Copyright 2011 Stefan Ponko and Dan Van Atta
 *
 * This library is free software; you can redistribute it and/or modify it
 * under the terms of the GNU Lesser General Public License as published by
 * the Free Software Foundation; either version 3 of the License, or
 * (at your option) any later version.
 *
 * This library is distributed in the hope that it will be useful, but
 * WITHOUT ANY WARRANTY; without even the implied warranty of MERCHANTABILITY
 * or FITNESS FOR A PARTICULAR PURPOSE. See the GNU Lesser General Public
 * License for more details.
 *
 * You should have received a copy of the GNU Lesser General Public
 * License along with this library; if not, write to the Free Software
 * Foundation, Inc., 51 Franklin Street, Fifth Floor, Boston, MA  02110-1301,
 * USA.
 */
package net.sf.proteintracker.ui.inputscreen.cmrequest;

import static net.sf.proteintracker.echo.ComponentReader.readBoolean;
import static net.sf.proteintracker.echo.ComponentReader.readFloat;
import static net.sf.proteintracker.echo.ComponentReader.readSelection;
import static net.sf.proteintracker.echo.ComponentReader.readSet;
import static net.sf.proteintracker.echo.ComponentReader.readString;
import static net.sf.proteintracker.echo.ComponentReader.readDate;

import java.util.Set;

import net.sf.proteintracker.model.*;
import nextapp.echo.app.Component;
import net.sf.proteintracker.db.ProteinRequestAppDAO;

/**
 * Helper class to CmRequestScreen to facilitate data parsing.
 */
public class CmRequestScreenParser {
	private final CmRequestScreen screen;

	public CmRequestScreenParser( CmRequestScreen screen ) {
		this.screen = screen;
	}
	
	@SuppressWarnings("unchecked")
	public CmRequest parse(  ) {
		CmRequest request;
	
		// check if we reading from a new state
		if( screen.isNewScreen( )  ) {
			request = new CmRequest();
			request.setRequestStatus(  RequestState.PENDING.toString()  );
            String createDnaRequest = (String)readSelection( screen.getComponent( CmRequest.CREATE_DNA_REQUEST ));
            request.setCreateDnaRequest(createDnaRequest != null && createDnaRequest.equals(CmRequestScreen.CREATE_DNA_REQUEST));
		} else {
			request =  ( new ProteinRequestAppDAO()).getCmRequest( screen.getCurrentRecordId( )   );
		}
		
		request.setConstructSet( (Set<Construct>) readSet( get( CmRequest.CONSTRUCT_SET ) ) );
		request.setRequestor(  readString( get(  CmRequest.REQUESTOR ) ));
		request.setCellType( (CmCellLine)  readSelection( screen.getComponent( CmRequest.CELL_TYPE )));
		
		if( request.getCellType() != null ) {
			Float orderQuantity = determineOrderQuantity( request.getCellType( ) , screen );
			request.setOrderQuantity(  orderQuantity  );
		}

		request.setSplitAfterTransfection(  readBoolean( get( CmRequest.SPLIT_AFTER_TRANSFECTION )));
		request.setCommonName(  readString( get( CmRequest.COMMON_NAME  ) ));
		request.setProject( readString( get( CmRequest.PROJECT )));
		request.setGroup( (Group) readSelection( screen.getComponent( CmRequest.GROUP ) ));
		request.setConcentration( readBoolean( get( CmRequest.CONCENTRATION  )));
		request.setProteinSize( readFloat( get(  CmRequest.PROTEIN_SIZE  )) );
		request.setPsPurifies(  readBoolean( get( CmRequest.PS_PURIFIES  ) ));
		request.setRequestorComments( readString( get(  CmRequest.REQUESTOR_COMMENTS   ) ));

		if( !screen.isNewScreen() ) {
			Component selectField = screen.getComponent( CmRequest.REQUEST_STATUS );
			request.setRequestStatus( (String) readSelection( selectField ));
            request.setExpressed(  readBoolean( get( CmRequest.EXPRESSED  ) ));
            request.setDateRequested(  readDate( get(  CmRequest.DATE_REQUESTED )));
            request.setDateStarted(  readDate( get(  CmRequest.DATE_STARTED )));
			request.setDateCompleted(  readDate( get(  CmRequest.DATE_COMPLETED )));
			request.setComments( readString( get( CmRequest.COMMENTS   ) ));
		}
		return request;
	}
	
	
	private Float determineOrderQuantity( CmCellLine cellType, CmRequestScreen screen ) {
		String fieldId = "";

		if( cellType.deliveredByFlasks( ) ) {
			fieldId = CmRequestScreen.NUM_FLASKS_FIELD_ID;
		} else if( cellType.deliveredByPlates( ) ) {
			fieldId = CmRequestScreen.NUM_PLATES_FIELD_ID;
		} else if( cellType.deliveredByVolume( ) ) {
			fieldId = CmRequestScreen.VOLUME_FIELD_ID;
		} else {
			throw new IllegalStateException("Undefined delivery method for cell type: "+ cellType );
		}
		return readFloat( get( fieldId ));
	}

	private Component get( String componentName  ){
		return screen.getComponent(  componentName  );
	}

}
