# Supplementary material for: ProteinTracker: an application for managing protein production and purification
Source: BMC Res Notes. 2012 May 10;5:224. doi: 10.1186/1756-0500-5-224 (PMC3436699; doi:10.1186/1756-0500-5-224)
Supplement: Additional file 1 — Source Code Distribution. ProteinTracker source code. Source code and build instructions for ProteinTracker. [file 1756-0500-5-224-S1.zip › proteintracker/src/net/sf/proteintracker/ui/inputscreen/cmrequest/CmRequestScreenSaver.java]

/*
 * ProteinTracker: A system for tracking and requesting protein reagents
 *
 * (C) Copyright 2011 Stefan Ponko and Dan Van Atta
 *
 * This library is free software; you can redistribute it and/or modify it
 * under the terms of the GNU Lesser General Public License as published by
 * the Free Software Foundation; either version 3 of the License, or
 * (at your option) any later version.
 *
 * This library is distributed in the hope that it will be useful, but
 * WITHOUT ANY WARRANTY; without even the implied warranty of MERCHANTABILITY
 * or FITNESS FOR A PARTICULAR PURPOSE. See the GNU Lesser General Public
 * License for more details.
 *
 * You should have received a copy of the GNU Lesser General Public
 * License along with this library; if not, write to the Free Software
 * Foundation, Inc., 51 Franklin Street, Fifth Floor, Boston, MA  02110-1301,
 * USA.
 */
package net.sf.proteintracker.ui.inputscreen.cmrequest;

import java.util.ArrayList;
import java.util.Date;
import java.util.List;

import net.sf.proteintracker.echo.appinteractions.UserMessaging;
import net.sf.proteintracker.app.ProteinRequestApp;
import net.sf.proteintracker.db.DbFailureException;
import net.sf.proteintracker.db.ProteinRequestAppDAO;
import net.sf.proteintracker.mail.GenericMailMessage;
import net.sf.proteintracker.mail.RequestStatusHasChangedEmail;
import net.sf.proteintracker.model.CmRequest;
import net.sf.proteintracker.model.PurificationRequest;
import net.sf.proteintracker.model.RequestState;
import net.sf.proteintracker.model.DnaRequest;

public class CmRequestScreenSaver {
	private final CmRequestScreen screen;
	
	public CmRequestScreenSaver( CmRequestScreen screen ) {
		this.screen = screen;
	}
	
	public void save() throws DbFailureException {
		CmRequest request = screen.toCmRequest( );
		if( screen.isNewScreen( ) ) {
			saveNewRequest( request );
		} else { 
			updateExistingRequest( request );
		}
	}

	private void saveNewRequest( CmRequest request ) throws DbFailureException {
		request.setDateRequested( new Date( ) );
		request.setId( null );
		request.setRequestStatus( RequestState.PENDING.toString( ) );

		ProteinRequestAppDAO dao = new ProteinRequestAppDAO( );
		request.setPriority( dao.getNextCmRequestPriorityId( ) );
		
		// save before sending email so that we'll get an ID number for the request
		checkRequestData( request );
		dao.store( request );

		GenericMailMessage message = new RequestStatusHasChangedEmail(request );
        if(message.canSendMessageToAllRecipients()) {
            ProteinRequestApp.getActiveInstance( ).getMailer().send( message );
        }

		List<String> messageList = new ArrayList<String>( );
		messageList.add( "Your request has been submitted" );
		messageList.add( "Resubmitting will save as a new request" );

		if( request.getPsPurifies( )  ) {
            messageList.addAll(generatePurificationRequest(request));
		}
        if(request.isCreateDnaRequest()) {
            messageList.addAll(generateDnaRequest(request));
        }
		UserMessaging.reportMessageToUser(  messageList );
	}

    private List<String> generatePurificationRequest(CmRequest request) {
        List<String> messageList = new ArrayList<String>( );
        if( request.getPsPurifies( )  ) {
            PurificationRequest purificationReq = createAndStorePurificationRequest( request );
            messageList.add("Protein Batch request#" + purificationReq.getId() + " has also been automatically submitted for this request." );
            GenericMailMessage purificationRequestNotification  =  new RequestStatusHasChangedEmail( purificationReq );
            if(purificationRequestNotification.canSendMessageToAllRecipients()) {
                ProteinRequestApp.getActiveInstance().getMailer().send(purificationRequestNotification);
            }
        }
        return messageList;
    }

    private List<String> generateDnaRequest(CmRequest request) {
        List<String> messageList = new ArrayList<String>();
        List<DnaRequest> dnaReqs = createAndStoreDnaRequests( request );
        for(DnaRequest dnaReq : dnaReqs) {
            messageList.add("DNA request#" + dnaReq.getId() + " has also been automatically submitted for this request." );
            GenericMailMessage dnaRequestNotification  =  new RequestStatusHasChangedEmail( dnaReq );
            if(dnaRequestNotification.canSendMessageToAllRecipients()) {
                ProteinRequestApp.getActiveInstance( ).getMailer( ).send(dnaRequestNotification);
            }
        }
        return messageList;
    }

	private void checkRequestData( CmRequest request ) {
		if( request.getRequestStatus( ) == null ) {
			fieldNotSetError("Request status");
		}
		if( request.getPriority( ) == null ) {
			fieldNotSetError("Priority");
		}
		if( request.getDateRequested( ) == null ) {
			fieldNotSetError("Date Requested");
		}
	}
	
	private void fieldNotSetError( String msg ) {
		throw new IllegalStateException( msg  + " should be set before saving"  );
	}
	
	private PurificationRequest  createAndStorePurificationRequest( CmRequest cmRequest ) {
		PurificationRequest pRequest = cmRequest.toPurificationRequest( );
		try {
			(new ProteinRequestAppDAO()).store(  pRequest  );
		} catch( DbFailureException e ) {
			ProteinRequestApp.getActiveInstance( ).handleDbFailure(  e  );
		}
		return pRequest;
	}

    private List<DnaRequest>  createAndStoreDnaRequests( CmRequest cmRequest ) {
        List<DnaRequest> dnaRequests = cmRequest.toDnaRequests();
        for(DnaRequest request : dnaRequests) {
            try {
                (new ProteinRequestAppDAO()).store(  request  );
            } catch( DbFailureException e ) {
                ProteinRequestApp.getActiveInstance( ).handleDbFailure(  e  );
            }
        }
        return dnaRequests;
    }

	private void updateExistingRequest( CmRequest request ) throws DbFailureException {
        List<String> messageList = new ArrayList<String>( );
		ProteinRequestAppDAO dao = new ProteinRequestAppDAO( );
        if( request.statusHasChanged( ) ) {
			GenericMailMessage message = new RequestStatusHasChangedEmail(request );
            if(message.canSendMessageToAllRecipients()) {
                ProteinRequestApp.getActiveInstance( ).getMailer().send( message );
            }
		}
        setDefaultDates(request);
        //if protein sciences purifies is checked, and no purification request is associated, create one
        if (request.getPsPurifies() && screen.getPurificationRequest() == null) {
            messageList.addAll(generatePurificationRequest(request));
        }
        dao.store( request );
        messageList.add("Your changes have been saved");
		UserMessaging.reportMessageToUser(messageList);
		ProteinRequestApp.getActiveInstance( ).getNavigation( ).showConditionedMediaRequest(  screen.getCurrentRecordId( )  );
	}

    private void setDefaultDates(CmRequest request) {
        String status = request.getRequestStatus();
        if(status != null) {
            if(status.equals(RequestState.STARTED.toString())) {
                if(request.getDateStarted() == null) {
                    request.setDateStarted(new Date());
                }
            }
            if(status.equals(RequestState.FULFILLED.toString())) {
                if(request.getDateCompleted() == null) {
                    request.setDateCompleted(new Date());
                }
            }
        }
    }
}
