# Supplementary material for: ProteinTracker: an application for managing protein production and purification
Source: BMC Res Notes. 2012 May 10;5:224. doi: 10.1186/1756-0500-5-224 (PMC3436699; doi:10.1186/1756-0500-5-224)
Supplement: Additional file 1 — Source Code Distribution. ProteinTracker source code. Source code and build instructions for ProteinTracker. [file 1756-0500-5-224-S1.zip › proteintracker/src/net/sf/proteintracker/ui/inputscreen/cmrequest/CmRequestScreenValidator.java]

/*
 * ProteinTracker: A system for tracking and requesting protein reagents
 *
 * (C) Copyright 2011 Stefan Ponko and Dan Van Atta
 *
 * This library is free software; you can redistribute it and/or modify it
 * under the terms of the GNU Lesser General Public License as published by
 * the Free Software Foundation; either version 3 of the License, or
 * (at your option) any later version.
 *
 * This library is distributed in the hope that it will be useful, but
 * WITHOUT ANY WARRANTY; without even the implied warranty of MERCHANTABILITY
 * or FITNESS FOR A PARTICULAR PURPOSE. See the GNU Lesser General Public
 * License for more details.
 *
 * You should have received a copy of the GNU Lesser General Public
 * License along with this library; if not, write to the Free Software
 * Foundation, Inc., 51 Franklin Street, Fifth Floor, Boston, MA  02110-1301,
 * USA.
 */
package net.sf.proteintracker.ui.inputscreen.cmrequest;

import static net.sf.proteintracker.echo.ComponentReader.readSelection;

import java.util.ArrayList;
import java.util.List;

import nextapp.echo.app.Component;
import net.sf.proteintracker.echo.ComponentReader;
import net.sf.proteintracker.echo.ComponentValidator;
import net.sf.proteintracker.echo.uicomponent.CalendarFieldGroup;
import net.sf.proteintracker.echo.uicomponent.MultiSelectBox;
import net.sf.proteintracker.model.CmCellLine;
import net.sf.proteintracker.model.CmRequest;
import net.sf.proteintracker.util.StringUtil;

/** Validates user input values found on a <code>CmRequestScreen</code> */
public class CmRequestScreenValidator {
	private final CmRequestScreen screen;

	public CmRequestScreenValidator( CmRequestScreen screen ) {
		this.screen = screen;
	}

	/**
	 * Checks that all fields have a valid value, if cell type is selected then also checks that order quantity
	 * has been properly specified.
	 * 
	 * @return List of error messages, an empty list indicates no errors found.
	 */
	public List<String> validateInput(    ) {
		List<String> errors = new ArrayList<String>();
		errors.addAll( findErrorsWithConstructsField() );
		errors.addAll( findErrorsWithRequestorField()  );
		errors.addAll( findErrorsWithProjectField() );
		errors.addAll( findErrorsWithCommonNameField()  );
        errors.addAll( findErrorsWithDateField(CmRequest.DATE_REQUESTED) );
		errors.addAll( findErrorsWithDateField(CmRequest.DATE_STARTED) );
        errors.addAll( findErrorsWithDateField(CmRequest.DATE_COMPLETED) );
		errors.addAll( findErrorsWithCommentsField() );
		errors.addAll( findErrorsWithRequestorCommentsField() );
		errors.addAll( findErrorsWithProteinSizeField() );

		if( !cellTypeIsSelected() ) {
			errors.add("Please select the cell type.");
		} else {
			errors.addAll( findErrorsWithNumFlasks() );
			errors.addAll( findErrorsWithVolume( ) );
			errors.addAll( findErrorsWithNumPlates() );
			
			if( appropriateOrderQuantityFieldIsBlank( )  ) {
				errors.add( generateErrorMessageForMissingOrderQuantity() );
			}
		}

        if( !createDnaRequestIsSelected() ) {
            errors.add("Please select whether you want a DNA request submitted for you.");
        }

		return errors;
	}

	private List<String> findErrorsWithConstructsField() {
		List<String> errors = new ArrayList<String>();
		MultiSelectBox<?> constructs = (MultiSelectBox<?>) screen.getComponent(  CmRequest.CONSTRUCT_SET   );
		if( constructs.getSelectionSet( ).size() == 0  ) {
			errors.add( "You must select at least one DNA ID");
		}
		return errors;
	}

	private List<String> findErrorsWithRequestorField() {
		List<String> errors = new ArrayList<String>();
		String requestor = ComponentReader.readString(  get(  CmRequest.REQUESTOR ));
		if( StringUtil.isBlank( requestor )) {
			errors.add( "Requestor field must be filled in." );
		} else if( requestor.trim().length( ) < 2 ) {
			errors.add(  "Requestor name is unreasonably short, must be at least two characters in length" );
		} else if( requestor.trim( ).length( ) > CmRequest.REQUESTOR_MAX_LENGTH ) {
			errors.add(  "Requestor name is too long, please shorten.");
		}
		return errors;
	}
	
	private List<String> findErrorsWithNumFlasks( ) {
		return fieldRequiresPositiveNumberValue(  CmRequestScreen.NUM_FLASKS_FIELD_ID, "Number flasks" );
	}

	private List<String> findErrorsWithVolume(  ) {
		return fieldRequiresPositiveNumberValue(  CmRequestScreen.VOLUME_FIELD_ID, "Volume" );
	}

	private List<String> findErrorsWithNumPlates(  ) {
		return fieldRequiresPositiveNumberValue(  CmRequestScreen.NUM_PLATES_FIELD_ID, "Number of plates" );
	}

	private List<String> findErrorsWithProteinSizeField() {
		return fieldRequiresPositiveNumberValue(  CmRequest.PROTEIN_SIZE, "Protein size" );
	}

	private List<String> fieldRequiresPositiveNumberValue( String fieldId, String fieldAlias ) {
		List<String> errors = new ArrayList<String>();
		Component field =  get(  fieldId  );
		if( field != null && ComponentReader.isSet(  field  )  &&  !ComponentValidator.isValidPositiveFloat(  field ) ) {
			errors.add(  fieldAlias + " field be a positive number." );
		}
		return errors;
	}
	
	private Component get( String componentId ) {
		return screen.getComponent(  componentId  );
	}

	private List<String> findErrorsWithProjectField() {
        List<String> errors = new ArrayList<String>();
        String project = ComponentReader.readString(  get(  CmRequest.PROJECT ));
        if( StringUtil.isBlank( project )) {
            errors.add( "Project field must be filled in." );
        }
        errors.addAll(checkFieldMaxLength(   CmRequest.PROJECT  , "project name" ,  CmRequest.PROJECT_MAX_LENGTH ));
		return errors;
	}

	private List<String> findErrorsWithCommonNameField() {
        List<String> errors = new ArrayList<String>();
        String commonName = ComponentReader.readString(  get(  CmRequest.COMMON_NAME ));
        if( StringUtil.isBlank( commonName )) {
            errors.add( "Common Name field must be filled in." );
        }
		errors.addAll(checkFieldMaxLength(   CmRequest.COMMON_NAME  , "common name" ,  CmRequest.COMMON_NAME_MAX_LENGTH  ));
        return errors;
	}

	
	private List<String> findErrorsWithCommentsField() {
		return checkFieldMaxLength(   CmRequest.COMMENTS, "comments" ,  CmRequest.COMMENTS_MAX_LENGTH  );
	}

	private List<String> findErrorsWithRequestorCommentsField() {
		return checkFieldMaxLength(   CmRequest.REQUESTOR_COMMENTS , "request notes" ,  CmRequest.REQUESTOR_COMMENTS_MAX_LENGTH  );
	}
	
	
	private List<String> checkFieldMaxLength(  String fieldId, String fieldAlias, int maxLength ) {
		List<String> errors = new ArrayList<String>();

		Component field = get( fieldId );
		if( field != null ) {
			String fieldValue = ComponentReader.readString(  field  );
			if( fieldValue.length( ) > maxLength ) {
				errors.add( "Length of " + fieldAlias + " is too long." );
			}
		}
		return errors;
	}

	private List<String> findErrorsWithDateField(String dateFieldId) {
		List<String> errors = new ArrayList<String>();
		
		Component dateField = screen.getComponent( dateFieldId );
		if( dateField != null ) {
			String textValue = ((CalendarFieldGroup) dateField).getTextValue( );
			boolean isSet = !StringUtil.isBlank(  textValue  );
			boolean valid = ComponentValidator.isValidDate(  dateField  );
			if( isSet &&  !valid ) {
				errors.add("Date started must be in a valid date format (MM/DD/YY)");
			}
		}
		return errors;
	}

	private boolean cellTypeIsSelected() {
		return readSelection( screen.getComponent( CmRequest.CELL_TYPE ) ) != null;
	}
    private boolean createDnaRequestIsSelected() {
        boolean valid = true;
        Component createDnaRequestDropdown = screen.getComponent(CmRequest.CREATE_DNA_REQUEST);
        //could be null since component should not show up on anything but the new request screen
        if(createDnaRequestDropdown != null) {
            valid = (readSelection( screen.getComponent( CmRequest.CREATE_DNA_REQUEST ) ) != null);
        }
        return valid;
    }

	private boolean appropriateOrderQuantityFieldIsBlank( ) {
		CmCellLine cellType = (CmCellLine) readSelection( screen.getComponent( CmRequest.CELL_TYPE ) );
		if( cellType.deliveredByFlasks( ) ) {
			return !ComponentReader.isSet(  get( CmRequestScreen.NUM_FLASKS_FIELD_ID ) );
		} else if( cellType.deliveredByPlates( ) ) {
			return !ComponentReader.isSet(  get( CmRequestScreen.NUM_PLATES_FIELD_ID ) );
		} else if( cellType.deliveredByVolume( ) ) {
			return !ComponentReader.isSet(  get( CmRequestScreen.VOLUME_FIELD_ID ) );
		} else {
			throw new IllegalStateException("Delivery method not recognized for cell type: " + cellType ); 
		}
	}
	
	private String generateErrorMessageForMissingOrderQuantity() {
		CmCellLine cellType = (CmCellLine) readSelection( screen.getComponent( CmRequest.CELL_TYPE ) );
		if( cellType.deliveredByFlasks( ) ) {
			return "Please specify number of flasks";
		} else if( cellType.deliveredByPlates( ) ) {
			return "Please specify number of plates";
		} else if( cellType.deliveredByVolume( ) ) {
			return "Please specify volume";
		} else {
			throw new IllegalStateException("Delivery method not recognized for cell type: " + cellType ); 
		}
	}

}
