# Supplementary material for: ProteinTracker: an application for managing protein production and purification
Source: BMC Res Notes. 2012 May 10;5:224. doi: 10.1186/1756-0500-5-224 (PMC3436699; doi:10.1186/1756-0500-5-224)
Supplement: Additional file 1 — Source Code Distribution. ProteinTracker source code. Source code and build instructions for ProteinTracker. [file 1756-0500-5-224-S1.zip › proteintracker/src/net/sf/proteintracker/ui/inputscreen/cmrequest/DnaQuantityCalculator.java]

/*
 * ProteinTracker: A system for tracking and requesting protein reagents
 *
 * (C) Copyright 2011 Stefan Ponko and Dan Van Atta
 *
 * This library is free software; you can redistribute it and/or modify it
 * under the terms of the GNU Lesser General Public License as published by
 * the Free Software Foundation; either version 3 of the License, or
 * (at your option) any later version.
 *
 * This library is distributed in the hope that it will be useful, but
 * WITHOUT ANY WARRANTY; without even the implied warranty of MERCHANTABILITY
 * or FITNESS FOR A PARTICULAR PURPOSE. See the GNU Lesser General Public
 * License for more details.
 *
 * You should have received a copy of the GNU Lesser General Public
 * License along with this library; if not, write to the Free Software
 * Foundation, Inc., 51 Franklin Street, Fifth Floor, Boston, MA  02110-1301,
 * USA.
 */
package net.sf.proteintracker.ui.inputscreen.cmrequest;

import nextapp.echo.app.Component;
import nextapp.echo.app.TextField;
import net.sf.proteintracker.echo.ComponentReader;
import net.sf.proteintracker.model.CmCellLine;
import net.sf.proteintracker.model.CmRequest;
import net.sf.proteintracker.util.Arguments;
import net.sf.proteintracker.util.StringUtil;

/**
 * Utility class to read screen data (user input) and can then calculate DNA quantity based upon the user's
 * cell type selection and order quantity selection.
 */
public class DnaQuantityCalculator {
	private String orderQuantityFieldId;
	private final CmRequestScreen inputScreen;

	
	public DnaQuantityCalculator( CmRequestScreen inputScreen ) {
		Arguments.disallowNullArguments( inputScreen );
		this.inputScreen = inputScreen;
		
	}
	
	public void updateDnaQuantity() {
		CmCellLine selectedCellLine = readCellTypeSelection( );
		this.orderQuantityFieldId = determineOrderQuantityFieldId( selectedCellLine );
		String value = calculateDnaQuantity();

		Component dnaField = inputScreen.getComponent(  CmRequestScreen.DNA_QUANTITY_FIELD_ID  );
		((TextField) dnaField).setText( value );
	}

	private CmCellLine readCellTypeSelection( ) {
		Object selection = ComponentReader.readSelection( inputScreen
				.getComponent( CmRequest.CELL_TYPE ) );
		if( selection == null ) {
			return null;
		} else {
			return (CmCellLine) selection;
		}
	}

	private String determineOrderQuantityFieldId( CmCellLine cellLine ) {
		if( cellLine == null ) {
			return null;
		} else if( cellLine.deliveredByFlasks( ) ) {
			return CmRequestScreen.NUM_FLASKS_FIELD_ID;
		} else if( cellLine.deliveredByPlates( ) ) {
			return CmRequestScreen.NUM_PLATES_FIELD_ID;
		} else if( cellLine.deliveredByVolume( ) ) {
			return CmRequestScreen.VOLUME_FIELD_ID;
		} else {
			throw new IllegalStateException( "Cm Cell line is expected to have exactly one delivery method, "
					+ cellLine );
		}
	}

	
	/**
	 * Calculates the DNA quantity based upon user input on the input screen.
	 */
	private String calculateDnaQuantity( ) {
		if( !canCalculate() ) {
			return "";
		} else {
			CmRequest request = new CmRequest();
			request.setCellType(  readCellTypeSelection() );
			request.setOrderQuantity(  readOrderQuantityFieldValue()  );
			return StringUtil.formatAndRoundNumber( request.calculateDnaQuantity( ) , 2);
		}
	}
	
	
	/**
	 * Returns true if all of the input fields necessary to calculate DNA quantity have been filled in.
	 */
	private boolean canCalculate( ) {
		if( orderQuantityFieldId == null ) {
			return false;
		} else {
			return cellLineIsSet( ) && orderQuantityFieldIsSet( );
		}
	}

	private boolean cellLineIsSet( ) {
		Component cellTypeField = inputScreen.getComponent( CmRequest.CELL_TYPE );
		return ComponentReader.readSelection( cellTypeField ) != null;
	}

	private boolean orderQuantityFieldIsSet( ) {
		return readOrderQuantityFieldValue() != null;
	}

	private Float readOrderQuantityFieldValue() {
		Component orderQuantityField = inputScreen.getComponent( orderQuantityFieldId );
		return ComponentReader.readFloat( orderQuantityField );
	}
	
}
