# Supplementary material for: ProteinTracker: an application for managing protein production and purification
Source: BMC Res Notes. 2012 May 10;5:224. doi: 10.1186/1756-0500-5-224 (PMC3436699; doi:10.1186/1756-0500-5-224)
Supplement: Additional file 1 — Source Code Distribution. ProteinTracker source code. Source code and build instructions for ProteinTracker. [file 1756-0500-5-224-S1.zip › proteintracker/src/net/sf/proteintracker/ui/inputscreen/ConstructMultiSelectField.java]

/*
 * ProteinTracker: A system for tracking and requesting protein reagents
 *
 * (C) Copyright 2011 Stefan Ponko and Dan Van Atta
 *
 * This library is free software; you can redistribute it and/or modify it
 * under the terms of the GNU Lesser General Public License as published by
 * the Free Software Foundation; either version 3 of the License, or
 * (at your option) any later version.
 *
 * This library is distributed in the hope that it will be useful, but
 * WITHOUT ANY WARRANTY; without even the implied warranty of MERCHANTABILITY
 * or FITNESS FOR A PARTICULAR PURPOSE. See the GNU Lesser General Public
 * License for more details.
 *
 * You should have received a copy of the GNU Lesser General Public
 * License along with this library; if not, write to the Free Software
 * Foundation, Inc., 51 Franklin Street, Fifth Floor, Boston, MA  02110-1301,
 * USA.
 */
package net.sf.proteintracker.ui.inputscreen;

import java.util.ArrayList;
import java.util.List;
import java.util.Set;

import net.sf.proteintracker.echo.uicomponent.ListItemRenderer;
import net.sf.proteintracker.echo.uicomponent.MultiSelectBox;
import net.sf.proteintracker.app.ProteinRequestApp;
import net.sf.proteintracker.db.DbFailureException;
import net.sf.proteintracker.db.ProteinRequestAppDAO;
import net.sf.proteintracker.model.Construct;


/**
 * A multi-select box that lists all Constructs in database.
 */
public class ConstructMultiSelectField extends MultiSelectBox<Construct> {

	private static final long serialVersionUID = 4843006603397310826L;

	public ConstructMultiSelectField( Set<Construct> initialSelection ) {
		super( allConstructs( ), initialSelection, defaultListRenderer( ), defaultSelectionPrompt( ) );
	}

	private static List<Construct> allConstructs( ) {
		try {
			return (new ProteinRequestAppDAO( )).getAllConstructs( );
		} catch( DbFailureException e ) {
			ProteinRequestApp.getActiveInstance( ).handleDbFailure( e );
			return new ArrayList<Construct>( );
		}
	}

	/**
	 * @return The ListItemRenderer used to populate the selection list.
	 */
	public static ListItemRenderer<Construct> defaultListRenderer( ) {
		return new ListItemRenderer<Construct>( ) {
			public String renderElement( Construct construct ) {
				String str = String.valueOf( construct.getId( ) );
				if( construct.getConstructName( ) != null ) {
					str += "-" + construct.getConstructName( );
				}
				return str;
			}
		};
	}

	private static String defaultSelectionPrompt( ) {
		return null;
	}

}
