# Supplementary material for: ProteinTracker: an application for managing protein production and purification
Source: BMC Res Notes. 2012 May 10;5:224. doi: 10.1186/1756-0500-5-224 (PMC3436699; doi:10.1186/1756-0500-5-224)
Supplement: Additional file 1 — Source Code Distribution. ProteinTracker source code. Source code and build instructions for ProteinTracker. [file 1756-0500-5-224-S1.zip › proteintracker/src/net/sf/proteintracker/ui/inputscreen/ConstructTypeField.java]

/*
 * ProteinTracker: A system for tracking and requesting protein reagents
 *
 * (C) Copyright 2011 Stefan Ponko and Dan Van Atta
 *
 * This library is free software; you can redistribute it and/or modify it
 * under the terms of the GNU Lesser General Public License as published by
 * the Free Software Foundation; either version 3 of the License, or
 * (at your option) any later version.
 *
 * This library is distributed in the hope that it will be useful, but
 * WITHOUT ANY WARRANTY; without even the implied warranty of MERCHANTABILITY
 * or FITNESS FOR A PARTICULAR PURPOSE. See the GNU Lesser General Public
 * License for more details.
 *
 * You should have received a copy of the GNU Lesser General Public
 * License along with this library; if not, write to the Free Software
 * Foundation, Inc., 51 Franklin Street, Fifth Floor, Boston, MA  02110-1301,
 * USA.
 */
package net.sf.proteintracker.ui.inputscreen;

import java.util.List;

import nextapp.echo.app.event.ActionEvent;
import nextapp.echo.app.event.ActionListener;
import net.sf.proteintracker.echo.uicomponent.SingleSelectBox;
import net.sf.proteintracker.echo.uicomponent.ListItemRenderer;
import net.sf.proteintracker.db.ProteinRequestAppDAO;
import net.sf.proteintracker.db.DbFailureException;
import net.sf.proteintracker.model.Construct;

public class ConstructTypeField extends SingleSelectBox<Construct> {

	public ConstructTypeField( Construct fieldValue ) throws DbFailureException {
		super( initialDataRange() , fieldValue , defaultListRenderer(), "Select One" );
		addActionListener(  createActionListener() );
	}

	private static List<Construct> initialDataRange( ) throws DbFailureException {
		return (new ProteinRequestAppDAO()).getAllConstructs();
	}

	private ActionListener createActionListener(  ) {
		return new ActionListener() {
			public void actionPerformed(ActionEvent e ) {
				performAction();
			}
		};
	}

    public static ListItemRenderer<Construct> defaultListRenderer( ) {
        return new ListItemRenderer<Construct>( ) {
            public String renderElement( Construct construct ) {
                String str = String.valueOf( construct.getId( ) );
                if( construct.getConstructName( ) != null ) {
                    str += "-" + construct.getConstructName( );
                }
                return str;
            }
        };
    }

	private void performAction() {
	}
}
