# Supplementary material for: ProteinTracker: an application for managing protein production and purification
Source: BMC Res Notes. 2012 May 10;5:224. doi: 10.1186/1756-0500-5-224 (PMC3436699; doi:10.1186/1756-0500-5-224)
Supplement: Additional file 1 — Source Code Distribution. ProteinTracker source code. Source code and build instructions for ProteinTracker. [file 1756-0500-5-224-S1.zip › proteintracker/src/net/sf/proteintracker/ui/inputscreen/construct/ConstructFieldMaker.java]

/*
 * ProteinTracker: A system for tracking and requesting protein reagents
 *
 * (C) Copyright 2011 Stefan Ponko and Dan Van Atta
 *
 * This library is free software; you can redistribute it and/or modify it
 * under the terms of the GNU Lesser General Public License as published by
 * the Free Software Foundation; either version 3 of the License, or
 * (at your option) any later version.
 *
 * This library is distributed in the hope that it will be useful, but
 * WITHOUT ANY WARRANTY; without even the implied warranty of MERCHANTABILITY
 * or FITNESS FOR A PARTICULAR PURPOSE. See the GNU Lesser General Public
 * License for more details.
 *
 * You should have received a copy of the GNU Lesser General Public
 * License along with this library; if not, write to the Free Software
 * Foundation, Inc., 51 Franklin Street, Fifth Floor, Boston, MA  02110-1301,
 * USA.
 */
package net.sf.proteintracker.ui.inputscreen.construct;

import static net.sf.proteintracker.model.Construct.ABSORBANCE;
import static net.sf.proteintracker.model.Construct.ARCHIVED;
import static net.sf.proteintracker.model.Construct.CATEGORY_SET;
import static net.sf.proteintracker.model.Construct.COMMENTS_MAX_LENGTH;
import static net.sf.proteintracker.model.Construct.CONSTRUCT_NAME;
import static net.sf.proteintracker.model.Construct.CONSTRUCT_NAME_MAX_LENGTH;
import static net.sf.proteintracker.model.Construct.DATE_BOXED;
import static net.sf.proteintracker.model.Construct.EXPRESSION_TYPE;
import static net.sf.proteintracker.model.Construct.EXT_COEFFICIENT;
import static net.sf.proteintracker.model.Construct.INSERT;
import static net.sf.proteintracker.model.Construct.INSERT_MAX_LENGTH;
import static net.sf.proteintracker.model.Construct.MATURE_SEQUENCE;
import static net.sf.proteintracker.model.Construct.MATURE_SEQUENCE_MAX_LENGTH;
import static net.sf.proteintracker.model.Construct.MOL_WEIGHT;
import static net.sf.proteintracker.model.Construct.NOTEBOOK_NUMBER;
import static net.sf.proteintracker.model.Construct.NOTEBOOK_NUMBER_MAX_LENGTH;
import static net.sf.proteintracker.model.Construct.NOTEBOOK_PAGE;
import static net.sf.proteintracker.model.Construct.NOTEBOOK_PAGE_MAX_LENGTH;
import static net.sf.proteintracker.model.Construct.QC_INITIALS;
import static net.sf.proteintracker.model.Construct.QC_INITIALS_MAX_LENGTH;
import static net.sf.proteintracker.model.Construct.TAG;
import static net.sf.proteintracker.model.Construct.TAG_MAX_LENGTH;
import static net.sf.proteintracker.model.Construct.VECTOR;
import static net.sf.proteintracker.model.Construct.VECTOR_MAX_LENGTH;
import static net.sf.proteintracker.model.Construct.CONSTRUCT_FILE;
import static net.sf.proteintracker.model.Construct.CONSTRUCT_FILE_MAX_LENGTH;
import static net.sf.proteintracker.model.Construct.EXTID;

import java.util.ArrayList;
import java.util.Collections;
import java.util.Date;
import java.util.List;
import java.util.Set;

import net.sf.proteintracker.app.ProteinRequestApp;
import nextapp.echo.app.Component;
import nextapp.echo.app.Label;
import nextapp.echo.app.event.ActionEvent;
import nextapp.echo.app.event.ActionListener;
import net.sf.proteintracker.echo.GenericInputComponentMaker;
import net.sf.proteintracker.echo.uicomponent.ListItemRenderer;
import net.sf.proteintracker.echo.uicomponent.SingleSelectBox;
import net.sf.proteintracker.echo.uicomponent.models.MultiSelectFieldModel;
import net.sf.proteintracker.echo.uicomponent.models.SingleSelectFieldModel;
import net.sf.proteintracker.echo.uicomponent.models.TextFieldModel;
import net.sf.proteintracker.app.ResearchFile;
import net.sf.proteintracker.db.DbFailureException;
import net.sf.proteintracker.db.ProteinRequestAppDAO;
import net.sf.proteintracker.model.Category;
import net.sf.proteintracker.model.Construct;
import net.sf.proteintracker.ui.LabelMaker;
import net.sf.proteintracker.ui.RequiredFieldLabel;
import net.sf.proteintracker.ui.inputscreen.ApplicationFieldMaker;
import net.sf.proteintracker.ui.inputscreen.AbstractInputScreen.ColSpan;

public class ConstructFieldMaker extends ApplicationFieldMaker {

	private static final transient List<String> EXPRESSION_TYPES = new ArrayList<String>();
	static {
		Collections.addAll(  EXPRESSION_TYPES , Construct.EXPRESSION_TYPE_EXPRESSED, Construct.EXPRESSION_TYPE_NOT_EXPRESSED );
	}
	
	private final GenericInputComponentMaker fieldMaker;
	private final LabelMaker labelMaker = new LabelMaker();
	private ConstructScreen constructScreen;

	public ConstructFieldMaker( ConstructScreen constructScreen ) {
		super( constructScreen );
		this.constructScreen = constructScreen;
		fieldMaker = getInputComponentFactory( );
	}
	
	public void addVdnaNumberField( long vdnaNumberValue  ) {
		Component label = new RequiredFieldLabel( "DNA Number");
		Component field = createDisabledTextField( vdnaNumberValue, Construct.ID  );
		add( label, field );
	}

	public void addConstructNameField( String constructNameValue  ) {
		Component label = new RequiredFieldLabel( "Construct*" );
		Component field = createStandardTextField( constructNameValue , CONSTRUCT_NAME , CONSTRUCT_NAME_MAX_LENGTH  );
		add(label, field );
	}

	public void addInsertField( String insertValue ) {
		Component label = new RequiredFieldLabel( "Insert*" );
		Component field = createStandardTextField( insertValue, INSERT, INSERT_MAX_LENGTH );
		add( label, field );
	}
	
	public void addVectorNtiField( final String vtiFileName  ) {
        Component labelText = new RequiredFieldLabel( "Construct Map File Name*" );
        Component label = labelMaker.createLabelWithHelpButton( labelText , vectorNtiHelpMessage() );
        
        ActionListener vtiFileClickAction = new ActionListener() {
			private static final long serialVersionUID = 5989304338980106196L;
			public void actionPerformed(ActionEvent e){
				ResearchFile file = constructScreen.retreiveConstructFile();
				if( file != null ) {
					file.showFileToUser( );
				}
            }
        };

        TextFieldModel fieldModel = new TextFieldModel( vtiFileName, fieldLength( ), fieldMax( CONSTRUCT_FILE_MAX_LENGTH ));
        Component field = fieldMaker.createInternalLinkButton( fieldModel, vtiFileClickAction, isWriteEnabled( )  );
        field.setId( CONSTRUCT_FILE  );
        add( label, field );
	}
	
    private List<String> vectorNtiHelpMessage() {
        List<String> message = new ArrayList<String>();
   		String qcFileFolder = ProteinRequestApp.getActiveInstance().getContextData( ).getConstructFilePath();
        message.add("Save to "+qcFileFolder);
        message.add("Enter just the filename into this text field");
        message.add("File name format example: 'DNA 118 pDC409HAC.gb'");
        return message;
    }

	public void addArchivedConstructField( Boolean isArchived ) {
		Component label = new Label("Archived");
		Component field = fieldMaker.createCheckBox(  isArchived, isWriteEnabled()  );
		field.setId( ARCHIVED );
		add( label, field );
	}
	
	public void addNotebookNumberField( String notebookNumberValue ) {
		Component label = new RequiredFieldLabel( "Notebook #*" );
		Component field = createStandardTextField( notebookNumberValue, NOTEBOOK_NUMBER, NOTEBOOK_NUMBER_MAX_LENGTH );
		add( label, field );
	}
	
	public void addNotebookPageField( String notebookPageValue ) {
		Component label = new Label( "Notebook Page" );
		Component field = createStandardTextField( notebookPageValue, NOTEBOOK_PAGE, NOTEBOOK_PAGE_MAX_LENGTH );
		add( label, field );
	}
	
	public void addVectorField( String vectorValue ) {
		Component label = new Label( "Vector" );
		Component field = createStandardTextField( vectorValue , VECTOR, VECTOR_MAX_LENGTH );
		add( label, field );
	}
	
	public void addTagField( String tagValue ) {
		Component label = new Label( "Tag" );
		Component field = createStandardTextField( tagValue , TAG, TAG_MAX_LENGTH );
		add( label, field );
	}
	
	public void addDateBoxedField( Date dateBoxed ) {
		Component label = new Label( "Date completed & boxed" );
		Component field = fieldMaker.createDateField(  dateBoxed, isWriteEnabled() );
		field.setId(  DATE_BOXED  );
		add( label, field );
	}
	
	public void addQcInitialsField( String qcInitials ) {
		Component label = new Label( "QC Initials" );
		Component field = createStandardTextField( qcInitials, QC_INITIALS, QC_INITIALS_MAX_LENGTH );
		add( label, field );
	}
	
	public void addMonomericMolecularWeightField( Float molWeight ) {
		Component label = new Label ( "Theoretical Monomeric Mol. Wt." );
		String fieldValue = roundAndFormatFloat( molWeight , 0);
    	Component field = createDisabledTextField( fieldValue, MOL_WEIGHT  );
        add( label, field );
	}
	
	public void addExtinctionCoefficientField( Float extCoeff ) {
        List<String> ecText = new ArrayList<String>();
        ecText.add( "Extinction Coefficient");
        ecText.add( "(M-1 cm-1)");
        Component label = labelMaker.createLabelWithHelpButton(  ecText, extinctionCoefficientHelpMessage( )  );

        String fieldValue = roundAndFormatFloat( extCoeff , 2);
    	Component field = createDisabledTextField( fieldValue, EXT_COEFFICIENT  );
        add( label, field );
	}
	
    private List<String> extinctionCoefficientHelpMessage() {
        List<String> message = new ArrayList<String>();
        message.add("Extinction Coefficient calculated by E(p)=#(Tyr)*Ext(Tyr)+#(Trp)*Ext(Trp)+#(Cystine)*Ext(Cystine)");
        message.add("Method identical to ProtParam, i.e. after Edelhoch, H. (1967) Biochemistry 6, 1948-1954");
        message.add("Uses E.C.'s from Pace, C.N., Vajdos, F., Fee, L., Grimsley, G., and Gray, T. (1995)");
        message.add("Ext(Tyr)=1490, Ext(Trp)=5500, Ext(Cystine)=62.5 [assumes all Cys residues appear as half cystines]");
        message.add("EC assumes protein in water, and is valid for 280 nm");
        message.add("EC will be calculated automatically from the mature sequence when the construct is submitted.");
        return message;
    }

	public void addAbsorbanceField( Float absorbance ) {
        List<String> absorbanceLabelText = new ArrayList<String>();
        absorbanceLabelText.add( "Absorbance");
        absorbanceLabelText.add(".1% (=1 g/l)");
        Component label = labelMaker.createLabelWithHelpButton(  absorbanceLabelText, absorbanceHelpMessage( )  );

        String fieldValue = roundAndFormatFloat( absorbance , 3);
    	Component field = createDisabledTextField( fieldValue, ABSORBANCE  );
        add( label, field );
	}

    private List<String> absorbanceHelpMessage() {
        List<String> message = new ArrayList<String>();
        message.add("Absorbance calculated by (Extinction Coefficient) / (molecular weight)");
        message.add("Absorbance assumes protein in water, and is valid for 280 nm");
        return message;
    }

    private List<String> nlinkHelpMessage() {
        List<String> message = new ArrayList<String>();
        message.add("N Link count calculated by the pattern NX[ST]");
        message.add("where X is any amino acid except Proline, [ST] is S or T");
        message.add("*NOTE* This will result in slightly fewer N link sites");
        message.add("*NOTE* due to exclusion of sites matching NPS or NPT");
        return message;
    }

	public void addExpressionTypeField ( String expressionType ) {
		Component label = new Label(  "Construct Expression" );
		
		SingleSelectFieldModel<String> selectionModel = new SingleSelectFieldModel<String>( EXPRESSION_TYPES , expressionType );
		Component field = fieldMaker.createSingleSelectField(  selectionModel, constructScreen.isWriteEnabled()  );
		field.setId( EXPRESSION_TYPE );
		
		if( constructScreen.isNewScreen( ) ) {
			((SingleSelectBox) field).setSelectedIndex(  0  );
		}	
		
		add( label, field );
	}

	public void addExtIdField( Integer extId ) {
		Component label = new Label("Alternate ID");
		Component field = createTextFieldForIntegerValue( extId, EXTID );
		add( label, field );
	}
	
	public void addCommentsField( String comments ) {
		Component label = new Label("Comments");
		Component field = createStandardTextArea( comments, Construct.COMMENTS, COMMENTS_MAX_LENGTH );
		add( label, field );
	}

	public void addCategoriesField( Set<Category> categories ) throws DbFailureException {
		Component label = new Label( "Categories" );

        List<Category> allCategories = (new ProteinRequestAppDAO() ).getAllCategories();
        ListItemRenderer<Category> listRenderer = categoryListRenderer();
     	   
		MultiSelectFieldModel<?> selectionModel = 
			new MultiSelectFieldModel<Category>( allCategories, categories, listRenderer  );		
		selectionModel.setNullSelectionText(  "Select one (optional)" );
		Component field = fieldMaker.createMultiSelectField(  selectionModel, constructScreen.isWriteEnabled( ) );
        
        field.setId( CATEGORY_SET );
		add( label, field );
	}
	
	public static ListItemRenderer<Category> categoryListRenderer() {
	    return new ListItemRenderer<Category>( ) {
        	public String renderElement( Category category ) {
        		return category.getName();
        	}
        };
	}

	public void addNLinkedGlycosylationSiteCountField(  String fieldValue ) {
		String text = "N-Linked glycosylation site count";
        Component label = labelMaker.createLabelWithHelpButton( text, nlinkHelpMessage( )  );
		Component field = createDisabledTextField(  fieldValue, ConstructScreen.N_LINKED_GLYCOSYLATION_SITE_COUNT  );
		add( label, field );
	}
	
	public void addMatureSequenceField( String matureSequence ) {
        List<String> labels = new ArrayList<String>();
        labels.add( "Mature Sequence*");
        labels.add("(required if construct is to be expressed)");
        Component label = labelMaker.createRequiredFieldLabel( labels  );
        
        TextFieldModel fieldModel = new TextFieldModel( matureSequence, fieldLength(), fieldMax( MATURE_SEQUENCE_MAX_LENGTH ) );
        Component field = fieldMaker.createTextArea( fieldModel , 60, 7 , constructScreen.isWriteEnabled( )  );
        field.setId( MATURE_SEQUENCE );
		add( label, field , new ColSpan( 3 ) );
	}
}
