# Supplementary material for: ProteinTracker: an application for managing protein production and purification
Source: BMC Res Notes. 2012 May 10;5:224. doi: 10.1186/1756-0500-5-224 (PMC3436699; doi:10.1186/1756-0500-5-224)
Supplement: Additional file 1 — Source Code Distribution. ProteinTracker source code. Source code and build instructions for ProteinTracker. [file 1756-0500-5-224-S1.zip › proteintracker/src/net/sf/proteintracker/ui/inputscreen/construct/ConstructScreen.java]

/*
 * ProteinTracker: A system for tracking and requesting protein reagents
 *
 * (C) Copyright 2011 Stefan Ponko and Dan Van Atta
 *
 * This library is free software; you can redistribute it and/or modify it
 * under the terms of the GNU Lesser General Public License as published by
 * the Free Software Foundation; either version 3 of the License, or
 * (at your option) any later version.
 *
 * This library is distributed in the hope that it will be useful, but
 * WITHOUT ANY WARRANTY; without even the implied warranty of MERCHANTABILITY
 * or FITNESS FOR A PARTICULAR PURPOSE. See the GNU Lesser General Public
 * License for more details.
 *
 * You should have received a copy of the GNU Lesser General Public
 * License along with this library; if not, write to the Free Software
 * Foundation, Inc., 51 Franklin Street, Fifth Floor, Boston, MA  02110-1301,
 * USA.
 */
package net.sf.proteintracker.ui.inputscreen.construct;

import java.util.List;

import net.sf.proteintracker.echo.ComponentReader;
import net.sf.proteintracker.echo.appinteractions.UserMessaging;
import net.sf.proteintracker.app.ProteinRequestApp;
import net.sf.proteintracker.app.ResearchFile;
import net.sf.proteintracker.db.DbFailureException;
import net.sf.proteintracker.db.ProteinRequestAppDAO;
import net.sf.proteintracker.model.BadResidueException;
import net.sf.proteintracker.model.Construct;
import net.sf.proteintracker.model.RecordSet;
import net.sf.proteintracker.model.UserRoleName;
import net.sf.proteintracker.ui.inputscreen.AbstractInputScreen;
import net.sf.proteintracker.ui.reports.JasperReportRenderer;
import net.sf.proteintracker.util.Arguments;
import net.sf.proteintracker.util.StringUtil;

public class ConstructScreen extends AbstractInputScreen {
	public static final transient String SCREEN_ID = "Add_Construct_Screen";
	private static final long serialVersionUID = -5223282041103957646L;
	private Long idToUseOnSave = null;
	public static final String N_LINKED_GLYCOSYLATION_SITE_COUNT = "glyco_field_count_id";

	public ConstructScreen( long recordIdForNew ) throws DbFailureException {
		this( ScreenState.NEW, new RecordSet( new Construct() )  , recordIdForNew );
	}

	public ConstructScreen( AbstractInputScreen.ScreenState screenState, RecordSet recordSet, Long recordIdForNew ) throws DbFailureException{
		super(  SCREEN_ID ,  screenState, recordSet  );
		Construct construct = loadConstruct();
		setIdToUseOnSave( construct, recordIdForNew  );
		createAndAddFields( construct );
	}

	protected Construct loadConstruct() throws DbFailureException {
		if( super.isNewScreen() ) {
			return new Construct();
		} else {
			return (new ProteinRequestAppDAO()).getConstruct( getCurrentRecordId() );
		}
	}
	
	private void setIdToUseOnSave( Construct construct, Long recordIdForNew  ) {
		if( isNewScreen() ) {
			Arguments.disallowNullArguments( recordIdForNew  );
			idToUseOnSave = recordIdForNew;
		} else {
			Arguments.disallowNullArguments( construct.getId()  );
			idToUseOnSave = construct.getId();
		}
	}

	private void createAndAddFields( Construct construct  ) throws DbFailureException {
		ConstructFieldMaker fieldAdder = new ConstructFieldMaker( this );
		
		fieldAdder.addVdnaNumberField( idToUseOnSave );	
		fieldAdder.addProjectField( construct.getProject( )  );	
		fieldAdder.addConstructNameField( construct.getConstructName( ) );
		fieldAdder.addInsertField( construct.getInsert( ) );
		fieldAdder.addVectorNtiField(  construct.getConstructFile() );
		fieldAdder.addArchivedConstructField( construct.getArchived( ) );
		fieldAdder.addNotebookNumberField( construct.getNotebookNumber( ) );
		fieldAdder.addNotebookPageField( construct.getNotebookPage( ) );
		fieldAdder.addVectorField( construct.getVector( ) );
		fieldAdder.addTagField( construct.getTag( ) );
		fieldAdder.addDateBoxedField( construct.getDate( ) );
		fieldAdder.addQcInitialsField( construct.getQcInitials( ) );
		fieldAdder.addMonomericMolecularWeightField( construct.getMolWeight( )  );
		fieldAdder.addExtinctionCoefficientField( construct.getExtCoefficient( ) );
		fieldAdder.addAbsorbanceField( construct.getAbsorbance( ) );
		fieldAdder.addExpressionTypeField( construct.getExpressionType( ) );
		fieldAdder.addExtIdField( construct.getExtId( ) );
		fieldAdder.addCommentsField( construct.getComments() );
		fieldAdder.addCategoriesField( construct.getCategorySet( ) );
		fieldAdder.addNLinkedGlycosylationSiteCountField( construct.nLinkGlycosylationSiteCount( ) );
        fieldAdder.addMatureSequenceField(  construct.getMatureSequence( ) );
	}
	
	public ResearchFile retreiveConstructFile() {
		String fileName = getConstructFileName();
		if( StringUtil.isBlank(  fileName  )) {
			return null;
		} else {
	        final String C_DIR = ProteinRequestApp.getActiveInstance( ).getContextData().getConstructFilePath();
	        ResearchFile file = new ResearchFile( C_DIR, fileName );
	        return file;
		}
	}

	private String getConstructFileName() {
		if( super.isNewScreen( ) ) {
			return ComponentReader.readString(  getComponent( Construct.CONSTRUCT_FILE  ));
		} else {
			try {
				return loadConstruct().getConstructFile( );
			} catch( DbFailureException e ) {
				ProteinRequestApp.getActiveInstance( ).handleDbFailure(  e  );
				return "";
			}
		}
	}
	
    @Override
    public boolean containsAutoCalculatedFields() {
    	return true;
    }

    @Override
    public UserRoleName getRequiredLoginRole() {
    	UserRoleName requiredRole = null;
    	if ( adminRoleRequired() ) {
    		requiredRole = UserRoleName.ADMIN_VDNA;
    	} 
    	return requiredRole;
    }
    
    private boolean adminRoleRequired() {
    	return isNewScreen() || isWriteEnabled();
    }

	@Override
	public List<String> validateInput() {
		return (new ConstructScreenValidator( this )).validate(  );
	}

	@Override
	public void save() throws DbFailureException {
		if( containsInputErrors() ) {
			UserMessaging.reportWarningToUser(validateInput());
		} else {
			Construct construct = (new ConstructScreenParser( this )).readConstruct(  );
			construct.setId( idToUseOnSave );
			try {
				construct.calculateAndSetProteinStats( );
			} catch( BadResidueException e ) {
				// throw illegalState exception, we did not correctly validate the input
				throw new IllegalStateException( e );
			}

			ConstructScreenSaver saver = new ConstructScreenSaver( this );
			saver.saveConstruct( construct );
		}
	}

	@Override
	public void changeScreenState( RecordSet currentRecordSet, ScreenState newScreenState ) {
		ProteinRequestApp.getActiveInstance( ).getNavigation( ).showConstruct(  currentRecordSet, newScreenState  );
	}

	@Override
	public void print( long objectId ) throws DbFailureException {
		ProteinRequestAppDAO dao = new ProteinRequestAppDAO();
		Construct construct = dao.getConstruct(  objectId  );
		new JasperReportRenderer().renderConstructReport(  construct );
	}

}
