# Supplementary material for: ProteinTracker: an application for managing protein production and purification
Source: BMC Res Notes. 2012 May 10;5:224. doi: 10.1186/1756-0500-5-224 (PMC3436699; doi:10.1186/1756-0500-5-224)
Supplement: Additional file 1 — Source Code Distribution. ProteinTracker source code. Source code and build instructions for ProteinTracker. [file 1756-0500-5-224-S1.zip › proteintracker/src/net/sf/proteintracker/ui/inputscreen/construct/ConstructScreenParser.java]

/*
 * ProteinTracker: A system for tracking and requesting protein reagents
 *
 * (C) Copyright 2011 Stefan Ponko and Dan Van Atta
 *
 * This library is free software; you can redistribute it and/or modify it
 * under the terms of the GNU Lesser General Public License as published by
 * the Free Software Foundation; either version 3 of the License, or
 * (at your option) any later version.
 *
 * This library is distributed in the hope that it will be useful, but
 * WITHOUT ANY WARRANTY; without even the implied warranty of MERCHANTABILITY
 * or FITNESS FOR A PARTICULAR PURPOSE. See the GNU Lesser General Public
 * License for more details.
 *
 * You should have received a copy of the GNU Lesser General Public
 * License along with this library; if not, write to the Free Software
 * Foundation, Inc., 51 Franklin Street, Fifth Floor, Boston, MA  02110-1301,
 * USA.
 */
package net.sf.proteintracker.ui.inputscreen.construct;

import static net.sf.proteintracker.echo.ComponentReader.readBoolean;
import static net.sf.proteintracker.echo.ComponentReader.readDate;
import static net.sf.proteintracker.echo.ComponentReader.readFloat;
import static net.sf.proteintracker.echo.ComponentReader.readInteger;
import static net.sf.proteintracker.echo.ComponentReader.readSelection;
import static net.sf.proteintracker.echo.ComponentReader.readSet;
import static net.sf.proteintracker.echo.ComponentReader.readString;
import static net.sf.proteintracker.model.Construct.ABSORBANCE;
import static net.sf.proteintracker.model.Construct.ARCHIVED;
import static net.sf.proteintracker.model.Construct.CATEGORY_SET;
import static net.sf.proteintracker.model.Construct.COMMENTS;
import static net.sf.proteintracker.model.Construct.CONSTRUCT_NAME;
import static net.sf.proteintracker.model.Construct.DATE_BOXED;
import static net.sf.proteintracker.model.Construct.EXPRESSION_TYPE;
import static net.sf.proteintracker.model.Construct.EXT_COEFFICIENT;
import static net.sf.proteintracker.model.Construct.INSERT;
import static net.sf.proteintracker.model.Construct.MATURE_SEQUENCE;
import static net.sf.proteintracker.model.Construct.MOL_WEIGHT;
import static net.sf.proteintracker.model.Construct.NOTEBOOK_NUMBER;
import static net.sf.proteintracker.model.Construct.NOTEBOOK_PAGE;
import static net.sf.proteintracker.model.Construct.QC_INITIALS;
import static net.sf.proteintracker.model.Construct.TAG;
import static net.sf.proteintracker.model.Construct.VECTOR;
import static net.sf.proteintracker.model.Construct.CONSTRUCT_FILE;
import static net.sf.proteintracker.model.Construct.EXTID;

import java.util.Date;
import java.util.Set;

import net.sf.proteintracker.db.DbFailureException;
import net.sf.proteintracker.model.BaseBean;
import net.sf.proteintracker.model.Category;
import net.sf.proteintracker.model.Construct;
import net.sf.proteintracker.ui.inputscreen.ApplicationFieldMaker;

public class ConstructScreenParser extends ApplicationFieldMaker  {

	private ConstructScreen inputScreen;
	
	public ConstructScreenParser( ConstructScreen inputScreen ) {
		super( inputScreen );
		this.inputScreen = inputScreen;
	}
	
	
	@SuppressWarnings("unchecked")
	public Construct readConstruct(  ) throws DbFailureException {
		Construct construct = inputScreen.loadConstruct();
		
		construct.setAbsorbance( readFloat( get( ABSORBANCE )));
		construct.setArchived(   readBoolean( get( ARCHIVED )));
		
		Set<Category> catSet =  (Set<Category>) readSet(get( CATEGORY_SET ));
		construct.setCategorySet(  catSet  );
		
		construct.setComments(  readString(  get( COMMENTS )));
		construct.setConstructName(  readString(  get( CONSTRUCT_NAME )));
		construct.setDate( (Date)  readDate( get( DATE_BOXED )));
		construct.setExpressionType( (String)  readSelection( get( EXPRESSION_TYPE ) ));
		
		
		construct.setExtCoefficient(  readFloat( get( EXT_COEFFICIENT )));
		construct.setInsert(  readString( get( INSERT )));
		construct.setMatureSequence(  readString( get( MATURE_SEQUENCE  ) ));
		construct.setMolWeight(  readFloat( get( MOL_WEIGHT ) ));
		construct.setNotebookNumber( readString( get( NOTEBOOK_NUMBER )));
		construct.setNotebookPage(  readString( get( NOTEBOOK_PAGE  )));
		construct.setQcInitials(  readString( get( QC_INITIALS )));
		construct.setTag(  readString( get( TAG )));
		construct.setVector(  readString( get( VECTOR )));
		construct.setConstructFile(  readString( get( CONSTRUCT_FILE )));
		construct.setExtId(  readInteger( get( EXTID  )));
        construct.setProject(  readString( get( BaseBean.PROJECT )));
		return construct;
	}
}
