# Supplementary material for: ProteinTracker: an application for managing protein production and purification
Source: BMC Res Notes. 2012 May 10;5:224. doi: 10.1186/1756-0500-5-224 (PMC3436699; doi:10.1186/1756-0500-5-224)
Supplement: Additional file 1 — Source Code Distribution. ProteinTracker source code. Source code and build instructions for ProteinTracker. [file 1756-0500-5-224-S1.zip › proteintracker/src/net/sf/proteintracker/ui/inputscreen/construct/ConstructScreenValidator.java]

/*
 * ProteinTracker: A system for tracking and requesting protein reagents
 *
 * (C) Copyright 2011 Stefan Ponko and Dan Van Atta
 *
 * This library is free software; you can redistribute it and/or modify it
 * under the terms of the GNU Lesser General Public License as published by
 * the Free Software Foundation; either version 3 of the License, or
 * (at your option) any later version.
 *
 * This library is distributed in the hope that it will be useful, but
 * WITHOUT ANY WARRANTY; without even the implied warranty of MERCHANTABILITY
 * or FITNESS FOR A PARTICULAR PURPOSE. See the GNU Lesser General Public
 * License for more details.
 *
 * You should have received a copy of the GNU Lesser General Public
 * License along with this library; if not, write to the Free Software
 * Foundation, Inc., 51 Franklin Street, Fifth Floor, Boston, MA  02110-1301,
 * USA.
 */
package net.sf.proteintracker.ui.inputscreen.construct;

import static net.sf.proteintracker.echo.ComponentReader.isSet;
import static net.sf.proteintracker.echo.ComponentReader.readInteger;
import static net.sf.proteintracker.echo.ComponentReader.readSelection;
import static net.sf.proteintracker.echo.ComponentReader.readString;
import static net.sf.proteintracker.echo.ComponentValidator.isValidDate;
import static net.sf.proteintracker.echo.ComponentValidator.isValidInteger;
import static net.sf.proteintracker.model.Construct.*;

import java.util.ArrayList;
import java.util.List;

import nextapp.echo.app.Component;
import net.sf.proteintracker.model.Construct;
import net.sf.proteintracker.model.BaseBean;
import net.sf.proteintracker.ui.inputscreen.ApplicationFieldMaker;

public class ConstructScreenValidator extends ApplicationFieldMaker  {

	public ConstructScreenValidator(ConstructScreen inputScreen) {
		super( inputScreen );
	}

	
	public List<String> validate(  ) {
		List<String> errors = new ArrayList<String>( );
		
		if( matureSequenceValueRequired() ) {
			errors.add( "You must specify the mature sequence.\n" );
		} 
		
		// Even if the mature sequence value is not required, make sure it is still valid.
		if( isSet( get( MATURE_SEQUENCE ) )) {
			String matureSequenceString = readString( get( MATURE_SEQUENCE ));
			if( !isValidMatureSequence( matureSequenceString )) {
				errors.add( matureSequenceErrorMessage( matureSequenceString ));
			}
		}

        if(!isSet(get(BaseBean.PROJECT))) {
            errors.add("You must specify the project.\n");
        }

		if( !isSet( get( INSERT ))) {
			errors.add( "You must specify the insert.\n" );
		}

		if( !isSet( get( CONSTRUCT_NAME ) )) {
			errors.add( "You must specify the construct.\n" );
		}

		if( !isSet( get( CONSTRUCT_FILE ) )) {
			errors.add( "you must specify the construct map file.\n" );
		}

		if( !isSet( get( NOTEBOOK_NUMBER ) )) {
			errors.add( "You must specify the notebook number.\n" );
		}

		
		if( invalidExtId() ) {
			errors.add( "Alternate ID must be a positive integer value.\n" );
		}

		if( isSet( get( DATE_BOXED )) && !isValidDate( get( DATE_BOXED )) ) {
			errors.add( "Date completed and boxed is not in a valid format, format should be MM/DD/YY" );
		}

		return errors;
	}

	
	
	private boolean matureSequenceValueRequired() {
		String expressionType = (String) readSelection( get( EXPRESSION_TYPE ));
		
		if( expressionType == null ) {
			expressionType = Construct.EXPRESSION_TYPE_EXPRESSED; 
			// TODO this if statement should not be necessary
		}
		boolean constructToBeExpressed = expressionType.equals( Construct.EXPRESSION_TYPE_EXPRESSED );
		boolean fieldIsSet = isSet( get( MATURE_SEQUENCE ));
		return  constructToBeExpressed && !fieldIsSet;
	}
	
	
	private boolean isValidMatureSequence( String matureSequenceValue ) {
		return matureSequenceErrorMessage( matureSequenceValue ) == null;
	}
	
	
	private String matureSequenceErrorMessage( String matureSequenceValue  )  {
		return Construct.isValidMatureSequence( matureSequenceValue );
	}
	
	private boolean invalidExtId( ) {
		
		Component extid = get( EXTID );
		if( !isSet( extid )) {
			return false;
		}  else {
			if( !isValidInteger( extid )) {
				return true;	
			} else {
				Integer intValue = readInteger( extid );
				return intValue <= 0;
			}
		}
	}
		

}
