# Supplementary material for: ProteinTracker: an application for managing protein production and purification
Source: BMC Res Notes. 2012 May 10;5:224. doi: 10.1186/1756-0500-5-224 (PMC3436699; doi:10.1186/1756-0500-5-224)
Supplement: Additional file 1 — Source Code Distribution. ProteinTracker source code. Source code and build instructions for ProteinTracker. [file 1756-0500-5-224-S1.zip › proteintracker/src/net/sf/proteintracker/ui/inputscreen/dnarequest/DnaRequestFieldMaker.java]

/*
 * ProteinTracker: A system for tracking and requesting protein reagents
 *
 * (C) Copyright 2011 Stefan Ponko and Dan Van Atta
 *
 * This library is free software; you can redistribute it and/or modify it
 * under the terms of the GNU Lesser General Public License as published by
 * the Free Software Foundation; either version 3 of the License, or
 * (at your option) any later version.
 *
 * This library is distributed in the hope that it will be useful, but
 * WITHOUT ANY WARRANTY; without even the implied warranty of MERCHANTABILITY
 * or FITNESS FOR A PARTICULAR PURPOSE. See the GNU Lesser General Public
 * License for more details.
 *
 * You should have received a copy of the GNU Lesser General Public
 * License along with this library; if not, write to the Free Software
 * Foundation, Inc., 51 Franklin Street, Fifth Floor, Boston, MA  02110-1301,
 * USA.
 */
package net.sf.proteintracker.ui.inputscreen.dnarequest;

import static net.sf.proteintracker.model.DnaRequest.COMMENTS_MAX_LENGTH;
import static net.sf.proteintracker.model.DnaRequest.QC_DIGEST_MAX_LENGTH;
import static net.sf.proteintracker.model.DnaRequest.BAND_SIZE_MAX_LENGTH;
import static net.sf.proteintracker.model.DnaRequest.CONTACT_PERSON_MAX_LENGTH;
import static net.sf.proteintracker.model.DnaRequest.BAND_SIZE;
import static net.sf.proteintracker.model.DnaRequest.QC_DIGEST;
import static net.sf.proteintracker.model.DnaRequest.NUMBER_PREPS;
import static net.sf.proteintracker.model.DnaRequest.CONSTRUCT;
import static net.sf.proteintracker.model.DnaRequest.REQUESTOR;
import static net.sf.proteintracker.model.DnaRequest.DNA_QUANTITY;
import static net.sf.proteintracker.model.Construct.CONSTRUCT_FILE;
import static net.sf.proteintracker.model.DnaRequest.REQUEST_FULFILLED_BY;
import static net.sf.proteintracker.model.DnaRequest.REQUEST_FULFILLED_BY_MAX_LENGTH;
import net.sf.proteintracker.model.DnaRequest;
import net.sf.proteintracker.model.Construct;
import net.sf.proteintracker.model.CmRequest;

import java.util.ArrayList;
import java.util.Date;
import java.util.List;

import nextapp.echo.app.Component;
import nextapp.echo.app.Label;
import nextapp.echo.app.event.ActionEvent;
import nextapp.echo.app.event.ActionListener;
import net.sf.proteintracker.echo.EchoTools;
import net.sf.proteintracker.echo.GenericInputComponentMaker;
import net.sf.proteintracker.echo.ComponentReader;
import net.sf.proteintracker.echo.uicomponent.ListItemRenderer;
import net.sf.proteintracker.echo.uicomponent.SingleSelectBox;
import net.sf.proteintracker.echo.uicomponent.models.SingleSelectFieldModel;
import net.sf.proteintracker.echo.uicomponent.models.TextFieldModel;
import net.sf.proteintracker.app.ProteinRequestApp;
import net.sf.proteintracker.app.ResearchFile;
import net.sf.proteintracker.db.DbFailureException;
import net.sf.proteintracker.db.ProteinRequestAppDAO;
import net.sf.proteintracker.ui.LabelMaker;
import net.sf.proteintracker.ui.Styles;
import net.sf.proteintracker.ui.inputscreen.ApplicationFieldMaker;
import net.sf.proteintracker.ui.inputscreen.ConstructTypeField;

public class DnaRequestFieldMaker extends ApplicationFieldMaker {

	private final LabelMaker labelMaker;
	private final GenericInputComponentMaker componentMaker;
	private final DnaRequestScreen inputScreen;
    private final GenericInputComponentMaker fieldMaker;

	public DnaRequestFieldMaker( DnaRequestScreen inputScreen ) throws DbFailureException {
		super( inputScreen );
		labelMaker = new LabelMaker();
		componentMaker = getInputComponentFactory( );
		this.inputScreen = inputScreen;
        fieldMaker = getInputComponentFactory( );
	}

    public void addCommonNameField( String fieldValue ) {
        Label label = new Label( "Common Name" );
        Component field = super.createStandardTextField( fieldValue, DnaRequest.COMMON_NAME, DnaRequest.COMMON_NAME_MAX_LENGTH);
        add( label, field );
    }

	public void addRequestorField( String fieldValue ) {
        List<String> labelText = new ArrayList<String>();
        labelText.add("Requestor*");
        Component label = labelMaker.createRequiredFieldLabel(  labelText  );
        Component field = super.createStandardTextField(  fieldValue, DnaRequest.REQUESTOR, CONTACT_PERSON_MAX_LENGTH  );
        field.setId(  REQUESTOR  );
		add( label, field );
	}

    public void addDnaQuantityField( Float fieldValue ) {
        Component label = new Label( "DNA Quantity (ug)" );
        Component field = createTextFieldForFloatValue( fieldValue, DNA_QUANTITY );
        add( label, field );
    }

    public void addConstructSetField( Construct fieldValue ) throws DbFailureException {
        List<String> labelText = new ArrayList<String>( );
        labelText.add( "DNA*" );
        Component label = labelMaker.createRequiredFieldLabel( labelText );
        ConstructTypeField fieldType = new ConstructTypeField( fieldValue );
        Component field = componentMaker.createSingleSelectField(fieldType, isWriteEnabled() );
        field.setEnabled( constructSetFieldInitiallyEnabled() );
        field.setId( CONSTRUCT );
        add( label, field );
    }

    private boolean constructSetFieldInitiallyEnabled() throws DbFailureException {
        return !inputScreen.isViewScreen();
    }

	@SuppressWarnings("unchecked")
	public void addRequestStatusField( String currentState ) {
		Component label = new Label( "Request Status");

		List<String> states = new ArrayList<String>();
		states.add( RequestState.PENDING.toString( )  );
		states.add( RequestState.FULFILLED.toString( ) );

		ListItemRenderer<String> listRenderer = null;

		SingleSelectFieldModel<String> fieldModel = new SingleSelectFieldModel<String>(
				states, currentState, listRenderer
		);

		Component field = componentMaker.createSingleSelectField(  fieldModel, isWriteEnabled() );
		if( isWriteEnabled() ) {
			((SingleSelectBox<String>) field).addActionListener(  requestStatusFieldActionListener()  );
		}

		field.setId(  DnaRequest.REQUEST_STATUS  );
		add( label, field );
	}

	private ActionListener requestStatusFieldActionListener() {
		return new ActionListener() {
			public void actionPerformed( ActionEvent event ) {
				if( fulfilledRequestStateIsSelected() ) {
					enabledFullfilledByField( true );
				} else {
					enabledFullfilledByField( false);
				}
			}
		};
	}

	@SuppressWarnings("unchecked")
	private boolean fulfilledRequestStateIsSelected() {
		SingleSelectBox<String> field = (SingleSelectBox<String>) inputScreen.getComponent(  DnaRequest.REQUEST_STATUS  );
		String selection = field.getSelection( );
		String fulfilledStatus = RequestState.FULFILLED.toString( );
		return fulfilledStatus.equals(  selection  );
	}

	private void enabledFullfilledByField( boolean enable ) {
		Component component = inputScreen.getComponent(  DnaRequest.REQUEST_FULFILLED_BY  );
		if( enable ) {
			component.setStyleName(  Styles.DEFAULT  );
		} else {
			component.setStyleName(  Styles.TEXT_FIELD_DISABLED  );
		}
		EchoTools.enableComponent(  component, enable );
	}

	public void addCommentsField( String fieldValue ) {
		Component label = new Label( "Comments" );
		Component field = super.createStandardTextArea(  fieldValue,  DnaRequest.COMMENTS, COMMENTS_MAX_LENGTH );
		add( label, field );
	}

	public void addRequestFulfilledByField( String fieldValue ) {
		Component label = new Label( "Request Fulfilled By" );
		Component field = createStandardTextField(  fieldValue, REQUEST_FULFILLED_BY, REQUEST_FULFILLED_BY_MAX_LENGTH );

		if( isWriteEnabled() ) {
			// should start out as enabled if editting an already fulfilled request
			boolean initiallyEnabled = enableFulfilledByField( );
			EchoTools.enableComponent(  field, initiallyEnabled ) ;

			if( initiallyEnabled ) {
				field.setStyleName(  Styles.DEFAULT  );
			} else {
				field.setStyleName(  Styles.TEXT_FIELD_DISABLED  );
			}
		}
		add( label, field );
	}

	private boolean enableFulfilledByField() {
		long recordId = inputScreen.getCurrentRecordId( );

		try {
			DnaRequest record = (new ProteinRequestAppDAO()).getDnaRequest(  recordId  );
			return record.isRequestFulfilled( );
		} catch( DbFailureException e ) {
			ProteinRequestApp.getActiveInstance( ).handleDbFailure(  e  );
			return false;
		}
	}

	public void addDateRequestedField( Date fieldValue ) {
		Component label = new Label("Date Requested");
		Component field = componentMaker.createDateField(  fieldValue, isWriteEnabled() );
		field.setId( DnaRequest.DATE_REQUESTED  );
		add( label, field );
	}

    public void addDateCompletedField( Date fieldValue ) {
        Component label = new Label("Date Completed");
        Component field = componentMaker.createDateField(  fieldValue, isWriteEnabled() );
        field.setId( DnaRequest.DATE_COMPLETED  );
        add( label, field );
    }

	public void addBandSizeField( String fieldValue ) {
        List<String> labelText = new ArrayList<String>();
        labelText.add( "Expected Band Sizes");
        Component label = labelMaker.createStandardFieldLabel(  labelText  );
        Component field = super.createStandardTextField(fieldValue, BAND_SIZE, BAND_SIZE_MAX_LENGTH);
        add( label, field );
	}

    public void addQcDigestField( String fieldValue ) {
        Component label = new Label( "QC Digest" );
        Component field = super.createStandardTextField(  fieldValue,  QC_DIGEST, QC_DIGEST_MAX_LENGTH );
        add( label, field );
    }

    public void addNumberPrepsField( Integer fieldValue ) {
        List<String> labelText = new ArrayList<String>();
        labelText.add( "Number of Preps");
        Component label = labelMaker.createStandardFieldLabel( labelText );
        Component field = super.createTextFieldForIntegerValue( fieldValue, NUMBER_PREPS );
        add( label, field );
    }

    public void addInventoryCheckedField( Boolean isChecked ) {
        Component label = new Label("Inventory Checked?");
        Component field = fieldMaker.createCheckBox(  isChecked, isWriteEnabled()  );
        field.setId( DnaRequest.INVENTORY_CHECKED );
        add( label, field );
    }

    public void addAvailableField( Boolean isChecked ) {
        Component label = new Label("Available?");
        Component field = fieldMaker.createCheckBox(  isChecked, isWriteEnabled()  );
        field.setId( DnaRequest.AVAILABLE );
        add( label, field );
    }

    public void addCmRequestLinkField(final CmRequest cmRequest) {
        Component label = new Label("Associated Transient Expression Request");
        ActionListener clickAction = new ActionListener() {
            public void actionPerformed(ActionEvent e) {
                ProteinRequestApp.getActiveInstance().getNavigation().showConditionedMediaRequest(cmRequest.getId());
            }
        };
        Component field = new Label("None");
        if (cmRequest != null && cmRequest.getId() != null) {
            String fieldValue = createCmRequestLinkText(cmRequest);
            TextFieldModel fieldModel = new TextFieldModel(fieldValue, super.fieldLength(), super.fieldMax(1000));
            boolean writeEnabled = false;
            field = getInputComponentFactory().createInternalLinkButton(fieldModel, clickAction, writeEnabled);
        }
        add(label, field);
    }

    private String createCmRequestLinkText(CmRequest cmRequest) {
        String linkText = "#" + cmRequest.getId();
        String commonName = cmRequest.getCommonName();
        if (commonName != null) {
            linkText += " - " + commonName;
        }
        linkText += " - " + cmRequest.getRequestStatus();
        return linkText;
    }
}
