# Supplementary material for: ProteinTracker: an application for managing protein production and purification
Source: BMC Res Notes. 2012 May 10;5:224. doi: 10.1186/1756-0500-5-224 (PMC3436699; doi:10.1186/1756-0500-5-224)
Supplement: Additional file 1 — Source Code Distribution. ProteinTracker source code. Source code and build instructions for ProteinTracker. [file 1756-0500-5-224-S1.zip › proteintracker/src/net/sf/proteintracker/ui/inputscreen/dnarequest/DnaRequestScreen.java]

/*
 * ProteinTracker: A system for tracking and requesting protein reagents
 *
 * (C) Copyright 2011 Stefan Ponko and Dan Van Atta
 *
 * This library is free software; you can redistribute it and/or modify it
 * under the terms of the GNU Lesser General Public License as published by
 * the Free Software Foundation; either version 3 of the License, or
 * (at your option) any later version.
 *
 * This library is distributed in the hope that it will be useful, but
 * WITHOUT ANY WARRANTY; without even the implied warranty of MERCHANTABILITY
 * or FITNESS FOR A PARTICULAR PURPOSE. See the GNU Lesser General Public
 * License for more details.
 *
 * You should have received a copy of the GNU Lesser General Public
 * License along with this library; if not, write to the Free Software
 * Foundation, Inc., 51 Franklin Street, Fifth Floor, Boston, MA  02110-1301,
 * USA.
 */
package net.sf.proteintracker.ui.inputscreen.dnarequest;

import java.util.ArrayList;
import java.util.List;

import net.sf.proteintracker.echo.appinteractions.UserMessaging;
import net.sf.proteintracker.app.ProteinRequestApp;
import net.sf.proteintracker.db.DbFailureException;
import net.sf.proteintracker.db.ProteinRequestAppDAO;
import net.sf.proteintracker.ui.inputscreen.AbstractInputScreen;
import net.sf.proteintracker.ui.reports.JasperReportRenderer;
import net.sf.proteintracker.model.RecordSet;
import net.sf.proteintracker.model.DnaRequest;
import net.sf.proteintracker.model.UserRoleName;
import nextapp.echo.app.Column;
import nextapp.echo.app.Insets;

public class DnaRequestScreen extends AbstractInputScreen {
	public static final String SCREEN_ID = "DNA_Request_Input_Screen";

    /**
     * Initializes an input window with writable empty/blank fields.
     *
     */
    public DnaRequestScreen() throws DbFailureException{
    	this( ScreenState.NEW, new RecordSet( new DnaRequest()));
    }

	/**
	 * Constructs a DNA Request input window for existing data.
	 * Initializes an input window and fills in field values from a loaded
	 * DNA request
	 *
	 * @param screenState whether new, or edit
	 * @param recordSet the set of pageable dna request records
	 */
	public DnaRequestScreen( ScreenState screenState, RecordSet recordSet ) throws DbFailureException {
		super( SCREEN_ID, screenState, 1, recordSet );
    	DnaRequest request = loadRequest();
        if( isNewScreen( ) ) {
            setPageHeader( createHeaderNotes() );
        }
    	createAndAddFields( request );
	}

    protected DnaRequest loadRequest() throws DbFailureException {
    	if( isNewScreen() ) {
    		return new DnaRequest();
    	} else {
    		return (new ProteinRequestAppDAO()).getDnaRequest( getCurrentRecordId() );
    	}
    }

    public Column createHeaderNotes() {
        Column notesColumn = new Column();
        notesColumn.add( createRequiredFieldLabel("This page is for requesting DNA"));
        notesColumn.setInsets(  new Insets( AbstractInputScreen.LEFT_MARGIN_TOTAL, 25, 0, 15 ) );
        return notesColumn;
    }

	private void createAndAddFields( DnaRequest request ) throws DbFailureException {
		DnaRequestFieldMaker fieldMaker = new DnaRequestFieldMaker( this );
		fieldMaker.addRequestorField(  request.getRequestor( )  );
        fieldMaker.addConstructSetField(request.getConstruct());
        fieldMaker.addProjectField( request.getProject( ) );
        fieldMaker.addDnaQuantityField( request.getDnaQuantity() );
        fieldMaker.addCommonNameField( request.getCommonName( ) );
        fieldMaker.addQcDigestField( request.getQcDigest());
        fieldMaker.addBandSizeField(  request.getBandSize( )  );
        fieldMaker.addNumberPrepsField( request.getNumberPreps() );
		fieldMaker.addCommentsField( request.getComments( ) );
        fieldMaker.addInventoryCheckedField( request.getInventoryChecked( ) );
        fieldMaker.addAvailableField( request.getAvailable( ) );

        if( !isNewScreen() ) {
        	fieldMaker.addRequestStatusField( request.getRequestStatus() );
        	fieldMaker.addRequestFulfilledByField( request.getRequestFulfilledBy() );
            fieldMaker.addDateRequestedField( request.getDateRequested() );
        	fieldMaker.addDateCompletedField( request.getDateCompleted() );
            fieldMaker.addCmRequestLinkField(  request.getCmRequest( ) );
        }
    }

    @Override
	protected List<String> generateEditNotes( ScreenState currentScreenState) {
		List<String> notes = new ArrayList<String>();
		if( currentScreenState.equals( ScreenState.FULL_EDIT )) {
			notes.add("-You may now update this request");
		}
		return notes;
	}

    @Override
    public UserRoleName getRequiredLoginRole() {
    	if( adminRoleRequired() ) {
    		return UserRoleName.ADMIN_VDNA;
    	} else {
    		return null;
    	}
    }

    private boolean adminRoleRequired() {
    	return isFullEditScreen( );
    }

    protected DnaRequest transferToRequest( ) throws DbFailureException {
        DnaRequestScreenParser parser = new DnaRequestScreenParser( this );
        return parser.transferToRequest( );
    }

    @Override
    public void save() throws DbFailureException {
		DnaRequestScreenSaver saver = new DnaRequestScreenSaver( this );

        if(!containsInputErrors()) {
            if(isNewScreen() ){
                saver.saveNewRequest( );
            } else if(!isNewScreen() ) {
                saver.saveExistingRequest( );
            }
        } else {
    		UserMessaging.reportWarningToUser( validateInput() );
		}
    }

    @Override
    public List<String> validateInput()  {
    	DnaRequestScreenValidator validator = new DnaRequestScreenValidator( this );
    	try {
    		return validator.validateInput( );
    	} catch( DbFailureException e ) {
    		ProteinRequestApp.getActiveInstance( ).handleDbFailure(  e  );
    		List<String> errMsg = new ArrayList<String>();
    		errMsg.add("Operation failed due to an unexpected database error.");
    		return errMsg;
    	}
    }

	public void changeScreenState( RecordSet currentRecordSet, ScreenState newScreenState ) {
        ProteinRequestApp.getActiveInstance( ).getNavigation( ).showDnaRequest(  currentRecordSet, newScreenState );
	}

	@Override
	public void print( long objectId ) throws DbFailureException {
		ProteinRequestAppDAO dao = new ProteinRequestAppDAO();
		DnaRequest request = dao.getDnaRequest( objectId  );
		new JasperReportRenderer().renderDnaRequestReport( request );
	}
}
