# Supplementary material for: ProteinTracker: an application for managing protein production and purification
Source: BMC Res Notes. 2012 May 10;5:224. doi: 10.1186/1756-0500-5-224 (PMC3436699; doi:10.1186/1756-0500-5-224)
Supplement: Additional file 1 — Source Code Distribution. ProteinTracker source code. Source code and build instructions for ProteinTracker. [file 1756-0500-5-224-S1.zip › proteintracker/src/net/sf/proteintracker/ui/inputscreen/dnarequest/DnaRequestScreenParser.java]

/*
 * ProteinTracker: A system for tracking and requesting protein reagents
 *
 * (C) Copyright 2011 Stefan Ponko and Dan Van Atta
 *
 * This library is free software; you can redistribute it and/or modify it
 * under the terms of the GNU Lesser General Public License as published by
 * the Free Software Foundation; either version 3 of the License, or
 * (at your option) any later version.
 *
 * This library is distributed in the hope that it will be useful, but
 * WITHOUT ANY WARRANTY; without even the implied warranty of MERCHANTABILITY
 * or FITNESS FOR A PARTICULAR PURPOSE. See the GNU Lesser General Public
 * License for more details.
 *
 * You should have received a copy of the GNU Lesser General Public
 * License along with this library; if not, write to the Free Software
 * Foundation, Inc., 51 Franklin Street, Fifth Floor, Boston, MA  02110-1301,
 * USA.
 */
package net.sf.proteintracker.ui.inputscreen.dnarequest;

import static net.sf.proteintracker.echo.ComponentReader.readSelection;
import static net.sf.proteintracker.echo.ComponentReader.readString;
import static net.sf.proteintracker.echo.ComponentReader.readInteger;
import static net.sf.proteintracker.echo.ComponentReader.readDate;
import static net.sf.proteintracker.echo.ComponentReader.readBoolean;
import static net.sf.proteintracker.echo.ComponentReader.readFloat;
import static net.sf.proteintracker.model.DnaRequest.CONSTRUCT;
import static net.sf.proteintracker.model.DnaRequest.BAND_SIZE;
import static net.sf.proteintracker.model.DnaRequest.NUMBER_PREPS;
import static net.sf.proteintracker.model.DnaRequest.QC_DIGEST;
import static net.sf.proteintracker.model.DnaRequest.REQUESTOR;
import static net.sf.proteintracker.model.DnaRequest.REQUEST_FULFILLED_BY;
import static net.sf.proteintracker.model.DnaRequest.DNA_QUANTITY;
import static net.sf.proteintracker.model.DnaRequest.INVENTORY_CHECKED;
import static net.sf.proteintracker.model.DnaRequest.AVAILABLE;
import static net.sf.proteintracker.model.DnaRequest.PROJECT;
import net.sf.proteintracker.model.DnaRequest;
import net.sf.proteintracker.model.Construct;

import net.sf.proteintracker.echo.ComponentReader;
import net.sf.proteintracker.db.DbFailureException;
import net.sf.proteintracker.ui.inputscreen.ApplicationFieldMaker;

public class DnaRequestScreenParser extends ApplicationFieldMaker {

	private final DnaRequestScreen inputScreen;

	public DnaRequestScreenParser( DnaRequestScreen inputScreen ) {
		super( inputScreen );
		this.inputScreen = inputScreen;
	}

    @SuppressWarnings("unchecked")
	public DnaRequest transferToRequest() throws DbFailureException {
    	DnaRequest request = inputScreen.loadRequest( );

        request.setRequestor( readString( get( REQUESTOR )));
        request.setConstruct( (Construct) readSelection( get( CONSTRUCT )));
        request.setBandSize( readString(get(BAND_SIZE)));
        request.setQcDigest( readString( get( QC_DIGEST )));
        request.setNumberPreps( readInteger(get(NUMBER_PREPS)));
    	request.setComments( readString( get( DnaRequest.COMMENTS )));
        request.setCommonName( readString( get(DnaRequest.COMMON_NAME)));
        request.setInventoryChecked(readBoolean(get(INVENTORY_CHECKED)));
        request.setDnaQuantity( readFloat(get(DNA_QUANTITY)) );
        request.setAvailable(readBoolean(get(AVAILABLE)));
        request.setProject( readString( get( PROJECT )));

    	if( inputScreen.isNewScreen() ) {
    		request.setRequestFulfilledBy( null );
    	} else {
    		request.setRequestFulfilledBy( readString( get( REQUEST_FULFILLED_BY )));
    	}

    	if( inputScreen.isNewScreen( ) ) {
    		request.setRequestStatus(  RequestState.PENDING.toString( )  );
    	} else {
    		String state = (String) ComponentReader.readSelection(  get( DnaRequest.REQUEST_STATUS ) );
            request.setDateRequested(  readDate( get(  DnaRequest.DATE_REQUESTED )));
            request.setDateCompleted(  readDate( get(  DnaRequest.DATE_COMPLETED )));
    		request.setRequestStatus(  state  );
    	}

    	return request;
    }
}
