# Supplementary material for: ProteinTracker: an application for managing protein production and purification
Source: BMC Res Notes. 2012 May 10;5:224. doi: 10.1186/1756-0500-5-224 (PMC3436699; doi:10.1186/1756-0500-5-224)
Supplement: Additional file 1 — Source Code Distribution. ProteinTracker source code. Source code and build instructions for ProteinTracker. [file 1756-0500-5-224-S1.zip › proteintracker/src/net/sf/proteintracker/ui/inputscreen/dnarequest/DnaRequestScreenSaver.java]

/*
 * ProteinTracker: A system for tracking and requesting protein reagents
 *
 * (C) Copyright 2011 Stefan Ponko and Dan Van Atta
 *
 * This library is free software; you can redistribute it and/or modify it
 * under the terms of the GNU Lesser General Public License as published by
 * the Free Software Foundation; either version 3 of the License, or
 * (at your option) any later version.
 *
 * This library is distributed in the hope that it will be useful, but
 * WITHOUT ANY WARRANTY; without even the implied warranty of MERCHANTABILITY
 * or FITNESS FOR A PARTICULAR PURPOSE. See the GNU Lesser General Public
 * License for more details.
 *
 * You should have received a copy of the GNU Lesser General Public
 * License along with this library; if not, write to the Free Software
 * Foundation, Inc., 51 Franklin Street, Fifth Floor, Boston, MA  02110-1301,
 * USA.
 */
package net.sf.proteintracker.ui.inputscreen.dnarequest;

import java.util.ArrayList;
import java.util.Date;
import java.util.List;

import net.sf.proteintracker.echo.appinteractions.UserMessaging;
import net.sf.proteintracker.app.ProteinRequestApp;
import net.sf.proteintracker.db.DbFailureException;
import net.sf.proteintracker.db.ProteinRequestAppDAO;
import net.sf.proteintracker.model.RequestState;
import net.sf.proteintracker.model.DnaRequest;
import net.sf.proteintracker.ui.inputscreen.ApplicationFieldMaker;
import net.sf.proteintracker.ui.inputscreen.AbstractInputScreen.ScreenState;

public class DnaRequestScreenSaver extends ApplicationFieldMaker {
	private final DnaRequestScreen inputScreen;
	private final DnaRequest request;

	public DnaRequestScreenSaver( DnaRequestScreen inputScreen ) {
		super( inputScreen );
		this.inputScreen = inputScreen;
		this.request = getRequestFromScreen();
	}

	private DnaRequest getRequestFromScreen( ) {
		try {
			return inputScreen.transferToRequest( );
		} catch( DbFailureException e ) {
			ProteinRequestApp.getActiveInstance( ).handleDbFailure(  e  );
			return null;
		}
	}

    /**
	 * Saves a new <code>DnaRequest</code>.
	 *
	 * @throws net.sf.proteintracker.db.DbFailureException when there is an error with db
	 */
	public void saveNewRequest( ) throws DbFailureException {
		request.setDateRequested(new Date());

		ProteinRequestAppDAO dao = new ProteinRequestAppDAO();
        request.setPriority( dao.getNextDnaRequestPriorityId( ) );
		dao.store(request);

		List<String> messages = new ArrayList<String>();
		messages.add("Your request has been submitted");
		messages.add("Resubmitting will save as a new request");
		UserMessaging.reportMessageToUser(messages);
	}

    /**
	 * Saves updates to an existing <code>DnaRequest</code>.
	 * @throws net.sf.proteintracker.db.DbFailureException when there is an error with db
	 */
	public void saveExistingRequest( ) throws DbFailureException {
        ProteinRequestAppDAO dao = new ProteinRequestAppDAO();
        setDefaultDates();
		dao.store( request );
		UserMessaging.reportMessageToUser( "Your changes have been saved." );
        ProteinRequestApp.getActiveInstance( ).getNavigation().showDnaRequest(inputScreen.getCurrentRecordSet(),ScreenState.VIEW );
    }

    private void setDefaultDates() {
        String status = request.getRequestStatus();
        if(status != null) {
            if(status.equals(RequestState.FULFILLED.toString())) {
                if(request.getDateCompleted() == null) {
                    request.setDateCompleted(new Date());
                }
            }
        }
    }
}
