# Supplementary material for: ProteinTracker: an application for managing protein production and purification
Source: BMC Res Notes. 2012 May 10;5:224. doi: 10.1186/1756-0500-5-224 (PMC3436699; doi:10.1186/1756-0500-5-224)
Supplement: Additional file 1 — Source Code Distribution. ProteinTracker source code. Source code and build instructions for ProteinTracker. [file 1756-0500-5-224-S1.zip › proteintracker/src/net/sf/proteintracker/ui/inputscreen/dnarequest/DnaRequestScreenValidator.java]

/*
 * ProteinTracker: A system for tracking and requesting protein reagents
 *
 * (C) Copyright 2011 Stefan Ponko and Dan Van Atta
 *
 * This library is free software; you can redistribute it and/or modify it
 * under the terms of the GNU Lesser General Public License as published by
 * the Free Software Foundation; either version 3 of the License, or
 * (at your option) any later version.
 *
 * This library is distributed in the hope that it will be useful, but
 * WITHOUT ANY WARRANTY; without even the implied warranty of MERCHANTABILITY
 * or FITNESS FOR A PARTICULAR PURPOSE. See the GNU Lesser General Public
 * License for more details.
 *
 * You should have received a copy of the GNU Lesser General Public
 * License along with this library; if not, write to the Free Software
 * Foundation, Inc., 51 Franklin Street, Fifth Floor, Boston, MA  02110-1301,
 * USA.
 */
package net.sf.proteintracker.ui.inputscreen.dnarequest;

import static net.sf.proteintracker.echo.ComponentReader.isSet;
import static net.sf.proteintracker.echo.ComponentValidator.isValidPositiveLong;
import static net.sf.proteintracker.echo.ComponentValidator.isValidFloat;
import static net.sf.proteintracker.model.DnaRequest.REQUESTOR;
import static net.sf.proteintracker.model.DnaRequest.CONSTRUCT;
import static net.sf.proteintracker.model.DnaRequest.PROJECT;
import static net.sf.proteintracker.model.DnaRequest.NUMBER_PREPS;
import static net.sf.proteintracker.model.DnaRequest.DNA_QUANTITY;

import java.util.ArrayList;
import java.util.List;

import net.sf.proteintracker.db.DbFailureException;
import net.sf.proteintracker.ui.inputscreen.ApplicationFieldMaker;

public class DnaRequestScreenValidator extends ApplicationFieldMaker {

	public DnaRequestScreenValidator( DnaRequestScreen inputScreen ) {
		super( inputScreen );
	}

	public List<String> validateInput() throws DbFailureException {
		List<String> errors = new ArrayList<String>();
		errors.addAll(  validateInputFormat() );
		return errors;
    }

	private List<String> validateInputFormat() {
    	List<String> errors = new ArrayList<String>();
        
    	if( !isSet(  get( REQUESTOR )) ) {
  		  errors.add("You must specify the requestor.\n");
    	}

        if(!isSet(get(CONSTRUCT))) {
            errors.add("You must specify the construct.\n");
        }

        if(!isSet(get(PROJECT))) {
            errors.add("You must specify the project.\n");
        }

        if(isSet(get(NUMBER_PREPS))) {
            if(!isValidPositiveLong(get(NUMBER_PREPS))) {
                errors.add("Number of preps must be a whole number.\n");
            }
        }

        if(isSet(get(DNA_QUANTITY))) {
            if(!isValidFloat(get(DNA_QUANTITY))) {
                errors.add("DNA Quantity must be a number.\n");
            }
        }

        return errors;
	}
}
