# Supplementary material for: ProteinTracker: an application for managing protein production and purification
Source: BMC Res Notes. 2012 May 10;5:224. doi: 10.1186/1756-0500-5-224 (PMC3436699; doi:10.1186/1756-0500-5-224)
Supplement: Additional file 1 — Source Code Distribution. ProteinTracker source code. Source code and build instructions for ProteinTracker. [file 1756-0500-5-224-S1.zip › proteintracker/src/net/sf/proteintracker/ui/inputscreen/proteinbatch/ProteinBatchFieldMaker.java]

/*
 * ProteinTracker: A system for tracking and requesting protein reagents
 *
 * (C) Copyright 2011 Stefan Ponko and Dan Van Atta
 *
 * This library is free software; you can redistribute it and/or modify it
 * under the terms of the GNU Lesser General Public License as published by
 * the Free Software Foundation; either version 3 of the License, or
 * (at your option) any later version.
 *
 * This library is distributed in the hope that it will be useful, but
 * WITHOUT ANY WARRANTY; without even the implied warranty of MERCHANTABILITY
 * or FITNESS FOR A PARTICULAR PURPOSE. See the GNU Lesser General Public
 * License for more details.
 *
 * You should have received a copy of the GNU Lesser General Public
 * License along with this library; if not, write to the Free Software
 * Foundation, Inc., 51 Franklin Street, Fifth Floor, Boston, MA  02110-1301,
 * USA.
 */
package net.sf.proteintracker.ui.inputscreen.proteinbatch;

import static net.sf.proteintracker.model.BaseBean.COMMENTS;
import static net.sf.proteintracker.model.BaseBean.ID;
import static net.sf.proteintracker.model.ProteinBatch.ALIQUOT_SIZE;
import static net.sf.proteintracker.model.ProteinBatch.COMMENT_MAX_LENGTH;
import static net.sf.proteintracker.model.ProteinBatch.COMMON_NAME;
import static net.sf.proteintracker.model.ProteinBatch.COMMON_NAME_MAX_LENGTH;
import static net.sf.proteintracker.model.ProteinBatch.CONC_ASSAY_USED;
import static net.sf.proteintracker.model.ProteinBatch.CONC_ASSAY_USED_MAX_LENGTH;
import static net.sf.proteintracker.model.ProteinBatch.CURRENT_NUMBER_ALIQUOTS;
import static net.sf.proteintracker.model.ProteinBatch.ENDOTOXIN_TEST_RESULTS;
import static net.sf.proteintracker.model.ProteinBatch.ENDOTOXIN_TEST_RESULTS_MAX_LENGTH;
import static net.sf.proteintracker.model.ProteinBatch.FINAL_PURIFIED_CONC;
import static net.sf.proteintracker.model.ProteinBatch.FINAL_PURIFIED_MASS;
import static net.sf.proteintracker.model.ProteinBatch.FORMULATION_BUFFER;
import static net.sf.proteintracker.model.ProteinBatch.FORMULATION_BUFFER_MAX_LENGTH;
import static net.sf.proteintracker.model.ProteinBatch.GEL_WESTERN_LOCATION;
import static net.sf.proteintracker.model.ProteinBatch.GEL_WESTERN_LOCATION_MAX_LENGTH;
import static net.sf.proteintracker.model.ProteinBatch.LOCATION;
import static net.sf.proteintracker.model.ProteinBatch.LOCATION_MAX_LENGTH;
import static net.sf.proteintracker.model.ProteinBatch.MASS_PER_ALIQUOT;
import static net.sf.proteintracker.model.ProteinBatch.MASS_PROTEIN_REMAINING;
import static net.sf.proteintracker.model.ProteinBatch.NUMBER_ALIQUOTES;
import static net.sf.proteintracker.model.ProteinBatch.OPERATOR_INITIALS;
import static net.sf.proteintracker.model.ProteinBatch.OPERATOR_INITIALS_MAX_LENGTH;
import static net.sf.proteintracker.model.ProteinBatch.OPERATOR_NOTEBOOK_NUMBER;
import static net.sf.proteintracker.model.ProteinBatch.OPERATOR_NOTEBOOK_NUMBER_MAX_LENGTH;
import static net.sf.proteintracker.model.ProteinBatch.PURIFICATION1;
import static net.sf.proteintracker.model.ProteinBatch.PURIFICATION1_MAX_LENGTH;
import static net.sf.proteintracker.model.ProteinBatch.PURIFICATION2;
import static net.sf.proteintracker.model.ProteinBatch.PURIFICATION2_MAX_LENGTH;
import static net.sf.proteintracker.model.ProteinBatch.PURIFICATION3;
import static net.sf.proteintracker.model.ProteinBatch.PURIFICATION3_MAX_LENGTH;
import static net.sf.proteintracker.model.ProteinBatch.PURIFICATION4;
import static net.sf.proteintracker.model.ProteinBatch.PURIFICATION4_MAX_LENGTH;
import static net.sf.proteintracker.model.ProteinBatch.PURIFIED_VOLUME;
import static net.sf.proteintracker.model.ProteinBatch.QUARANTINED;
import static net.sf.proteintracker.model.ProteinBatch.SEC_MW;
import static net.sf.proteintracker.model.ProteinBatch.STORAGE_ENTRY_DATE;
import static net.sf.proteintracker.model.ProteinBatch.SUPE_SET;
import static net.sf.proteintracker.model.ProteinBatch.TAG;
import static net.sf.proteintracker.model.ProteinBatch.TAG_MAX_LENGTH;

import java.util.ArrayList;
import java.util.Collections;
import java.util.Date;
import java.util.List;
import java.util.Set;

import net.sf.proteintracker.ui.RequiredFieldLabel;
import nextapp.echo.app.Color;
import nextapp.echo.app.Component;
import nextapp.echo.app.Label;
import nextapp.echo.app.TextArea;
import nextapp.echo.app.event.ActionEvent;
import nextapp.echo.app.event.ActionListener;
import net.sf.proteintracker.echo.GenericInputComponentMaker;
import net.sf.proteintracker.echo.uicomponent.ListItemRenderer;
import net.sf.proteintracker.echo.uicomponent.models.MultiSelectFieldModel;
import net.sf.proteintracker.echo.uicomponent.models.TextFieldModel;
import net.sf.proteintracker.app.ResearchFile;
import net.sf.proteintracker.db.DbFailureException;
import net.sf.proteintracker.db.ProteinRequestAppDAO;
import net.sf.proteintracker.model.Construct;
import net.sf.proteintracker.model.Supe;
import net.sf.proteintracker.ui.LabelMaker;
import net.sf.proteintracker.ui.inputscreen.ApplicationFieldMaker;
import net.sf.proteintracker.util.Arguments;
import net.sf.proteintracker.util.StringUtil;

public class ProteinBatchFieldMaker extends ApplicationFieldMaker {

	protected static final String ABSORBANCE_FIELD_ID = "absorbance";
	protected static final String EXTINCTION_COEFF_FIELD_ID = "extincition_coefficient";
	protected static final String MOLECULAR_WEIGHT_FIELD_ID = "molecular_Wt";
	protected static final String TRANSIENT_OR_STABLE_FIELD_ID = "Transient_or_Stable";

	private final GenericInputComponentMaker fieldFactory;
	private final LabelMaker labelFactory;
	private final ProteinBatchScreen inputScreen;

	public ProteinBatchFieldMaker( ProteinBatchScreen inputScreen ) {
		super( inputScreen );
		fieldFactory = getInputComponentFactory( );
		labelFactory = new LabelMaker( );
		this.inputScreen = inputScreen;
	}
	
	/**
	 * Returns true if screen is in new or full edit mode
	 * (and hence most standard fields will be enabled during these two modes)
	 */
	private boolean standardEnabledField() {
		return inputScreen.isNewScreen( ) || inputScreen.isFullEditScreen( );
	}
	
	public void addProteinBatchIdField( Long batchId ) {
		Arguments.disallowNullArguments( batchId );
		Component label = new Label( "PROT Number" );
		Component field = createDisabledTextField( batchId, ID );
		inputScreen.add( label, field );
	}

	public void addCommonNameField( String fieldValue ) {
		Component label = new RequiredFieldLabel("Common Name*");
		Component field = createStandardTextField( fieldValue, COMMON_NAME, COMMON_NAME_MAX_LENGTH );
		add( label, field );
	}

	public void addQuarantinedField( Boolean fieldValue ) {
		Component label = new Label( "Quarantined" );
		Component field = fieldFactory.createCheckBox( fieldValue,  standardEnabledField() );
		field.setId( QUARANTINED );
		add( label, field );
	}

	public void addTagField( String fieldValue ) {
		Component label = new Label( "Affinity Tag" );
		Component field = createStandardTextField( fieldValue, TAG, TAG_MAX_LENGTH );
		add( label, field );
	}

	public void addPurification1Field( String fieldValue ) {
		Component label = new Label( "Purification 1" );
		Component field = createStandardTextField( fieldValue, PURIFICATION1, PURIFICATION1_MAX_LENGTH );
		add( label, field );
	}

	public void addEndotoxinTestResultsField( String fieldValue ) {
		Component label = new Label( "Endotoxin Test Results" );
		Component field = createStandardTextField( fieldValue, ENDOTOXIN_TEST_RESULTS,
				ENDOTOXIN_TEST_RESULTS_MAX_LENGTH );
		add( label, field );
	}

	public void addPurification2Field( String fieldValue ) {
		Component label = new Label( "Purification 2" );
		Component field = createStandardTextField( fieldValue, PURIFICATION2, PURIFICATION2_MAX_LENGTH );
		add( label, field );
	}

	public void addConcentrationAssayField( String fieldValue ) {
		Component label = new Label( "Concentration Assay Used" );
		Component field = createStandardTextField( fieldValue, CONC_ASSAY_USED, CONC_ASSAY_USED_MAX_LENGTH );
		add( label, field );
	}

	public void addPurification3Field( String fieldValue ) {
		Component label = new Label( "Purification 3" );
		Component field = createStandardTextField( fieldValue, PURIFICATION3, PURIFICATION3_MAX_LENGTH );
		add( label, field );
	}

	public void addAliquotVolumeField( Float fieldValue ) {
		Component label = new Label( "Aliquot Volume (mL)" );
		Component field = createTextFieldForFloatValue( fieldValue, ALIQUOT_SIZE );
		add( label, field );
	}

	public void addPurification4Field( String fieldValue ) {
		Component label = new Label( "Purification 4" );
		Component field = createStandardTextField( fieldValue, PURIFICATION4, PURIFICATION4_MAX_LENGTH );
		add( label, field );
	}

	public void addOrignalNumberAliquotsField( Float fieldValue ) {
		Component label = new Label( "Original Number of Aliquots" );
		Component field = createTextFieldForFloatValue( fieldValue, NUMBER_ALIQUOTES );
		add( label, field );
	}

	public void addFormulationBufferField( String fieldValue ) {
		Component label = new Label( "Formulation Buffer" );
		Component field = createStandardTextField( fieldValue, FORMULATION_BUFFER,
				FORMULATION_BUFFER_MAX_LENGTH );
		add( label, field );
	}

	public void addCurrentNumberAliquotsField( Float fieldValue ) {
		Component label = new Label( "Current Number of Aliquots" );
		Component field = createEnabledDuringPartialEditTextField( fieldValue, CURRENT_NUMBER_ALIQUOTS );
		if( inputScreen.isPartialEditScreen( ) ) {
			field.setBackground(  Color.ORANGE  );
		}
		add( label, field );
	}

	public void addProteinBatchSupeField( Set<Supe> fieldValue ) throws DbFailureException {
		List<String> labelText = new ArrayList<String>( );
		labelText.add( "Supes" );
		labelText.add( "(id-transfection-dna)" );
		Component label = labelFactory.createStandardFieldLabel( labelText );

		Component field = createSupeSelectionList( fieldValue );
		field.setId( SUPE_SET );
		add( label, field );
	}

	private Component createSupeSelectionList( Set<Supe> fieldSelection ) throws DbFailureException {
		List<Supe> allSupes = null;
        if(inputScreen.isNewScreen()) {
            allSupes = (new ProteinRequestAppDAO()).getAvailableSupes( );
        } else {
            allSupes = (new ProteinRequestAppDAO()).getAllSupes( );
        }
		ListItemRenderer<Supe> renderer = supeSetListRenderer();
		MultiSelectFieldModel<Supe> selectionModel = new MultiSelectFieldModel<Supe>(allSupes, fieldSelection, renderer);
		return fieldFactory.createMultiSelectField(selectionModel, standardEnabledField());
	}
	
	public static ListItemRenderer<Supe> supeSetListRenderer() {
		return new ListItemRenderer<Supe>( ) {
			public String renderElement( Supe supe ) {
				if( supe == null ) {
					return "";
				}
				String supeId = String.valueOf( supe.getId( ) );
				String cmId = supe.getTransfectionMethod( );
				String vdna = "";
				if( supe.getEveryConstruct( ) != null && supe.getEveryConstruct( ).size( ) > 0 ) {
					List<String> constructIds = new ArrayList<String>( );
					for( Construct construct : supe.getEveryConstruct( ) ) {
						constructIds.add( String.valueOf( construct.getId( ) ) );
					}
					Collections.sort( constructIds );
					vdna = StringUtil.formatDelimitedString( constructIds, "," );
				}
				final String DASH = "-";
				return supeId + DASH + cmId + DASH + vdna;
			}
		};
	}

	public void addMassPerAliquotField( Float fieldValue ) {
		Component label = new Label( "Mass per Aliquot (ug)" );
		Component field = super.createTextFieldForFloatValue( fieldValue, MASS_PER_ALIQUOT );
		add( label, field );
	}

	public void addFinalPurifiedProteinMassField( String fieldValue ) {
		Component labelText = new Label( "Final Purified Protein Mass (ug)" );
		List<String> helpMsg = new ArrayList<String>( );
		helpMsg.add( "Calculated with: \n Final Purified Concentration x Purified Volume" );
		Component label = labelFactory.createLabelWithHelpButton( labelText, helpMsg );

		Component field = createDisabledTextField( fieldValue, FINAL_PURIFIED_MASS );
		add( label, field );
	}

	public void addPurifiedProteinConcentrationField( Float fieldValue ) {
		List<String> labelText = new ArrayList<String>( );
		labelText.add( "Final Purified Concentration " );
		labelText.add( "(ug/mL)" );

		Component label = labelFactory.createStandardFieldLabel( labelText );
		Component field = createTextFieldForFloatValue( fieldValue, FINAL_PURIFIED_CONC );
		add( label, field );
	}

	public void addProteinMassRemainingField( String fieldValue ) {
		Component labelText = new Label( "Mass of Protein Remaining (ug)" );
		List<String> helpMsg = new ArrayList<String>( );
		helpMsg.add( "Calculated with: \n  Current Number of Aliquots x Mass Per Aliquot" );
		Component label = labelFactory.createLabelWithHelpButton( labelText, helpMsg );

		Component field = createDisabledTextField( fieldValue, MASS_PROTEIN_REMAINING );
		add( label, field );
	}

	public void addPurifiedVolumeField( Float fieldValue ) {
		Component label = new Label( "Purified Volume (mL)" );
		Component field = createTextFieldForFloatValue( fieldValue, PURIFIED_VOLUME );
		add( label, field );
	}

	public void addOperatorInitialsField( String fieldValue ) {
		Component label = new Label( "Purification Operator's Initials" );
		Component field = createStandardTextField( fieldValue, OPERATOR_INITIALS,
				OPERATOR_INITIALS_MAX_LENGTH );
		add( label, field );
	}

	public void addOperatorNotebookNumberField( String fieldValue ) {
		Component label = new Label( "Purification Operator's Notebook Number" );
		Component field = createStandardTextField( fieldValue, OPERATOR_NOTEBOOK_NUMBER,
				OPERATOR_NOTEBOOK_NUMBER_MAX_LENGTH );
		add( label, field );
	}

	public void addStorageLocationField( String fieldValue ) {
		Component label = new Label( "Storage location of purified protein" );
		Component field = createStandardTextField( fieldValue, LOCATION, LOCATION_MAX_LENGTH );
		add( label, field );
	}

	public void addStorageEntryDateField( Date fieldValue ) {
		Component label = new Label( "Storage Entry Date" );
		Component field = fieldFactory.createDateField( fieldValue,  standardEnabledField() );
		field.setId( STORAGE_ENTRY_DATE );
		add( label, field );
	}

	public void addGelWesternField( String fieldValue ) {

		Component label = new Label( "Link to SDS-PAGE/Western Data" );
		if( fieldValue == null ) {
			fieldValue = "";
		}

		ActionListener gelWesternClickAction = new ActionListener( ) {
			private static final long serialVersionUID = 5989304338980106196L;

			public void actionPerformed( ActionEvent e ) {
				ResearchFile file = inputScreen.retreiveSdsFile( );
				if( file != null ) {
					file.showFileToUser( );
				}
			}
		};

		TextFieldModel fieldModel = new TextFieldModel( fieldValue, fieldLength( ),
				fieldMax( GEL_WESTERN_LOCATION_MAX_LENGTH ) );
		Component field = fieldFactory.createInternalLinkButton( fieldModel, gelWesternClickAction,
				 standardEnabledField() );
		field.setId( GEL_WESTERN_LOCATION );
		add( label, field );
	}

	public void addSecMwField( Float fieldValue ) {
		Component label = new Label( "SEC-derived MW" );
		Component field = createTextFieldForFloatValue( fieldValue, SEC_MW );
		add( label, field );
	}

	public void addCommentField( String fieldValue ) {
		Component label = new Label( "Comment" );
		Component field = createStandardTextArea( fieldValue, COMMENTS, COMMENT_MAX_LENGTH );
		field.setEnabled(   standardEnabledField()  );
		((TextArea) field).setEditable(   standardEnabledField()  ); 
		add( label, field );
	}

	public void addMolecularWeightField( String fieldValue ) {
		Component label = new Label( "Molecular Wt." );
		Component field = createDisabledTextField( fieldValue, MOLECULAR_WEIGHT_FIELD_ID );
		add( label, field );

	}

	public void addExtinctionCoefficientField( String fieldValue ) {
		List<String> ecText = new ArrayList<String>( );
		ecText.add( "Extinction Coefficient" );
		ecText.add( "(M-1 cm-1)" );
		Component label = labelFactory.createStandardFieldLabel( ecText );

		Component field = createDisabledTextField( fieldValue, EXTINCTION_COEFF_FIELD_ID );
		add( label, field );
	}

	public void addAbsorbanceField( String fieldValue ) {
		List<String> absorbanceLabelText = new ArrayList<String>( );
		absorbanceLabelText.add( "Absorbance" );
		absorbanceLabelText.add( ".1% (=1 g/l)" );
		Component label = labelFactory.createStandardFieldLabel( absorbanceLabelText );
		Component field = createDisabledTextField( fieldValue, ABSORBANCE_FIELD_ID );
		add( label, field );
	}

	public void addIsTransientField( Boolean fieldValue ) {
		String textValue = "";
		if( fieldValue == null ) {
			textValue = "";
		} else if( fieldValue ) {
			textValue = "transient";
		} else {
			textValue = "stable";
		}

		Component label = new Label( "From Transient/Stable" );
		Component field = createDisabledTextField( textValue, TRANSIENT_OR_STABLE_FIELD_ID );
		add( label, field );
	}

}
