# Supplementary material for: ProteinTracker: an application for managing protein production and purification
Source: BMC Res Notes. 2012 May 10;5:224. doi: 10.1186/1756-0500-5-224 (PMC3436699; doi:10.1186/1756-0500-5-224)
Supplement: Additional file 1 — Source Code Distribution. ProteinTracker source code. Source code and build instructions for ProteinTracker. [file 1756-0500-5-224-S1.zip › proteintracker/src/net/sf/proteintracker/ui/inputscreen/proteinbatch/ProteinBatchScreen.java]

/*
 * ProteinTracker: A system for tracking and requesting protein reagents
 *
 * (C) Copyright 2011 Stefan Ponko and Dan Van Atta
 *
 * This library is free software; you can redistribute it and/or modify it
 * under the terms of the GNU Lesser General Public License as published by
 * the Free Software Foundation; either version 3 of the License, or
 * (at your option) any later version.
 *
 * This library is distributed in the hope that it will be useful, but
 * WITHOUT ANY WARRANTY; without even the implied warranty of MERCHANTABILITY
 * or FITNESS FOR A PARTICULAR PURPOSE. See the GNU Lesser General Public
 * License for more details.
 *
 * You should have received a copy of the GNU Lesser General Public
 * License along with this library; if not, write to the Free Software
 * Foundation, Inc., 51 Franklin Street, Fifth Floor, Boston, MA  02110-1301,
 * USA.
 */
package net.sf.proteintracker.ui.inputscreen.proteinbatch;

import java.util.ArrayList;
import java.util.List;
import java.util.Set;

import nextapp.echo.app.Alignment;
import nextapp.echo.app.Color;
import nextapp.echo.app.Extent;
import nextapp.echo.app.Grid;
import nextapp.echo.app.Insets;
import nextapp.echo.app.Label;
import nextapp.echo.app.layout.GridLayoutData;
import net.sf.proteintracker.echo.ComponentReader;
import net.sf.proteintracker.echo.appinteractions.UserMessaging;
import net.sf.proteintracker.app.ProteinRequestApp;
import net.sf.proteintracker.app.ResearchFile;
import net.sf.proteintracker.db.DbFailureException;
import net.sf.proteintracker.db.ProteinRequestAppDAO;
import net.sf.proteintracker.model.CellLine;
import net.sf.proteintracker.model.Construct;
import net.sf.proteintracker.model.ProteinBatch;
import net.sf.proteintracker.model.RecordSet;
import net.sf.proteintracker.model.Supe;
import net.sf.proteintracker.model.UserRoleName;
import net.sf.proteintracker.ui.Styles;
import net.sf.proteintracker.ui.inputscreen.AbstractInputScreen;
import net.sf.proteintracker.ui.reports.JasperReportRenderer;
import net.sf.proteintracker.util.StringUtil;

public class ProteinBatchScreen extends AbstractInputScreen {

	public static final String SCREEN_ID = "Create_Batch_Input_Screen";
    private static final Color QUARANTINE_COLOR = new Color(255,204,0);
    private static final String QUARANTINE_GRID = "quarantineGrid";
	private static final long serialVersionUID = -2486215597539573965L;

    public ProteinBatchScreen( ) throws DbFailureException  {
    	this( ScreenState.NEW ,  new RecordSet( new ProteinBatch() ));
    }

	public ProteinBatchScreen( AbstractInputScreen.ScreenState screenState, RecordSet recordSet ) throws DbFailureException {
		super(  SCREEN_ID ,  screenState, recordSet );
		ProteinBatch batch = loadProteinBatch();
        if( batch.getQuarantined( ) != null && batch.getQuarantined( ) ) {
        	super.setPageHeader( createQuarantineGrid( ) );
        }
    	super.setInputGridHeader(  createCrumbTrail( batch ));
        ProteinBatchFieldMaker fieldMaker = new ProteinBatchFieldMaker( this );
        if( !isNewScreen() ) {
        	fieldMaker.addProteinBatchIdField(  batch.getId( ) );
        }
        fieldMaker.addProjectField(  batch.getProject( )  );
        fieldMaker.addCommonNameField(  batch.getCommonName( )  );
        fieldMaker.addQuarantinedField(  batch.getQuarantined( )  );
        fieldMaker.addTagField(  batch.getTag( )  );
        fieldMaker.addPurification1Field(  batch.getPurification1( )  );
        fieldMaker.addEndotoxinTestResultsField(  batch.getEndotoxinTestResults( )  );
        fieldMaker.addPurification2Field(  batch.getPurification2( )  );
        fieldMaker.addConcentrationAssayField(  batch.getConcAssayUsed( )  );
        fieldMaker.addPurification3Field(  batch.getPurification3( )  );
        fieldMaker.addAliquotVolumeField(  batch.getAliquotSize( )  );
        fieldMaker.addPurification4Field(  batch.getPurification4( )  );
        fieldMaker.addOrignalNumberAliquotsField(  batch.getNumberAliquots( )  );
        fieldMaker.addFormulationBufferField(  batch.getFormulationBuffer( )  );
        fieldMaker.addCurrentNumberAliquotsField(  batch.getCurrentNumberAliquots( )  );
        fieldMaker.addProteinBatchSupeField(  batch.getSupeSet( )  );
        fieldMaker.addMassPerAliquotField(  batch.getMassPerAliquot( )  );
        String roundedPurifiedProteinMass = StringUtil.formatAndRoundNumber(  batch.getFinalPurifiedMass( ) , 0 );
        fieldMaker.addFinalPurifiedProteinMassField( roundedPurifiedProteinMass );
        fieldMaker.addPurifiedProteinConcentrationField(  batch.getFinalPurifiedConc( )  );
        String roundedMassRemainingValue = StringUtil.formatAndRoundNumber(  batch.getMassProteinRemaining( ) , 0 );
        fieldMaker.addProteinMassRemainingField(  roundedMassRemainingValue  );
        fieldMaker.addPurifiedVolumeField(  batch.getPurifiedVolume( )  );
        fieldMaker.addOperatorInitialsField(  batch.getOperatorInitials( )  );
        fieldMaker.addOperatorNotebookNumberField(  batch.getOperatorNotebookNumber( )  );
        fieldMaker.addStorageLocationField(  batch.getLocation( )  );
        fieldMaker.addStorageEntryDateField(  batch.getStorageEntryDate( )  );
        fieldMaker.addGelWesternField(  batch.getGelWesternLocation( )  );
        fieldMaker.addSecMwField(  batch.getSecMw( )  );
        fieldMaker.addCommentField(  batch.getComments( )  );
        fieldMaker.addMolecularWeightField(  batch.getConstructMolecularWeightString( ) );
        fieldMaker.addExtinctionCoefficientField( batch.getConstructExtinctionCeoffString( ) );
        fieldMaker.addAbsorbanceField(  batch.getConstructAbsorbanceString() );
        fieldMaker.addIsTransientField(  batch.isFromTransientTransfection( )  );
    }

	protected ProteinBatch loadProteinBatch( ) throws DbFailureException {
		if( isNewScreen( ) ) {
			return new ProteinBatch( );
		} else {
			return (new ProteinRequestAppDAO( )).getProteinBatch( getCurrentRecordId( ) );
		}
	}

    private Grid createQuarantineGrid(){
        Grid quarantineGrid = new Grid(1);
        quarantineGrid.setInsets(new Insets(5));
        quarantineGrid.setId(QUARANTINE_GRID);
        quarantineGrid.setWidth(new Extent(100,Extent.PERCENT));
        quarantineGrid.setBackground(QUARANTINE_COLOR);
        Label label = new Label("Quarantined");
        label.setStyleName( Styles.LABEL_HEADER );
        quarantineGrid.add(label);
        GridLayoutData layout = new GridLayoutData();
        layout.setAlignment(new Alignment(Alignment.CENTER,Alignment.DEFAULT));
        label.setLayoutData(layout);
        return quarantineGrid;
    }

    private Grid createCrumbTrail( ProteinBatch batch ){
        Grid summaryGrid = new Grid(2);
        StringBuilder summary = new StringBuilder();
        summary.append(batch.getVprotNumber());
        summary.append(":");
        Set<Supe> supes = batch.getSupeSet();
        if(supes != null) {
            for(Supe supe : supes) {
                summary.append(" [");
                summary.append(supe.getVSupeNumber());
                CellLine cellLine = supe.getCellLine();
                if(cellLine != null) {
                    summary.append("-");
                    summary.append(cellLine.getVCellNumber());

                    for( Construct construct : cellLine.getConstructSet() ) {
                    	summary.append("-DNA" + construct.getId() );
                    }
                }
                
                for( Construct construct : supe.getConstructSet( ) ) {
                	summary.append("-DNA" + construct.getId() );
                }
                summary.append("] ");
            }
        }
        
        Label label = new Label(summary.toString());
        label.setStyleName( Styles.LABEL_BREAD_CRUMB  );
        summaryGrid.add(label);
        return summaryGrid;
    }
    
	public ResearchFile retreiveSdsFile( ) {
		String fileName = getSdsFileName( );
		if( StringUtil.isBlank(  fileName  )) {
			return null;
		} else {
			String filePath = ProteinRequestApp.getActiveInstance( ).getContextData( ).getGelFilePath( );
			return new ResearchFile( filePath, fileName );	
		}
	}
	
	private String getSdsFileName() {
		if( super.isNewScreen( ) ) {
			return ComponentReader.readString(  getComponent( ProteinBatch.GEL_WESTERN_LOCATION ) );
		} else {
			try {
				return loadProteinBatch().getGelWesternLocation( );
			} catch( DbFailureException e  ) {
				ProteinRequestApp.getActiveInstance( ).handleDbFailure(  e  );
				return "";
			}
		}
	}
    
    @Override
	public void save( ) throws DbFailureException {
    	if( containsInputErrors( ) ) {
			UserMessaging.reportWarningToUser( validateInput( ) );
		} else {
			ProteinBatchScreenSaver saver = new ProteinBatchScreenSaver( this );
			saver.save(  transferToBatch()  );
		}
	}

    @Override
    public List<String> validateInput() {
    	ProteinBatchScreenValidator validator = new ProteinBatchScreenValidator( this );
    	return validator.validateInput( );
    }

	private ProteinBatch transferToBatch() throws DbFailureException {
    	ProteinBatchScreenParser parser = new ProteinBatchScreenParser( this );
    	return parser.transferToBatch( );
    }
	
    @Override
    public boolean partialEditsAllowed() {
    	return true;
    }

    @Override
    public UserRoleName getRequiredLoginRole() {
    	if( adminRoleRequired() )  {
    		return UserRoleName.ADMIN_PROTEIN;
    	} else {
    		return null;
    	}
    }
    
    private boolean adminRoleRequired() {
    	return !isViewScreen();
    }
    
	@Override
	protected List<String> generateEditNotes( ScreenState currentScreenState) {
		List<String> notes = new ArrayList<String>();
		if( currentScreenState.equals( ScreenState.PARTIAL_EDIT )) {
			notes.add( "-You may now update your aliquots");
		} else if( currentScreenState.equals( ScreenState.FULL_EDIT )) {
			notes.add("-You may now update all fields");
		}
		return notes;
	}

    @Override
    public boolean containsAutoCalculatedFields() {
    	return true;
    }
	
	@Override
	public void changeScreenState( RecordSet currentRecordSet, ScreenState newScreenState ) {
		ProteinRequestApp.getActiveInstance( ).getNavigation( ).showProteinBatch(  currentRecordSet, newScreenState  );
	}

	@Override
	public void print( long objectId ) throws DbFailureException {
		ProteinRequestAppDAO dao = new ProteinRequestAppDAO();
		ProteinBatch batch = dao.getProteinBatch( objectId  );
		new JasperReportRenderer().renderBatchReport(  batch );
	}
}
