# Supplementary material for: ProteinTracker: an application for managing protein production and purification
Source: BMC Res Notes. 2012 May 10;5:224. doi: 10.1186/1756-0500-5-224 (PMC3436699; doi:10.1186/1756-0500-5-224)
Supplement: Additional file 1 — Source Code Distribution. ProteinTracker source code. Source code and build instructions for ProteinTracker. [file 1756-0500-5-224-S1.zip › proteintracker/src/net/sf/proteintracker/ui/inputscreen/proteinbatch/ProteinBatchScreenParser.java]

/*
 * ProteinTracker: A system for tracking and requesting protein reagents
 *
 * (C) Copyright 2011 Stefan Ponko and Dan Van Atta
 *
 * This library is free software; you can redistribute it and/or modify it
 * under the terms of the GNU Lesser General Public License as published by
 * the Free Software Foundation; either version 3 of the License, or
 * (at your option) any later version.
 *
 * This library is distributed in the hope that it will be useful, but
 * WITHOUT ANY WARRANTY; without even the implied warranty of MERCHANTABILITY
 * or FITNESS FOR A PARTICULAR PURPOSE. See the GNU Lesser General Public
 * License for more details.
 *
 * You should have received a copy of the GNU Lesser General Public
 * License along with this library; if not, write to the Free Software
 * Foundation, Inc., 51 Franklin Street, Fifth Floor, Boston, MA  02110-1301,
 * USA.
 */
package net.sf.proteintracker.ui.inputscreen.proteinbatch;

import static net.sf.proteintracker.echo.ComponentReader.readBoolean;
import static net.sf.proteintracker.echo.ComponentReader.readDate;
import static net.sf.proteintracker.echo.ComponentReader.readFloat;
import static net.sf.proteintracker.echo.ComponentReader.readSet;
import static net.sf.proteintracker.echo.ComponentReader.readString;
import static net.sf.proteintracker.model.BaseBean.COMMENTS;
import static net.sf.proteintracker.model.BaseBean.PROJECT;
import static net.sf.proteintracker.model.ProteinBatch.COMMON_NAME;
import static net.sf.proteintracker.model.ProteinBatch.CONC_ASSAY_USED;
import static net.sf.proteintracker.model.ProteinBatch.CURRENT_NUMBER_ALIQUOTS;
import static net.sf.proteintracker.model.ProteinBatch.ENDOTOXIN_TEST_RESULTS;
import static net.sf.proteintracker.model.ProteinBatch.FINAL_PURIFIED_CONC;
import static net.sf.proteintracker.model.ProteinBatch.FORMULATION_BUFFER;
import static net.sf.proteintracker.model.ProteinBatch.GEL_WESTERN_LOCATION;
import static net.sf.proteintracker.model.ProteinBatch.LOCATION;
import static net.sf.proteintracker.model.ProteinBatch.MASS_PER_ALIQUOT;
import static net.sf.proteintracker.model.ProteinBatch.NUMBER_ALIQUOTES;
import static net.sf.proteintracker.model.ProteinBatch.OPERATOR_INITIALS;
import static net.sf.proteintracker.model.ProteinBatch.OPERATOR_NOTEBOOK_NUMBER;
import static net.sf.proteintracker.model.ProteinBatch.PURIFICATION1;
import static net.sf.proteintracker.model.ProteinBatch.PURIFICATION2;
import static net.sf.proteintracker.model.ProteinBatch.PURIFICATION3;
import static net.sf.proteintracker.model.ProteinBatch.PURIFICATION4;
import static net.sf.proteintracker.model.ProteinBatch.PURIFIED_VOLUME;
import static net.sf.proteintracker.model.ProteinBatch.SEC_MW;
import static net.sf.proteintracker.model.ProteinBatch.STORAGE_ENTRY_DATE;
import static net.sf.proteintracker.model.ProteinBatch.SUPE_SET;
import static net.sf.proteintracker.model.ProteinBatch.TAG;

import java.util.Set;

import nextapp.echo.app.Component;
import net.sf.proteintracker.db.DbFailureException;
import net.sf.proteintracker.model.ProteinBatch;
import net.sf.proteintracker.model.Supe;
import net.sf.proteintracker.ui.inputscreen.ApplicationFieldMaker;


public class ProteinBatchScreenParser extends ApplicationFieldMaker {
	
	private final ProteinBatchScreen inputScreen;
	
	public ProteinBatchScreenParser( ProteinBatchScreen inputScreen ) {
		super( inputScreen );
		this.inputScreen = inputScreen;
	}

	
    @SuppressWarnings("unchecked")
	public ProteinBatch transferToBatch() throws DbFailureException {
        ProteinBatch batch = inputScreen.loadProteinBatch();
	    

    	batch.setCurrentNumberAliquots(readFloat( get( CURRENT_NUMBER_ALIQUOTS)));
        
    	if( inputScreen.isFullEditScreen( ) || inputScreen.isNewScreen( ) ) {
            Component commonNameComponent = get( COMMON_NAME );
            if( commonNameComponent == null ) {
            	throw new IllegalStateException();
            }
            
    		String commonName = readString( commonNameComponent );
    		batch.setCommonName( commonName );
    		batch.setTag( readString( get( TAG)));
    		batch.setSupeSet( (Set<Supe>) readSet(  get( SUPE_SET)));
    		batch.setAliquotSize(readFloat( get( ProteinBatch.ALIQUOT_SIZE)));
    		batch.setComments(readString( get( COMMENTS)));
    		batch.setPurification1(readString( get( PURIFICATION1)));
    		batch.setPurification2(readString( get( PURIFICATION2)));
    		batch.setPurification3(readString( get( PURIFICATION3)));
    		batch.setPurification4(readString( get( PURIFICATION4)));
    		batch.setFinalPurifiedConc(readFloat( get( FINAL_PURIFIED_CONC)));
    		batch.setConcAssayUsed(readString( get( CONC_ASSAY_USED)));
    		batch.setPurifiedVolume(readFloat( get( PURIFIED_VOLUME)));
    		batch.setNumberAliquots(readFloat( get( NUMBER_ALIQUOTES)));
	
    		batch.setFormulationBuffer(readString( get( FORMULATION_BUFFER)));
    		batch.setOperatorInitials(readString( get( OPERATOR_INITIALS)));
    		batch.setOperatorNotebookNumber(readString( get( OPERATOR_NOTEBOOK_NUMBER)));
    		batch.setLocation(readString( get( LOCATION)));
    		batch.setStorageEntryDate(readDate( get( STORAGE_ENTRY_DATE)));
    		batch.setGelWesternLocation(readString( get( GEL_WESTERN_LOCATION)));
    		batch.setSecMw(readFloat( get( SEC_MW)));
    		batch.setEndotoxinTestResults(readString( get( ENDOTOXIN_TEST_RESULTS)));
    		batch.setMassPerAliquot(readFloat( get( MASS_PER_ALIQUOT)));
    		batch.setQuarantined( readBoolean( get( ProteinBatch.QUARANTINED ) ));
    		batch.setProject( readString( get( PROJECT )));
    	}
        
		return batch;
    }
}
