# Supplementary material for: ProteinTracker: an application for managing protein production and purification
Source: BMC Res Notes. 2012 May 10;5:224. doi: 10.1186/1756-0500-5-224 (PMC3436699; doi:10.1186/1756-0500-5-224)
Supplement: Additional file 1 — Source Code Distribution. ProteinTracker source code. Source code and build instructions for ProteinTracker. [file 1756-0500-5-224-S1.zip › proteintracker/src/net/sf/proteintracker/ui/inputscreen/proteinbatch/ProteinBatchScreenSaver.java]

/*
 * ProteinTracker: A system for tracking and requesting protein reagents
 *
 * (C) Copyright 2011 Stefan Ponko and Dan Van Atta
 *
 * This library is free software; you can redistribute it and/or modify it
 * under the terms of the GNU Lesser General Public License as published by
 * the Free Software Foundation; either version 3 of the License, or
 * (at your option) any later version.
 *
 * This library is distributed in the hope that it will be useful, but
 * WITHOUT ANY WARRANTY; without even the implied warranty of MERCHANTABILITY
 * or FITNESS FOR A PARTICULAR PURPOSE. See the GNU Lesser General Public
 * License for more details.
 *
 * You should have received a copy of the GNU Lesser General Public
 * License along with this library; if not, write to the Free Software
 * Foundation, Inc., 51 Franklin Street, Fifth Floor, Boston, MA  02110-1301,
 * USA.
 */
package net.sf.proteintracker.ui.inputscreen.proteinbatch;

import java.util.ArrayList;
import java.util.List;

import net.sf.proteintracker.echo.appinteractions.UserMessaging;
import net.sf.proteintracker.app.ProteinRequestApp;
import net.sf.proteintracker.app.ResearchFile;
import net.sf.proteintracker.db.DbFailureException;
import net.sf.proteintracker.db.ProteinRequestAppDAO;
import net.sf.proteintracker.model.ProteinBatch;

public class ProteinBatchScreenSaver {

	private final ProteinBatchScreen inputScreen;
		
	private final String SDS_FILE_DNE_WARNING = "Warning: Could not find the SDS file specified. Please double check your entry.";
	
	public ProteinBatchScreenSaver( ProteinBatchScreen inputScreen ) {
		this.inputScreen = inputScreen;
	}

	public void save( ProteinBatch batch ) throws DbFailureException {
		calculateAndSetMassRemainingIfPossible( batch );
		calculateAndSetYieldIfPossible( batch );
		(new ProteinRequestAppDAO( )).store( batch );
		displaySaveConfirmationMessage( );
		checkSdsFileAndWarnUserIfDoesNotExist();
	}

	private void calculateAndSetMassRemainingIfPossible( ProteinBatch batch ) {
		if( canCalculateMassRemaining( batch ) ) {
			float massRemaining = calculateMassRemaining( batch );
			batch.setMassProteinRemaining( massRemaining );
		}
	}
	
	private boolean canCalculateMassRemaining( ProteinBatch batch ) {
		return (batch.getCurrentNumberAliquots( ) != null) && (batch.getMassPerAliquot( ) != null);
	}	
	
	private float calculateMassRemaining( ProteinBatch batch ) {
		return batch.getCurrentNumberAliquots( ) * batch.getMassPerAliquot( );
	}

	private void calculateAndSetYieldIfPossible( ProteinBatch batch ) {
		if( canCalculateYield(batch) ) {
			float yield = calculateYield( batch );
			batch.setFinalPurifiedMass( yield );
		}
	}
	
	private boolean canCalculateYield( ProteinBatch batch ) {
		return batch.getFinalPurifiedConc( ) != null && batch.getPurifiedVolume( ) != null;
	}	

	private float calculateYield( ProteinBatch batch ) {
		return batch.getFinalPurifiedConc( ) * batch.getPurifiedVolume( );
	}

	private void displaySaveConfirmationMessage( ) {
		ProteinRequestApp app = ProteinRequestApp.getActiveInstance( );
		if( inputScreen.isNewScreen( ) ) {
			List<String> messages = new ArrayList<String>( );
			messages.add( "Your Protein Batch has been submitted" );
			messages.add( "Resubmitting will save as a new request" );
			app.reportMessageToUser( messages );
		} else {
			app.reportMessageToUser( "Your changes have been saved." );
			app.getNavigation( ).showProteinBatch( inputScreen.getCurrentRecordSet( ) );
		}
	}

	private void checkSdsFileAndWarnUserIfDoesNotExist() {
		ResearchFile sdsFile = inputScreen.retreiveSdsFile( );
		if( sdsFile != null && !sdsFile.fileExists( ) ) {
			UserMessaging.reportWarningToUser(  SDS_FILE_DNE_WARNING );
		}
	}
}
