# Supplementary material for: ProteinTracker: an application for managing protein production and purification
Source: BMC Res Notes. 2012 May 10;5:224. doi: 10.1186/1756-0500-5-224 (PMC3436699; doi:10.1186/1756-0500-5-224)
Supplement: Additional file 1 — Source Code Distribution. ProteinTracker source code. Source code and build instructions for ProteinTracker. [file 1756-0500-5-224-S1.zip › proteintracker/src/net/sf/proteintracker/ui/inputscreen/proteinbatch/ProteinBatchScreenValidator.java]

/*
 * ProteinTracker: A system for tracking and requesting protein reagents
 *
 * (C) Copyright 2011 Stefan Ponko and Dan Van Atta
 *
 * This library is free software; you can redistribute it and/or modify it
 * under the terms of the GNU Lesser General Public License as published by
 * the Free Software Foundation; either version 3 of the License, or
 * (at your option) any later version.
 *
 * This library is distributed in the hope that it will be useful, but
 * WITHOUT ANY WARRANTY; without even the implied warranty of MERCHANTABILITY
 * or FITNESS FOR A PARTICULAR PURPOSE. See the GNU Lesser General Public
 * License for more details.
 *
 * You should have received a copy of the GNU Lesser General Public
 * License along with this library; if not, write to the Free Software
 * Foundation, Inc., 51 Franklin Street, Fifth Floor, Boston, MA  02110-1301,
 * USA.
 */
package net.sf.proteintracker.ui.inputscreen.proteinbatch;

import static net.sf.proteintracker.echo.ComponentReader.isSet;
import static net.sf.proteintracker.echo.ComponentValidator.isValidDate;
import static net.sf.proteintracker.echo.ComponentValidator.isValidFloat;
import static net.sf.proteintracker.echo.ComponentValidator.isValidNonNegativeFloat;
import static net.sf.proteintracker.echo.ComponentValidator.isValidPositiveFloat;
import static net.sf.proteintracker.model.ProteinBatch.ALIQUOT_SIZE;
import static net.sf.proteintracker.model.ProteinBatch.CURRENT_NUMBER_ALIQUOTS;
import static net.sf.proteintracker.model.ProteinBatch.FINAL_PURIFIED_CONC;
import static net.sf.proteintracker.model.ProteinBatch.MASS_PER_ALIQUOT;
import static net.sf.proteintracker.model.ProteinBatch.NUMBER_ALIQUOTES;
import static net.sf.proteintracker.model.ProteinBatch.PURIFIED_VOLUME;
import static net.sf.proteintracker.model.ProteinBatch.SEC_MW;
import static net.sf.proteintracker.model.ProteinBatch.STORAGE_ENTRY_DATE;
import static net.sf.proteintracker.model.ProteinBatch.COMMON_NAME;
import net.sf.proteintracker.model.BaseBean;

import java.util.ArrayList;
import java.util.List;

import net.sf.proteintracker.ui.inputscreen.ApplicationFieldMaker;


public class ProteinBatchScreenValidator extends ApplicationFieldMaker {

	
	public ProteinBatchScreenValidator( ProteinBatchScreen inputScreen ) {
		super( inputScreen );
	}
	
	
    public List<String> validateInput() {
    	List<String> errors = new ArrayList<String>();

        if(!isSet(get(BaseBean.PROJECT))) {
            errors.add("You must specify the project.\n");
        }

        if(!isSet(get(COMMON_NAME))) {
            errors.add("You must specify a name for the batch.\n");
        }

    	if( !validNonNegativeFloat( NUMBER_ALIQUOTES )) {
			errors.add( "Original number of Aliquots must be a non-negative number.\n" );
		}

     	if( !validNonNegativeFloat( CURRENT_NUMBER_ALIQUOTS )) {
	        errors.add("Current Number of Aliquots must be a non-negative number.\n");
    	}

    	if( !validPositiveFloat( PURIFIED_VOLUME ) ) {
            errors.add("Purified Volume must be a positive number.\n");
    	}

    	if( !validPositiveFloat( FINAL_PURIFIED_CONC ) ) {
            errors.add("Final Purified Concentration must be a positive number.\n");
    	}

    	if( !validFloat( SEC_MW )) {
            errors.add("SEC-derived MW must be a number.\n");
    	}

    	if( !validPositiveFloat( ALIQUOT_SIZE  )) {
    	     errors.add("Aliquot volume must be a number.\n");
    	}

    	if( !validPositiveFloat( MASS_PER_ALIQUOT  )) {
    		errors.add("Mass per Aliquot must be a positive number.\n");
    	}

    	if( isSet( get( STORAGE_ENTRY_DATE )) && !isValidDate( get( STORAGE_ENTRY_DATE ))) {
    		errors.add("Invalid date for storage entry date, please either leave blank or use format MM/DD/YY.");
    	}
    	return errors;
    }
    
    
	private boolean validNonNegativeFloat( String componentId ) {
		if( !isSet(  get( componentId) )) {
			return true;
		} else {
			return isValidNonNegativeFloat(  get( componentId ));
		}
	}
	
	private boolean validPositiveFloat( String componentId ) {
		if( !isSet( get( componentId ))) {
			return true;
		} else {
			return isValidPositiveFloat( get( componentId ));
		}
	}
	
	private boolean validFloat( String componentId ) {
		if( !isSet( get( componentId ))) {
			return true;
		} else {
			return isValidFloat( get( componentId ));
		}
	}


}
