# Supplementary material for: ProteinTracker: an application for managing protein production and purification
Source: BMC Res Notes. 2012 May 10;5:224. doi: 10.1186/1756-0500-5-224 (PMC3436699; doi:10.1186/1756-0500-5-224)
Supplement: Additional file 1 — Source Code Distribution. ProteinTracker source code. Source code and build instructions for ProteinTracker. [file 1756-0500-5-224-S1.zip › proteintracker/src/net/sf/proteintracker/ui/inputscreen/purificationrequest/NumVialsCalculator.java]

/*
 * ProteinTracker: A system for tracking and requesting protein reagents
 *
 * (C) Copyright 2011 Stefan Ponko and Dan Van Atta
 *
 * This library is free software; you can redistribute it and/or modify it
 * under the terms of the GNU Lesser General Public License as published by
 * the Free Software Foundation; either version 3 of the License, or
 * (at your option) any later version.
 *
 * This library is distributed in the hope that it will be useful, but
 * WITHOUT ANY WARRANTY; without even the implied warranty of MERCHANTABILITY
 * or FITNESS FOR A PARTICULAR PURPOSE. See the GNU Lesser General Public
 * License for more details.
 *
 * You should have received a copy of the GNU Lesser General Public
 * License along with this library; if not, write to the Free Software
 * Foundation, Inc., 51 Franklin Street, Fifth Floor, Boston, MA  02110-1301,
 * USA.
 */
package net.sf.proteintracker.ui.inputscreen.purificationrequest;

import nextapp.echo.app.event.ActionEvent;
import nextapp.echo.app.event.ActionListener;
import net.sf.proteintracker.echo.ComponentReader;
import net.sf.proteintracker.echo.EchoTools;
import net.sf.proteintracker.echo.uicomponent.SingleSelectBox;
import net.sf.proteintracker.model.ProteinBatch;
import net.sf.proteintracker.model.PurificationRequest;

/**
 * Listens for input screen component events, on the purification request screen when a batch has been specified that contains
 * a value for mass per aliquot, and also the amount required field has been filled in, then the number vials field will be filled in.
 */
public class NumVialsCalculator implements ActionListener {

	private static final long serialVersionUID = -8911660548519067978L;
	private final PurificationRequestScreen inputScreen;
	
	
	public NumVialsCalculator( PurificationRequestScreen inputScreen ) {
		this.inputScreen = inputScreen;
	}
	
	public void actionPerformed( ActionEvent e ) {
		fillInNumberVialsField();
	}
	
	
	private void fillInNumberVialsField() {
		ProteinBatch batch = getSelectedBatch();
		Float amountRequired = getAmountRequiredFieldValue();
		
		Float value =  calculateNumberVials( batch, amountRequired );
		
		String strValue = "";
		
		if( value != null ) {
			strValue = String.valueOf( Math.ceil(  value  ) );
            setNumberVialsFieldValue( strValue  );
		}
//		setNumberVialsFieldValue( strValue  );
	}
	
	@SuppressWarnings("unchecked")
	private ProteinBatch getSelectedBatch() {
		SingleSelectBox<ProteinBatch> batchBox = (SingleSelectBox<ProteinBatch>) inputScreen.getComponent(  PurificationRequest.BATCH  );
        if(batchBox != null) {
            return batchBox.getSelection( );
        }
		return null;
	}
	
	private Float getAmountRequiredFieldValue() {
		return ComponentReader.readFloat(   inputScreen.getComponent(  PurificationRequest.AMOUNT_REQUIRED  ));
	}
	
	private void setNumberVialsFieldValue( String value ) {
		EchoTools.setComponentValue(  inputScreen.getComponent(  PurificationRequest.NUMBER_VIALS  ) , value );
	}
	
	/**
	 * May return null if number vials can not be calculated from the parameter data.
	 */
	public static Float calculateNumberVials( ProteinBatch batch, Float amountRequired ) {
		if( batch == null || batch.getMassPerAliquot( ) == null || amountRequired == null ) {
			return null;
		} else {
			double value =  amountRequired / batch.getMassPerAliquot( );
			
			return (float)  Math.ceil(  value  ); 
		}
	}
}
