# Supplementary material for: ProteinTracker: an application for managing protein production and purification
Source: BMC Res Notes. 2012 May 10;5:224. doi: 10.1186/1756-0500-5-224 (PMC3436699; doi:10.1186/1756-0500-5-224)
Supplement: Additional file 1 — Source Code Distribution. ProteinTracker source code. Source code and build instructions for ProteinTracker. [file 1756-0500-5-224-S1.zip › proteintracker/src/net/sf/proteintracker/ui/inputscreen/purificationrequest/PurificationRequestFieldMaker.java]

/*
 * ProteinTracker: A system for tracking and requesting protein reagents
 *
 * (C) Copyright 2011 Stefan Ponko and Dan Van Atta
 *
 * This library is free software; you can redistribute it and/or modify it
 * under the terms of the GNU Lesser General Public License as published by
 * the Free Software Foundation; either version 3 of the License, or
 * (at your option) any later version.
 *
 * This library is distributed in the hope that it will be useful, but
 * WITHOUT ANY WARRANTY; without even the implied warranty of MERCHANTABILITY
 * or FITNESS FOR A PARTICULAR PURPOSE. See the GNU Lesser General Public
 * License for more details.
 *
 * You should have received a copy of the GNU Lesser General Public
 * License along with this library; if not, write to the Free Software
 * Foundation, Inc., 51 Franklin Street, Fifth Floor, Boston, MA  02110-1301,
 * USA.
 */
package net.sf.proteintracker.ui.inputscreen.purificationrequest;

import static net.sf.proteintracker.model.BaseRequestBean.COMMON_NAME;
import static net.sf.proteintracker.model.PurificationRequest.AMOUNT_REQUIRED;
import static net.sf.proteintracker.model.PurificationRequest.BATCH;
import static net.sf.proteintracker.model.PurificationRequest.COMMENTS_MAX_LENGTH;
import static net.sf.proteintracker.model.PurificationRequest.COMMON_NAME_MAX_LENGTH;
import static net.sf.proteintracker.model.PurificationRequest.CELL_LINE_SET;
import static net.sf.proteintracker.model.PurificationRequest.CONTACT_PERSON_MAX_LENGTH;
import static net.sf.proteintracker.model.PurificationRequest.GROUP;
import static net.sf.proteintracker.model.PurificationRequest.NUMBER_VIALS;
import static net.sf.proteintracker.model.PurificationRequest.REQUEST_FULFILLED_BY;
import static net.sf.proteintracker.model.PurificationRequest.REQUEST_FULFILLED_BY_MAX_LENGTH;

import java.util.ArrayList;
import java.util.Date;
import java.util.List;
import java.util.Set;

import nextapp.echo.app.CheckBox;
import nextapp.echo.app.Component;
import nextapp.echo.app.Label;
import nextapp.echo.app.TextField;
import nextapp.echo.app.event.ActionEvent;
import nextapp.echo.app.event.ActionListener;
import net.sf.proteintracker.echo.ComponentReader;
import net.sf.proteintracker.echo.EchoTools;
import net.sf.proteintracker.echo.GenericInputComponentMaker;
import net.sf.proteintracker.echo.appinteractions.UserMessaging;
import net.sf.proteintracker.echo.uicomponent.ListItemRenderer;
import net.sf.proteintracker.echo.uicomponent.SingleSelectBox;
import net.sf.proteintracker.echo.uicomponent.models.SingleSelectFieldModel;
import net.sf.proteintracker.echo.uicomponent.models.TextFieldModel;
import net.sf.proteintracker.app.ProteinRequestApp;
import net.sf.proteintracker.db.DbFailureException;
import net.sf.proteintracker.db.ProteinRequestAppDAO;
import net.sf.proteintracker.model.*;
import net.sf.proteintracker.ui.LabelMaker;
import net.sf.proteintracker.ui.RequiredFieldLabel;
import net.sf.proteintracker.ui.Styles;
import net.sf.proteintracker.ui.inputscreen.ApplicationFieldMaker;
import net.sf.proteintracker.ui.inputscreen.StableCellLineMultiSelectField;

public class PurificationRequestFieldMaker extends ApplicationFieldMaker {

    public static final String DELETE_REQUEST_CHECKBOX_ID = "Delete_Request";
    private final LabelMaker labelMaker;
    private final GenericInputComponentMaker componentMaker;
    private final PurificationRequest proteinBatchRequest;
    private final PurificationRequestScreen inputScreen;

    public PurificationRequestFieldMaker(PurificationRequestScreen inputScreen) throws DbFailureException {
        super(inputScreen);
        labelMaker = new LabelMaker();
        componentMaker = getInputComponentFactory();
        proteinBatchRequest = inputScreen.loadRequest();
        this.inputScreen = inputScreen;
    }

    public void addCommonNameField(String fieldValue) {
        Component label = new RequiredFieldLabel("Common Name*");
        Component field = super.createStandardTextField(fieldValue, COMMON_NAME, COMMON_NAME_MAX_LENGTH);
        add(label, field);
    }

    public void addAmountRequiredField(Float fieldValue) {
        Component label = new RequiredFieldLabel("Amount Required (mg)*");
        Component field = createTextFieldForFloatValue(fieldValue, AMOUNT_REQUIRED);

        ((TextField) field).addActionListener(new NumVialsCalculator(inputScreen));
        add(label, field);
    }

    public void addRequestorField(String fieldValue) {
        List<String> labelText = new ArrayList<String>();
        labelText.add("Requestor*");
        labelText.add( "if you want notification of status changes,");
        labelText.add( "use a full address, e.g. \"jdoe@yourcorp.com\"");
        Component label = labelMaker.createRequiredFieldLabel(labelText);
        Component field = super.createStandardTextField(fieldValue, PurificationRequest.REQUESTOR, CONTACT_PERSON_MAX_LENGTH);
        field.setId(PurificationRequest.REQUESTOR);
        add(label, field);
    }

    public void addGroupSelectionField(Group currentValue) throws DbFailureException {
        Component label = new Label("Group");
        List<Group> allGroups = (new ProteinRequestAppDAO()).getAllGroups();
        SingleSelectFieldModel<Group> selectionModel =  new SingleSelectFieldModel<Group>(allGroups, currentValue);
        selectionModel.setNullSelectionText("Select One");
        Component field = componentMaker.createSingleSelectField(selectionModel, isWriteEnabled());
        field.setId(GROUP);
        add(label, field);
    }

    @SuppressWarnings("unchecked")
    public void addRequestedProteinBatchField(ProteinBatch fieldValue) throws DbFailureException {
        List<String> labelText = new ArrayList<String>();
        labelText.add("Satisfy protein request with*");
        labelText.add("(PROT#-Name-Aliquot#)");
        Component label = labelMaker.createRequiredFieldLabel(labelText);

        List<ProteinBatch> allBatches = (new ProteinRequestAppDAO()).getAllProteinBatches(true);

        SingleSelectFieldModel<ProteinBatch> selectionModel = new SingleSelectFieldModel<ProteinBatch>(
                allBatches, fieldValue, proteinBatchListRenderer());
        selectionModel.setNullSelectionText("Select Batch");

        Component field = componentMaker.createSingleSelectField(selectionModel, enabledAndNotFulfilled());

        if (field instanceof SingleSelectBox<?>) {
            ((SingleSelectBox) field).addActionListener(new NumVialsCalculator(inputScreen));
        }

        field.setId(BATCH);
        add(label, field);
    }

    private boolean enabledAndNotFulfilled() {
        boolean writeEnabled = isWriteEnabled();

        boolean fulfilled = proteinBatchRequest.isRequestFulfilled();
        return writeEnabled && !fulfilled;
    }

    public static ListItemRenderer<ProteinBatch> proteinBatchListRenderer() {
        return new ListItemRenderer<ProteinBatch>() {
            public String renderElement(ProteinBatch element) {
                if (element == null || element.getId() == null) {
                    return PurificationRequestScreen.NEW_BATCH_LABEL;
                } else {
                    final String DASH = "-";
                    StringBuilder str = new StringBuilder();
                    str.append("PROT");
                    str.append(element.getId());
                    str.append(DASH);
                    str.append(element.getCommonName());
                    str.append(DASH);
                    str.append(element.getCurrentNumberAliquots());
                    return str.toString();
                }
            }
        };
    }

    @SuppressWarnings("unchecked")
    public void addRequestStatusField(String currentState) {
        Component label = new Label("Request Status");

        List<String> states = new ArrayList<String>();
        states.add(RequestState.PENDING.toString());
        states.add(RequestState.STARTED.toString());
        states.add(RequestState.FULFILLED.toString());

        ListItemRenderer<String> listRenderer = null;

        SingleSelectFieldModel<String> fieldModel = new SingleSelectFieldModel<String>(
                states, currentState, listRenderer
        );

        Component field = componentMaker.createSingleSelectField(fieldModel, isWriteEnabled());
        if (isWriteEnabled()) {
            ((SingleSelectBox<String>) field).addActionListener(requestStatusFieldActionListener());
        }

        field.setId(PurificationRequest.REQUEST_STATUS);
        add(label, field);
    }


    private ActionListener requestStatusFieldActionListener() {
        return new ActionListener() {
            private static final long serialVersionUID = -2341540479730588369L;

            public void actionPerformed(ActionEvent event) {
                if (fulfilledRequestStateIsSelected()) {
                    enabledFullfilledByField(true);
                } else {
                    enabledFullfilledByField(false);
                }
            }
        };
    }

    @SuppressWarnings("unchecked")
    private boolean fulfilledRequestStateIsSelected() {
        SingleSelectBox<String> field = (SingleSelectBox<String>) inputScreen.getComponent(PurificationRequest.REQUEST_STATUS);
        String selection = field.getSelection();
        String fulfilledStatus = RequestState.FULFILLED.toString();
        return fulfilledStatus.equals(selection);
    }

    private void enabledFullfilledByField(boolean enable) {
        Component component = inputScreen.getComponent(PurificationRequest.REQUEST_FULFILLED_BY);
        if (enable) {
            component.setStyleName(Styles.DEFAULT);
        } else {
            component.setStyleName(Styles.TEXT_FIELD_DISABLED);
        }
        EchoTools.enableComponent(component, enable);
    }

    public void addCellLineSetField(Set<CellLine> fieldValue) {
        List<String> labelText = new ArrayList<String>();
        labelText.add("Stable Cell Lines*");
        Component label = labelMaker.createRequiredFieldLabel(labelText);
        Component field = componentMaker.createMultiSelectField(new StableCellLineMultiSelectField(fieldValue), isWriteEnabled());
        field.setId(CELL_LINE_SET);
        add(label, field);
    }

    public void addCommentsField(String fieldValue) {
        Component label = new Label("Comments");
        Component field = super.createStandardTextArea(fieldValue, PurificationRequest.COMMENTS, COMMENTS_MAX_LENGTH);
        add(label, field);
    }

    public void addRequestFulfilledByField(String fieldValue) {
        Component label = new Label("Request Fulfilled By");
        Component field = createStandardTextField(fieldValue, REQUEST_FULFILLED_BY, REQUEST_FULFILLED_BY_MAX_LENGTH);

        if (isWriteEnabled()) {
            // should start out as enabled if editting an already fulfilled request
            boolean initiallyEnabled = enableFulfilledByField();
            EchoTools.enableComponent(field, initiallyEnabled);

            if (initiallyEnabled) {
                field.setStyleName(Styles.DEFAULT);
            } else {
                field.setStyleName(Styles.TEXT_FIELD_DISABLED);

            }
        }
        add(label, field);
    }

    private boolean enableFulfilledByField() {
        long recordId = inputScreen.getCurrentRecordId();

        try {
            PurificationRequest record = (new ProteinRequestAppDAO()).getPurificationRequest(recordId);
            return record.isRequestFulfilled();
        } catch (DbFailureException e) {
            ProteinRequestApp.getActiveInstance().handleDbFailure(e);
            return false;
        }
    }

    public void addDateRequestedField(Date fieldValue) {
        Component label = new Label("Date Requested");
        Component field = componentMaker.createDateField(fieldValue, isWriteEnabled());
        field.setId(PurificationRequest.DATE_REQUESTED);
        add(label, field);
    }

    public void addDateStartedField(Date fieldValue) {
        Component label = new Label("Date Started");
        Component field = componentMaker.createDateField(fieldValue, isWriteEnabled());
        field.setId(PurificationRequest.DATE_STARTED);
        add(label, field);
    }

    public void addDateCompletedField(Date fieldValue) {
        Component label = new Label("Date Completed");
        Component field = componentMaker.createDateField(fieldValue, isWriteEnabled());
        field.setId(PurificationRequest.DATE_COMPLETED);
        add(label, field);
    }

    public void addNumberOfVialsField(Float fieldValue) {
        List<String> labelText = new ArrayList<String>();
        labelText.add("Number of vials");

        Component label = labelMaker.createStandardFieldLabel(labelText);
        Component field = super.createTextFieldForFloatValue(fieldValue, NUMBER_VIALS);
        add(label, field);
    }

    public void addCmRequestLinkField(final CmRequest cmRequest) {
        Component label = new Label("Associated Transient Expression Request");

        ActionListener clickAction = new ActionListener() {
            private static final long serialVersionUID = -4428773172491899494L;

            public void actionPerformed(ActionEvent e) {
                ProteinRequestApp.getActiveInstance().getNavigation().showConditionedMediaRequest(cmRequest.getId());
            }
        };

        Component field = new Label("None");
        if (cmRequest != null && cmRequest.getId() != null) {
            String fieldValue = createCmRequestLinkText(cmRequest);
            TextFieldModel fieldModel = new TextFieldModel(fieldValue, super.fieldLength(), super.fieldMax(1000)); // max length doesn't really matter, since not stored in DB
            boolean writeEnabled = false; // read only field
            field = getInputComponentFactory().createInternalLinkButton(fieldModel, clickAction, writeEnabled);
        }

        add(label, field);
    }

    private String createCmRequestLinkText(CmRequest cmRequest) {
        String linkText = "#" + cmRequest.getId();
        String commonName = cmRequest.getCommonName();
        if (commonName != null) {
            linkText += " - " + commonName;
        }
        linkText += " - " + cmRequest.getRequestStatus();
        return linkText;
    }

    public void addDeleteThisRequestField() {
        Component label = new Label("Delete this request");

        boolean defaultValue = false;
        CheckBox component = (CheckBox) componentMaker.createCheckBox(defaultValue, isWriteEnabled());
        component.setId(DELETE_REQUEST_CHECKBOX_ID);
        component.addActionListener(createDeleteRequestCheckboxClickAction());

        add(label, component);

    }

    private ActionListener createDeleteRequestCheckboxClickAction() {
        return new ActionListener() {
            private static final long serialVersionUID = 3030669313432524900L;

            public void actionPerformed(ActionEvent evt) {

                // check box selection change is triggered before the action event
                // only show warning message if the user has checked the delete box
                if (ComponentReader.readBoolean(get(DELETE_REQUEST_CHECKBOX_ID))) {
                    ArrayList<String> messages = new ArrayList<String>();
                    messages.add("Are you sure you want to delete this request?");
                    messages.add("When you Submit, this request will be deleted.");
                    UserMessaging.reportWarningToUser(messages);
                }
            }
        };
    }
}
