# Supplementary material for: ProteinTracker: an application for managing protein production and purification
Source: BMC Res Notes. 2012 May 10;5:224. doi: 10.1186/1756-0500-5-224 (PMC3436699; doi:10.1186/1756-0500-5-224)
Supplement: Additional file 1 — Source Code Distribution. ProteinTracker source code. Source code and build instructions for ProteinTracker. [file 1756-0500-5-224-S1.zip › proteintracker/src/net/sf/proteintracker/ui/inputscreen/purificationrequest/PurificationRequestScreen.java]

/*
 * ProteinTracker: A system for tracking and requesting protein reagents
 *
 * (C) Copyright 2011 Stefan Ponko and Dan Van Atta
 *
 * This library is free software; you can redistribute it and/or modify it
 * under the terms of the GNU Lesser General Public License as published by
 * the Free Software Foundation; either version 3 of the License, or
 * (at your option) any later version.
 *
 * This library is distributed in the hope that it will be useful, but
 * WITHOUT ANY WARRANTY; without even the implied warranty of MERCHANTABILITY
 * or FITNESS FOR A PARTICULAR PURPOSE. See the GNU Lesser General Public
 * License for more details.
 *
 * You should have received a copy of the GNU Lesser General Public
 * License along with this library; if not, write to the Free Software
 * Foundation, Inc., 51 Franklin Street, Fifth Floor, Boston, MA  02110-1301,
 * USA.
 */
package net.sf.proteintracker.ui.inputscreen.purificationrequest;

import static net.sf.proteintracker.ui.inputscreen.purificationrequest.PurificationRequestFieldMaker.DELETE_REQUEST_CHECKBOX_ID;

import java.util.ArrayList;
import java.util.List;

import net.sf.proteintracker.echo.ComponentReader;
import net.sf.proteintracker.echo.appinteractions.UserMessaging;
import net.sf.proteintracker.app.ProteinRequestApp;
import net.sf.proteintracker.db.DbFailureException;
import net.sf.proteintracker.db.ProteinRequestAppDAO;
import net.sf.proteintracker.model.*;
import net.sf.proteintracker.ui.inputscreen.AbstractInputScreen;
import net.sf.proteintracker.ui.reports.JasperReportRenderer;
import nextapp.echo.app.Column;
import nextapp.echo.app.Insets;

public class PurificationRequestScreen extends AbstractInputScreen {
	public static final String SCREEN_ID = "Protein_Batch_Request_Input_Screen";
	private static final long serialVersionUID = -5305586969096142349L;
	public static final String NEW_BATCH_LABEL = "New Batch";
    private RequestType requestType;
    private String requestStatus;

    /**
     * Constructs a  Protein Batch Request input window for new data.
     * Initializes an input window with writable empty/blank fields.
     *
     */
    public PurificationRequestScreen(RequestType requestType) throws DbFailureException{
    	this( ScreenState.NEW, new RecordSet( new PurificationRequest() ),requestType);
    }

	/**
	 * Constructs a Protein Batch Request input window for existing data.
	 * Initializes an input window and fills in field values from a loaded
	 * protein request batch
	 * 
	 * @param screenState whether new, or edit
	 * @param recordSet the set of pageable purification request records
     * @param requestType the requestType of purification request, either for stable cell line purification, or an exisiting batch
	 */
	public PurificationRequestScreen( AbstractInputScreen.ScreenState screenState, RecordSet recordSet, RequestType requestType )
			throws DbFailureException {
		super( SCREEN_ID, screenState, 1, recordSet );
        this.requestType = requestType;
    	PurificationRequest request = loadRequest();
        requestStatus = request.getRequestStatus();
        if( isNewScreen( ) ) {
            setPageHeader(  createHeaderNotes()  );
        }
    	createAndAddFields( request );
	}

    public RequestType getRequestType() {
        return requestType;
    }

    public String getRequestStatus() {
        return requestStatus;
    }
    
    protected PurificationRequest loadRequest() throws DbFailureException {
    	if( isNewScreen() ) {
    		return new PurificationRequest();
    	} else {
    		return (new ProteinRequestAppDAO()).getPurificationRequest( getCurrentRecordId() );
    	}
    }

    public Column createHeaderNotes() {
        Column notesColumn = new Column();
        if(requestType.equals(RequestType.EXISTING)) {
            notesColumn.add( createRequiredFieldLabel("This page is for requesting purified protein from existing batches"));
        } else if (requestType.equals(RequestType.STABLE)) {
            notesColumn.add( createRequiredFieldLabel("This page is for requesting new batches of purified protein from stable cell lines"));
        }
        notesColumn.setInsets(  new Insets( AbstractInputScreen.LEFT_MARGIN_TOTAL, 25, 0, 15 ) );
        return notesColumn;
    }

	private void createAndAddFields( PurificationRequest request ) throws DbFailureException {
		PurificationRequestFieldMaker fieldMaker = new PurificationRequestFieldMaker( this );
		fieldMaker.addCommonNameField(  request.getCommonName( )  );
		fieldMaker.addAmountRequiredField(  request.getAmountRequired( )  );
		fieldMaker.addRequestorField(  request.getRequestor( )  );
        fieldMaker.addProjectField(  request.getProject( )  );
        if(requestType.equals(RequestType.EXISTING)) {
            ProteinBatch requestedProteinBatch = request.getBatch();
            if( !isNewScreen() && requestedProteinBatch == null  ) {
                requestedProteinBatch = new ProteinBatch();
            }
            fieldMaker.addRequestedProteinBatchField(  requestedProteinBatch  );
        } else if (requestType.equals(RequestType.STABLE)) {
            fieldMaker.addCellLineSetField(  request.getCellLineSet( )  );
        }
        fieldMaker.addGroupSelectionField(  request.getGroup( )  );
		fieldMaker.addCommentsField(  request.getComments( )  );

        if( !isNewScreen() ) {
        	fieldMaker.addRequestStatusField( request.getRequestStatus( ) );
        	fieldMaker.addRequestFulfilledByField( request.getRequestFulfilledBy( ) );
            fieldMaker.addDateRequestedField(  request.getDateRequested( )  );
            fieldMaker.addDateStartedField(  request.getDateStarted( )  );
        	fieldMaker.addDateCompletedField(  request.getDateCompleted( )  );
        }

        fieldMaker.addNumberOfVialsField(  request.getNumberVials( )  );

        if( !isNewScreen() ) {
            if(requestType == null || requestType.equals(RequestType.OTHER)) {
                fieldMaker.addCmRequestLinkField(  request.getCmRequest( ) );
            }
        }
        
        if( !isNewScreen() ) {
        	fieldMaker.addDeleteThisRequestField(  );
        }
    }

    @Override
	protected List<String> generateEditNotes( ScreenState currentScreenState) {
		List<String> notes = new ArrayList<String>();
		if( currentScreenState.equals( ScreenState.FULL_EDIT )) {
			notes.add("-You may now update this request");
		}
		return notes;
	}

    @Override
    public UserRoleName getRequiredLoginRole() {
    	if( adminRoleRequired() ) {
    		return UserRoleName.ADMIN_PROTEIN;
    	} else {
    		return null;
    	}
    }

    private boolean adminRoleRequired() {
    	return isFullEditScreen( );
    }

    @Override
    public void save() throws DbFailureException {
		PurificationRequestScreenSaver saver = new PurificationRequestScreenSaver( this );

    	if( !isNewScreen() && deleteRequestIsChecked() ) {
    		saver.deleteRequest(  );
    	} else  if( !containsInputErrors() && isNewScreen() ){
    		saver.saveNewRequest(   );
    	} else if( !containsInputErrors() && !isNewScreen() ) {
    		saver.saveExistingRequest( );
    	} else {
    		UserMessaging.reportWarningToUser( validateInput() );
		}
    }
    
    
	private boolean deleteRequestIsChecked( ) {
		return getComponent( DELETE_REQUEST_CHECKBOX_ID ) != null
				&& ComponentReader.readBoolean( getComponent( DELETE_REQUEST_CHECKBOX_ID ) );
	}

    @Override
    public List<String> validateInput()  {
    	PurificationRequestScreenValidator validator = 
    		new PurificationRequestScreenValidator( this );
    	try {
    		return validator.validateInput( );
    	} catch( DbFailureException e ) {
    		ProteinRequestApp.getActiveInstance( ).handleDbFailure(  e  );
    		List<String> errMsg = new ArrayList<String>();
    		errMsg.add("Operation failed due to an unexpected database error.");
    		return errMsg;
    	}
    }

	protected PurificationRequest transferToRequest( ) throws DbFailureException {
		PurificationRequestScreenParser parser = new PurificationRequestScreenParser( this );
		return parser.transferToRequest( );
	}

	@Override
	public void changeScreenState( RecordSet currentRecordSet, ScreenState newScreenState ) {
        String requestValue = ((PurificationRequest)currentRecordSet.getCurrentRecord()).getRequestType();
        requestType = RequestType.valueOf(requestValue.toUpperCase());
        if(requestType == null || requestType.equals(RequestType.OTHER)) {
            ProteinRequestApp.getActiveInstance( ).getNavigation( ).showOtherProteinBatchRequest(  currentRecordSet, newScreenState );
        } else if(requestType.equals(RequestType.EXISTING)) {
            ProteinRequestApp.getActiveInstance( ).getNavigation( ).showExistingProteinBatchRequest(  currentRecordSet, newScreenState );
        } else if(requestType.equals(RequestType.STABLE)) {
            ProteinRequestApp.getActiveInstance( ).getNavigation( ).showStableProteinBatchRequest(  currentRecordSet, newScreenState );
        }
	}

	@Override
	public void print( long objectId ) throws DbFailureException {
		ProteinRequestAppDAO dao = new ProteinRequestAppDAO();
		PurificationRequest request = dao.getPurificationRequest( objectId  );
		new JasperReportRenderer().renderBatchRequestReport(  request );
	}
}
