# Supplementary material for: ProteinTracker: an application for managing protein production and purification
Source: BMC Res Notes. 2012 May 10;5:224. doi: 10.1186/1756-0500-5-224 (PMC3436699; doi:10.1186/1756-0500-5-224)
Supplement: Additional file 1 — Source Code Distribution. ProteinTracker source code. Source code and build instructions for ProteinTracker. [file 1756-0500-5-224-S1.zip › proteintracker/src/net/sf/proteintracker/ui/inputscreen/purificationrequest/PurificationRequestScreenParser.java]

/*
 * ProteinTracker: A system for tracking and requesting protein reagents
 *
 * (C) Copyright 2011 Stefan Ponko and Dan Van Atta
 *
 * This library is free software; you can redistribute it and/or modify it
 * under the terms of the GNU Lesser General Public License as published by
 * the Free Software Foundation; either version 3 of the License, or
 * (at your option) any later version.
 *
 * This library is distributed in the hope that it will be useful, but
 * WITHOUT ANY WARRANTY; without even the implied warranty of MERCHANTABILITY
 * or FITNESS FOR A PARTICULAR PURPOSE. See the GNU Lesser General Public
 * License for more details.
 *
 * You should have received a copy of the GNU Lesser General Public
 * License along with this library; if not, write to the Free Software
 * Foundation, Inc., 51 Franklin Street, Fifth Floor, Boston, MA  02110-1301,
 * USA.
 */
package net.sf.proteintracker.ui.inputscreen.purificationrequest;
import static net.sf.proteintracker.echo.ComponentReader.readFloat;
import static net.sf.proteintracker.echo.ComponentReader.readSelection;
import static net.sf.proteintracker.echo.ComponentReader.readSet;
import static net.sf.proteintracker.echo.ComponentReader.readString;
import static net.sf.proteintracker.echo.ComponentReader.readDate;
import static net.sf.proteintracker.model.BaseBean.PROJECT;
import static net.sf.proteintracker.model.BaseRequestBean.COMMON_NAME;
import static net.sf.proteintracker.model.PurificationRequest.AMOUNT_REQUIRED;
import static net.sf.proteintracker.model.PurificationRequest.BATCH;
import static net.sf.proteintracker.model.PurificationRequest.CELL_LINE_SET;
import static net.sf.proteintracker.model.PurificationRequest.GROUP;
import static net.sf.proteintracker.model.PurificationRequest.NUMBER_VIALS;
import static net.sf.proteintracker.model.PurificationRequest.REQUEST_FULFILLED_BY;

import java.util.Set;

import net.sf.proteintracker.echo.ComponentReader;
import net.sf.proteintracker.db.DbFailureException;
import net.sf.proteintracker.model.*;
import net.sf.proteintracker.ui.inputscreen.ApplicationFieldMaker;

public class PurificationRequestScreenParser extends ApplicationFieldMaker {

	private final PurificationRequestScreen inputScreen;
	
	public PurificationRequestScreenParser( PurificationRequestScreen inputScreen ) {
		super( inputScreen );
		this.inputScreen = inputScreen;
	}

    @SuppressWarnings("unchecked")
	public PurificationRequest transferToRequest() throws DbFailureException {
    	PurificationRequest request = inputScreen.loadRequest( );

        request.setRequestType(inputScreen.getRequestType().toString());
    	request.setProject(  readString( get( PROJECT )) );
    	request.setCommonName( readString( get( COMMON_NAME )));
    	request.setAmountRequired( readFloat( get( AMOUNT_REQUIRED )));
        if(get( CELL_LINE_SET ) != null) {
            request.setCellLineSet( (Set<CellLine>) readSet( get( CELL_LINE_SET )));
        }
    	request.setComments( readString( get( PurificationRequest.COMMENTS )));
    	request.setRequestor( readString( get( PurificationRequest.REQUESTOR )));
    	request.setGroup( (Group) readSelection( get( GROUP )));

    	if( !request.isRequestFulfilled( ) && get(BATCH) != null ) {
    		request.setBatch( (ProteinBatch) readSelection( get( BATCH )));
    	}
    	
    	if( request.getBatch() == null || request.getBatch().getId() == null ) {
    		request.setBatch( null );
    	}

    	if( inputScreen.isNewScreen() ) {
    		request.setRequestFulfilledBy( null );
    	} else {
    		request.setRequestFulfilledBy( readString( get( REQUEST_FULFILLED_BY )));
    	}
 
    	request.setNumberVials(  readFloat( get( NUMBER_VIALS )) );
    	
    	if( inputScreen.isNewScreen( ) ) {
    		request.setRequestStatus(  RequestState.PENDING.toString( )  );
    	} else {
    		String state = (String) ComponentReader.readSelection(  get( PurificationRequest.REQUEST_STATUS ) );
            request.setDateRequested(  readDate( get(  PurificationRequest.DATE_REQUESTED )));
            request.setDateStarted(  readDate( get(  PurificationRequest.DATE_STARTED )));
            request.setDateCompleted(  readDate( get(  PurificationRequest.DATE_COMPLETED )));
    		request.setRequestStatus(  state  );
    	}
    	
    	return request;
    }
}
