# Supplementary material for: ProteinTracker: an application for managing protein production and purification
Source: BMC Res Notes. 2012 May 10;5:224. doi: 10.1186/1756-0500-5-224 (PMC3436699; doi:10.1186/1756-0500-5-224)
Supplement: Additional file 1 — Source Code Distribution. ProteinTracker source code. Source code and build instructions for ProteinTracker. [file 1756-0500-5-224-S1.zip › proteintracker/src/net/sf/proteintracker/ui/inputscreen/purificationrequest/PurificationRequestScreenSaver.java]

/*
 * ProteinTracker: A system for tracking and requesting protein reagents
 *
 * (C) Copyright 2011 Stefan Ponko and Dan Van Atta
 *
 * This library is free software; you can redistribute it and/or modify it
 * under the terms of the GNU Lesser General Public License as published by
 * the Free Software Foundation; either version 3 of the License, or
 * (at your option) any later version.
 *
 * This library is distributed in the hope that it will be useful, but
 * WITHOUT ANY WARRANTY; without even the implied warranty of MERCHANTABILITY
 * or FITNESS FOR A PARTICULAR PURPOSE. See the GNU Lesser General Public
 * License for more details.
 *
 * You should have received a copy of the GNU Lesser General Public
 * License along with this library; if not, write to the Free Software
 * Foundation, Inc., 51 Franklin Street, Fifth Floor, Boston, MA  02110-1301,
 * USA.
 */
package net.sf.proteintracker.ui.inputscreen.purificationrequest;

import java.util.ArrayList;
import java.util.Date;
import java.util.List;

import net.sf.proteintracker.echo.appinteractions.UserMessaging;
import net.sf.proteintracker.app.ProteinRequestApp;
import net.sf.proteintracker.db.DbFailureException;
import net.sf.proteintracker.db.ProteinRequestAppDAO;
import net.sf.proteintracker.mail.GenericMailMessage;
import net.sf.proteintracker.mail.RequestStatusHasChangedEmail;
import net.sf.proteintracker.model.ProteinBatch;
import net.sf.proteintracker.model.PurificationRequest;
import net.sf.proteintracker.model.RequestState;
import net.sf.proteintracker.model.RequestType;
import net.sf.proteintracker.ui.inputscreen.ApplicationFieldMaker;
import net.sf.proteintracker.ui.inputscreen.AbstractInputScreen.ScreenState;

// TODO clean the code in this class 
public class PurificationRequestScreenSaver extends ApplicationFieldMaker {
	private final PurificationRequestScreen inputScreen;
	private final PurificationRequest request;

	public PurificationRequestScreenSaver( PurificationRequestScreen inputScreen ) {
		super( inputScreen );
		this.inputScreen = inputScreen;
		this.request = getRequestFromScreen();
	}

	private PurificationRequest getRequestFromScreen( ) {
		try {
			return inputScreen.transferToRequest( );
		} catch( DbFailureException e ) {
			ProteinRequestApp.getActiveInstance( ).handleDbFailure(  e  );
			return null;
		} 
	}
    
    public void deleteRequest( ) {
    	ProteinRequestAppDAO dao = new ProteinRequestAppDAO();

    	final long REQUEST_ID = inputScreen.getCurrentRecordId();
    	try {
    		dao.delete( dao.getPurificationRequest( REQUEST_ID )  ) ;
        	UserMessaging.reportMessageToUser( "Protein Batch Request# " + REQUEST_ID + " was deleted.");
    	} catch( Exception e ) {
    		try {
    			boolean wasDeleted = (dao.getPurificationRequest( REQUEST_ID ) == null);
    			UserMessaging.reportWarningToUser( "An error occurred, the request was deleted ? " + wasDeleted + ", error details: " + e.getMessage() );
    		} catch( Exception ex ) {
    			String msg = "Suspected database error has prevented your request from being fulfilled. Error details: " + ex.getMessage();
    			ProteinRequestApp.getActiveInstance( ).reportErrorToUser( msg , ex);
    		}
    	}
    	ProteinRequestApp.getActiveInstance( ).getNavigation().showProteinBatchRequestTableScreen( );
    }
    
    /**
	 * Saves a new <code>ProteinBatchRequest</code>.
	 *
	 * @throws DbFailureException
	 */
	public void saveNewRequest( ) throws DbFailureException {
		request.setDateRequested(new Date());

		ProteinRequestAppDAO dao = new ProteinRequestAppDAO();
        request.setPriority( dao.getNextPurificationRequestPriorityId( ) );
		dao.store(request);

		List<String> messages = new ArrayList<String>();
		messages.add("Your request has been submitted");
		messages.add("Resubmitting will save as a new request");
		UserMessaging.reportMessageToUser(messages);

		// send email after saving so that we get an ID number for the email
		GenericMailMessage message = new RequestStatusHasChangedEmail(request);
        if(message.canSendMessageToAllRecipients()) {
            ProteinRequestApp.getActiveInstance( ).getMailer().send( message );
        }
	}


    /**
	 * Saves updates to an existing <code>ProteinBatchRequest</code>.
	 * @throws DbFailureException
	 */
	public void saveExistingRequest( ) throws DbFailureException {
		if( request.statusHasChanged() ) {
			GenericMailMessage message = new RequestStatusHasChangedEmail(request);
            if(message.canSendMessageToAllRecipients()) {
                ProteinRequestApp.getActiveInstance( ).getMailer().send( message );
            }
		}
        ProteinRequestAppDAO dao = new ProteinRequestAppDAO();
        setDefaultDates();
        // if we are fulfilling an existing request, update the protein batch inventory
        if(request.getRequestType().equals(RequestType.EXISTING.toString())) {
            if(request.getRequestStatus().equals(RequestState.FULFILLED.toString())) {
                ProteinBatch batch = request.getBatch();
                float updatedAliquots = getUpdatedAliquotInventory();
                batch.setCurrentNumberAliquots(updatedAliquots);
                dao.store(batch);
            }
        }
        dao.store( request );
        UserMessaging.reportMessageToUser( "Your changes have been saved." );
        if(request.getRequestType().equals(RequestType.EXISTING.toString())) {
            ProteinRequestApp.getActiveInstance( ).getNavigation().showExistingProteinBatchRequest( inputScreen.getCurrentRecordSet() , ScreenState.VIEW );
        } else if (request.getRequestType().equals(RequestType.STABLE.toString())) {
            ProteinRequestApp.getActiveInstance( ).getNavigation().showStableProteinBatchRequest( inputScreen.getCurrentRecordSet() , ScreenState.VIEW );
        }
    }

    private float getUpdatedAliquotInventory() throws DbFailureException {
        float newVials = 0;
        ProteinBatch batch = request.getBatch();
        float vialsRequested = request.getNumberVials();
        if(batch != null) {
            newVials = batch.getCurrentNumberAliquots() - vialsRequested;
            if(newVials < 0) newVials = 0;
        }
        return newVials;
    }

    private void setDefaultDates() {
        String status = request.getRequestStatus();
        if(status != null) {
            if(status.equals(RequestState.STARTED.toString())) {
                if(request.getDateStarted() == null) {
                    request.setDateStarted(new Date());
                }
            }
            if(status.equals(RequestState.FULFILLED.toString())) {
                if(request.getDateCompleted() == null) {
                    request.setDateCompleted(new Date());
                }
            }
        }
    }
}
