# Supplementary material for: ProteinTracker: an application for managing protein production and purification
Source: BMC Res Notes. 2012 May 10;5:224. doi: 10.1186/1756-0500-5-224 (PMC3436699; doi:10.1186/1756-0500-5-224)
Supplement: Additional file 1 — Source Code Distribution. ProteinTracker source code. Source code and build instructions for ProteinTracker. [file 1756-0500-5-224-S1.zip › proteintracker/src/net/sf/proteintracker/ui/inputscreen/purificationrequest/PurificationRequestScreenValidator.java]

/*
 * ProteinTracker: A system for tracking and requesting protein reagents
 *
 * (C) Copyright 2011 Stefan Ponko and Dan Van Atta
 *
 * This library is free software; you can redistribute it and/or modify it
 * under the terms of the GNU Lesser General Public License as published by
 * the Free Software Foundation; either version 3 of the License, or
 * (at your option) any later version.
 *
 * This library is distributed in the hope that it will be useful, but
 * WITHOUT ANY WARRANTY; without even the implied warranty of MERCHANTABILITY
 * or FITNESS FOR A PARTICULAR PURPOSE. See the GNU Lesser General Public
 * License for more details.
 *
 * You should have received a copy of the GNU Lesser General Public
 * License along with this library; if not, write to the Free Software
 * Foundation, Inc., 51 Franklin Street, Fifth Floor, Boston, MA  02110-1301,
 * USA.
 */
package net.sf.proteintracker.ui.inputscreen.purificationrequest;

import static net.sf.proteintracker.echo.ComponentReader.isSet;
import static net.sf.proteintracker.echo.ComponentReader.readFloat;
import static net.sf.proteintracker.echo.ComponentReader.readSelection;
import static net.sf.proteintracker.echo.ComponentValidator.isValidPositiveFloat;
import static net.sf.proteintracker.model.BaseRequestBean.COMMON_NAME;
import static net.sf.proteintracker.model.PurificationRequest.AMOUNT_REQUIRED;
import static net.sf.proteintracker.model.PurificationRequest.BATCH;
import static net.sf.proteintracker.model.PurificationRequest.NUMBER_VIALS;
import static net.sf.proteintracker.model.PurificationRequest.REQUESTOR;
import static net.sf.proteintracker.model.PurificationRequest.CELL_LINE_SET;

import java.util.ArrayList;
import java.util.List;

import net.sf.proteintracker.db.DbFailureException;
import net.sf.proteintracker.model.ProteinBatch;
import net.sf.proteintracker.model.BaseBean;
import net.sf.proteintracker.model.RequestState;
import net.sf.proteintracker.ui.inputscreen.ApplicationFieldMaker;

public class PurificationRequestScreenValidator extends ApplicationFieldMaker {
	private final PurificationRequestScreen inputScreen;

	public PurificationRequestScreenValidator( PurificationRequestScreen inputScreen ) {
		super( inputScreen );
		this.inputScreen = inputScreen;
	}

	public List<String> validateInput() throws DbFailureException {
		List<String> errors = new ArrayList<String>();
		errors.addAll(  validateInputFormat() );
		
		if( !inputScreen.isNewScreen() ){
			errors.addAll( validateInputForEditScreen() );
		}
		return errors;
    }

	private List<String> validateInputFormat() {
    	List<String> errors = new ArrayList<String>();
    	if( !isSet( get( COMMON_NAME ))) {
    		 errors.add("You must specify a common name.\n");
    	}

    	if( !isSet( get( AMOUNT_REQUIRED  ))) {
    		 errors.add("You must specify the amount required.\n");
    	} else if(  !isValidPositiveFloat( get( AMOUNT_REQUIRED ))) {
    			errors.add("Amount required should be a valid positive number (decimals allowed).");
    	}

    	if( !isSet(  get( REQUESTOR )) ) {
  		  errors.add("You must specify the requestor.\n");
    	}

        if(!isSet(get(BaseBean.PROJECT))) {
            errors.add("You must specify the project.\n");
        }

    	if( get(CELL_LINE_SET) != null && !isSet( get( CELL_LINE_SET  ))) {
    		errors.add("You must specify a stable cell line.\n");
    	}
        
    	if( get(BATCH) != null && !isSet( get( BATCH ))) {
    		errors.add("You must select an existing batch");
    	}

    	if( isSet( get( NUMBER_VIALS)) && !isValidPositiveFloat( get( NUMBER_VIALS  ))) {
    		errors.add("Number of Vials must be a positive number.\n");
    	}
        return errors;
	}

	private List<String> validateInputForEditScreen( ) throws DbFailureException {
		List<String> errors = new ArrayList<String>();
        String requestStatus = inputScreen.getRequestStatus();
        //don't allow batch to change once fulfilled
		if(!requestStatus.equals(RequestState.FULFILLED.toString()) 
                && get(BATCH) != null
                && isValidPositiveFloat( get( NUMBER_VIALS )) ) {
			ProteinBatch batch = (ProteinBatch) readSelection( get( BATCH ));
			if( batch != null && batch.getCurrentNumberAliquots() != null ) {
				Float remainingAliquots = batch.getCurrentNumberAliquots()
					- readFloat( get( NUMBER_VIALS ));
				if (remainingAliquots < 0) {
					errors.add("You have specified more vials than exist in the batch, there are only "
								+ batch.getCurrentNumberAliquots()
								+ " aliquots listed in the batch");
				}
			}
		}
		return errors;
	}
}
