# Supplementary material for: ProteinTracker: an application for managing protein production and purification
Source: BMC Res Notes. 2012 May 10;5:224. doi: 10.1186/1756-0500-5-224 (PMC3436699; doi:10.1186/1756-0500-5-224)
Supplement: Additional file 1 — Source Code Distribution. ProteinTracker source code. Source code and build instructions for ProteinTracker. [file 1756-0500-5-224-S1.zip › proteintracker/src/net/sf/proteintracker/ui/inputscreen/supe/SupeScreen.java]

/*
 * ProteinTracker: A system for tracking and requesting protein reagents
 *
 * (C) Copyright 2011 Stefan Ponko and Dan Van Atta
 *
 * This library is free software; you can redistribute it and/or modify it
 * under the terms of the GNU Lesser General Public License as published by
 * the Free Software Foundation; either version 3 of the License, or
 * (at your option) any later version.
 *
 * This library is distributed in the hope that it will be useful, but
 * WITHOUT ANY WARRANTY; without even the implied warranty of MERCHANTABILITY
 * or FITNESS FOR A PARTICULAR PURPOSE. See the GNU Lesser General Public
 * License for more details.
 *
 * You should have received a copy of the GNU Lesser General Public
 * License along with this library; if not, write to the Free Software
 * Foundation, Inc., 51 Franklin Street, Fifth Floor, Boston, MA  02110-1301,
 * USA.
 */
package net.sf.proteintracker.ui.inputscreen.supe;

import java.util.List;

import net.sf.proteintracker.echo.ComponentReader;
import net.sf.proteintracker.echo.appinteractions.UserMessaging;
import net.sf.proteintracker.app.ProteinRequestApp;
import net.sf.proteintracker.app.ResearchFile;
import net.sf.proteintracker.db.DbFailureException;
import net.sf.proteintracker.db.ProteinRequestAppDAO;
import net.sf.proteintracker.model.RecordSet;
import net.sf.proteintracker.model.Supe;
import net.sf.proteintracker.model.UserRoleName;
import net.sf.proteintracker.ui.inputscreen.AbstractInputScreen;
import net.sf.proteintracker.ui.reports.JasperReportRenderer;
import net.sf.proteintracker.util.Arguments;
import net.sf.proteintracker.util.StringUtil;

/**
 * Form to submit or view a supe record.
 */
public class SupeScreen extends AbstractInputScreen {
	public static final String SCREEN_ID = "Create_Supe_Input_Screen";
	private static final long serialVersionUID = 5050345603916070765L;

    /**
     * Create a <code>CreateSupeInputScreen</code> in 'New' mode.
     */
    public SupeScreen( ) throws DbFailureException {
    	this(  AbstractInputScreen.ScreenState.NEW, new RecordSet( new Supe() ) );
    }

    /**
     * Generalized constructor for CreateSupeInputScreen.
     * @param screenState The state to initialize the screen to, must be non-null.
     * @param recordSet The 'current' record set that the user is viewing, must be non-null and non-empty
     * 	(though it may contain only one record).
     */
   	public SupeScreen(  AbstractInputScreen.ScreenState screenState, RecordSet recordSet ) throws DbFailureException {
   		super(  SCREEN_ID,  screenState, recordSet );
   		Arguments.disallowNullArguments(  screenState, recordSet );
        createAndAddFields( loadSupe() );
   	}

    protected Supe loadSupe() throws DbFailureException {
   		if( super.isNewScreen() ) {
   			return new Supe();
   		} else {
   			return (new ProteinRequestAppDAO()).getSupe( super.getCurrentRecordId( ));
   		}
    }
    
   	private void createAndAddFields( Supe supe ) throws DbFailureException {
   		SupeScreenFieldMaker fieldMaker = new SupeScreenFieldMaker( this );
   		
        if(!isNewScreen() ) {
        	fieldMaker.addSupeIdField(  supe.getId()  );
        }
        fieldMaker.addProjectField(  supe.getProject( )  );
        fieldMaker.addSupeCellLineSelectionField(  supe.getCellLine( )  );
        fieldMaker.addSupeConstructSelectionField(  supe.getConstructSet( )  );
        fieldMaker.addHarvestDateField(  supe.getHarvestDate( )  );
        fieldMaker.addStaffField(  supe.getStaff( )  );
        fieldMaker.addProductionContainerField(  supe.getProductionContainer( ) );
        fieldMaker.addNumberOfAliquotsField(  supe.getAliquotNumber( )  );
        fieldMaker.addTransfectionMethodField(  supe.getTransfectionMethod( )  );
        fieldMaker.addOrfField(  supe.getOrf( )  );
        
        String delimiterToken = "\n";
        fieldMaker.addTagField(  supe.getConstructTags(  delimiterToken ) );
        fieldMaker.addCultureMediaField(  supe.getCultureMedia( )  );
        fieldMaker.addCultureMediaVolumeField(  supe.getCultureMediaVolume( )  );
        fieldMaker.addConcentratedCultureMediaVolumeField(  supe.getCultureMediaVolumeConcentrated( )  );
        fieldMaker.addFreezerField(  supe.getFreezer( )  );
        fieldMaker.addNotebookReferenceField(  supe.getNoteBookRef( )  );
        fieldMaker.addHarvestCellDensityField(  supe.getHarvestCellDensity( )  );
        fieldMaker.addHarvestViabilityField(  supe.getHarvestViability( )  );
        fieldMaker.addCommentsField(  supe.getComments( )  );
        fieldMaker.addTransfectionRequestField(  supe.getCmRequest( )  );
        fieldMaker.addConstructMolWeightsField(  supe.getConstructsMolWeights( )  );
        fieldMaker.addConstructInsertsField(  supe.getConstructInserts( )  );
        fieldMaker.addNonSecretedField(  supe.getSecreted( )  );
        fieldMaker.addExpressionLevelField(  supe.getExpressionLevel( )  );
        fieldMaker.addSupeQualityField(  supe.getSupeQuality( )  );
        fieldMaker.addSupeQcFileField( supe.getQcFileName( )  );
        fieldMaker.addMsdProteinConcentrationField(  supe.getMsdProteinConcentration( )  );
        fieldMaker.addEndoToxinTestResultsField( supe.getEndoToxinTestResults( ) );
        if(isNewScreen() ) {
            fieldMaker.addAvailableField(true);
        } else {
            fieldMaker.addAvailableField(supe.getAvailable());
        }
        fieldMaker.addCollaboratorSelectionField(supe.getCollaborator());
        fieldMaker.addShippedDateField(supe.getShipDate());
        fieldMaker.addShippedField(supe.getShipped());
    }

   	public ResearchFile readSupeQcFile() {
   		String fileName = getQcFileName();
		if( fileName == null || StringUtil.isBlank(  fileName  ) ) {
			return null;
		}
		String qcFileFolder = ProteinRequestApp.getActiveInstance( ).getContextData( ).getSupeQcFilePath( );
		return new ResearchFile( qcFileFolder, fileName );
   	}

   	private String getQcFileName() {
   		if( super.isNewScreen( ) ) {
   			return ComponentReader.readString(  getComponent( Supe.QC_FILE_NAME ) );
   		} else {
   			try {
				Supe supe = loadSupe();
				return supe.getQcFileName( );
			} catch( DbFailureException e ) {
				ProteinRequestApp.getActiveInstance( ).handleDbFailure(  e  );
				return "";
			}
   		}
   	}

    @Override
    public UserRoleName getRequiredLoginRole() {
    	if( adminRoleRequired() ) {
    		return UserRoleName.ADMIN_PROTEIN;
    	} else {
    		return null;
    	}
    }

    private boolean adminRoleRequired() {
    	return !isViewScreen();
    }

    @Override
    public List<String> validateInput() {
    	SupeScreenValidator validator = new SupeScreenValidator( this );
    	return validator.validateInput( );
    }

	@Override
	public void save() throws DbFailureException {
		if( containsInputErrors() ) {
			UserMessaging.reportMessageToUser(validateInput());
		} else {
			SupeScreenSaver saver = new SupeScreenSaver( this );
			saver.save(  transferToSupe()  );
		}
	}

    private Supe transferToSupe()  throws DbFailureException {
		SupeScreenParser parser = new SupeScreenParser( this );
		return parser.transferToSupe( );
    }

	@Override
	public void changeScreenState( RecordSet currentRecordSet , ScreenState newScreenState) {
		ProteinRequestApp.getActiveInstance( ).getNavigation( ).showSupe( currentRecordSet, newScreenState );
	}

	@Override
	public void print( long objectId ) throws DbFailureException {
		ProteinRequestAppDAO dao = new ProteinRequestAppDAO();
		Supe supe = dao.getSupe(  objectId  );
		new JasperReportRenderer().renderSupeReport( supe );
	}

}
