# Supplementary material for: ProteinTracker: an application for managing protein production and purification
Source: BMC Res Notes. 2012 May 10;5:224. doi: 10.1186/1756-0500-5-224 (PMC3436699; doi:10.1186/1756-0500-5-224)
Supplement: Additional file 1 — Source Code Distribution. ProteinTracker source code. Source code and build instructions for ProteinTracker. [file 1756-0500-5-224-S1.zip › proteintracker/src/net/sf/proteintracker/ui/inputscreen/supe/SupeScreenFieldMaker.java]

/*
 * ProteinTracker: A system for tracking and requesting protein reagents
 *
 * (C) Copyright 2011 Stefan Ponko and Dan Van Atta
 *
 * This library is free software; you can redistribute it and/or modify it
 * under the terms of the GNU Lesser General Public License as published by
 * the Free Software Foundation; either version 3 of the License, or
 * (at your option) any later version.
 *
 * This library is distributed in the hope that it will be useful, but
 * WITHOUT ANY WARRANTY; without even the implied warranty of MERCHANTABILITY
 * or FITNESS FOR A PARTICULAR PURPOSE. See the GNU Lesser General Public
 * License for more details.
 *
 * You should have received a copy of the GNU Lesser General Public
 * License along with this library; if not, write to the Free Software
 * Foundation, Inc., 51 Franklin Street, Fifth Floor, Boston, MA  02110-1301,
 * USA.
 */
package net.sf.proteintracker.ui.inputscreen.supe;

import static net.sf.proteintracker.model.BaseBean.COMMENTS;
import static net.sf.proteintracker.model.BaseBean.ID;
import static net.sf.proteintracker.model.Supe.CELL_LINE;
import static net.sf.proteintracker.model.Supe.CM_REQUEST;
import static net.sf.proteintracker.model.Supe.COMMENT_MAX_LENGTH;
import static net.sf.proteintracker.model.Supe.CONSTRUCT_SET;
import static net.sf.proteintracker.model.Supe.CULTURE_MEDIA;
import static net.sf.proteintracker.model.Supe.CULTURE_MEDIA_MAX_LENGTH;
import static net.sf.proteintracker.model.Supe.CULTURE_MEDIA_VOLUME;
import static net.sf.proteintracker.model.Supe.CULTURE_MEDIA_VOLUME_CONCENTRATED;
import static net.sf.proteintracker.model.Supe.CULTURE_MEDIA_VOLUME_CONCENTRATED_MAX_LENGTH;
import static net.sf.proteintracker.model.Supe.CULTURE_MEDIA_VOLUME_MAX_LENGTH;
import static net.sf.proteintracker.model.Supe.ENDO_TOXIN_TEST_RESULTS;
import static net.sf.proteintracker.model.Supe.ENDO_TOXIN_TEST_RESULTS_MAX_LENGTH;
import static net.sf.proteintracker.model.Supe.EXPRESSION_LEVEL;
import static net.sf.proteintracker.model.Supe.FREEZER;
import static net.sf.proteintracker.model.Supe.FREEZER_MAX_LENGTH;
import static net.sf.proteintracker.model.Supe.HARVEST_CELL_DENSITY;
import static net.sf.proteintracker.model.Supe.HARVEST_DATE;
import static net.sf.proteintracker.model.Supe.HARVEST_VIABILITY;
import static net.sf.proteintracker.model.Supe.MSD_PROTEIN_CONCENTRATION;
import static net.sf.proteintracker.model.Supe.NOTE_BOOK_REF;
import static net.sf.proteintracker.model.Supe.NOTE_BOOK_REF_MAX_LENGTH;
import static net.sf.proteintracker.model.Supe.ORF;
import static net.sf.proteintracker.model.Supe.ORF_MAX_LENGTH;
import static net.sf.proteintracker.model.Supe.ALIQUOT_NUMBER;
import static net.sf.proteintracker.model.Supe.PRODUCTION_CONTAINER;
import static net.sf.proteintracker.model.Supe.PRODUCTION_CONTAINER_MAX_LENGTH;
import static net.sf.proteintracker.model.Supe.QC_FILE_NAME;
import static net.sf.proteintracker.model.Supe.QC_FILE_NAME_MAX_LENGTH;
import static net.sf.proteintracker.model.Supe.SECRETED;
import static net.sf.proteintracker.model.Supe.SHIPPED;
import static net.sf.proteintracker.model.Supe.SHIPPED_DATE;
import static net.sf.proteintracker.model.Supe.COLLABORATOR;
import static net.sf.proteintracker.model.Supe.STAFF;
import static net.sf.proteintracker.model.Supe.STAFF_MAX_LENGTH;
import static net.sf.proteintracker.model.Supe.SUPE_QUALITY;
import static net.sf.proteintracker.model.Supe.TAG;
import static net.sf.proteintracker.model.Supe.TRANSFECTION_METHOD;
import static net.sf.proteintracker.model.Supe.TRANSFECTION_METHOD_MAX_LENGTH;
import static net.sf.proteintracker.model.Supe.AVAILABLE;

import java.util.ArrayList;
import java.util.Date;
import java.util.List;
import java.util.Set;

import nextapp.echo.app.Component;
import nextapp.echo.app.Label;
import nextapp.echo.app.TextField;
import nextapp.echo.app.Extent;
import nextapp.echo.app.event.ActionEvent;
import nextapp.echo.app.event.ActionListener;
import net.sf.proteintracker.echo.ComponentReader;
import net.sf.proteintracker.echo.GenericInputComponentMaker;
import net.sf.proteintracker.echo.uicomponent.ListItemRenderer;
import net.sf.proteintracker.echo.uicomponent.MultiSelectBox;
import net.sf.proteintracker.echo.uicomponent.SingleSelectBox;
import net.sf.proteintracker.echo.uicomponent.models.SingleSelectFieldModel;
import net.sf.proteintracker.echo.uicomponent.models.TextFieldModel;
import net.sf.proteintracker.app.ProteinRequestApp;
import net.sf.proteintracker.app.ResearchFile;
import net.sf.proteintracker.db.DbFailureException;
import net.sf.proteintracker.db.ProteinRequestAppDAO;
import net.sf.proteintracker.model.*;
import net.sf.proteintracker.ui.LabelMaker;
import net.sf.proteintracker.ui.RequiredFieldLabel;
import net.sf.proteintracker.ui.inputscreen.ApplicationFieldMaker;
import net.sf.proteintracker.ui.inputscreen.ConstructMultiSelectField;

public class SupeScreenFieldMaker extends ApplicationFieldMaker  {
	
	private final SupeScreen supeScreen;
	private final GenericInputComponentMaker fieldMaker;
	private final LabelMaker labelMaker;
	
	private final static String SUPE_INSERT_FIELD_ID  = "supe_construct_inserts_field";
	private final static String SUPE_MOL_WEIGHT_FIELD_ID = "supe_molecular_weight_field";

	public SupeScreenFieldMaker( SupeScreen supeScreen ) {
		super( supeScreen );
		this.supeScreen = supeScreen;
		fieldMaker = getInputComponentFactory( );
		labelMaker = new LabelMaker();
	}

	public void addSupeIdField( Long fieldValue  ) {
		Component label = new Label( "Supe Number");
		Component field = createDisabledTextField(  fieldValue,ID );
		add( label, field );
	}

	public void addSupeCellLineSelectionField( CellLine currentValue ) throws DbFailureException {
		Component label = new RequiredFieldLabel( "Cell Line*" );

		List<CellLine> allCellLines = (new ProteinRequestAppDAO( )).getAllCellLines( );
		ListItemRenderer<CellLine> cellLineListRenderer = getCellLineSelectListRenderer( );

		SingleSelectFieldModel<CellLine> selectionModel = new SingleSelectFieldModel<CellLine>( allCellLines,
				currentValue, cellLineListRenderer  );
		selectionModel.setNullSelectionText(  "Select One" );
		Component field = fieldMaker.createSingleSelectField( selectionModel, isWriteEnabled( ) );
		
		if( supeScreen.isWriteEnabled( ) ) {
			((SingleSelectBox<?>) field).addActionListener(  createCellLineSelectionListener()  );
		} else {
            ((TextField)field).setWidth(new Extent(48, Extent.EX ));
        }
		field.setId( CELL_LINE  );
		add( label, field );
	}

    protected static ListItemRenderer<CellLine> getCellLineSelectListRenderer() {
        return new ListItemRenderer<CellLine>() {
            public String renderElement( CellLine cellLine ) {
                if( cellLine == null ) {
                    return "";
                }
                String str = String.valueOf( cellLine.getId() );
                if( cellLine.getDescription() != null ) {
                    str += "-" + cellLine.getDescription();
                }

                if( str.length() > 50 ) {
                    str = str.substring( 0, 49 );
                }
                return str;
            }
        };
    }

    public void addCollaboratorSelectionField(Collaborator currentValue) throws DbFailureException {
        Component label = new Label("Supe Sent To");
        List<Collaborator> allCollaborators = (new ProteinRequestAppDAO()).getAllCollaborators();
        ListItemRenderer<Collaborator> collaboratorListRenderer = getCollaboratorSelectListRenderer( );
        SingleSelectFieldModel<Collaborator> selectionModel =
                new SingleSelectFieldModel<Collaborator>(allCollaborators, currentValue,collaboratorListRenderer);
        selectionModel.setNullSelectionText("Select One");
        Component field = fieldMaker.createSingleSelectField(selectionModel, isWriteEnabled());
        field.setId(COLLABORATOR);
        add(label, field);
    }

    protected static ListItemRenderer<Collaborator> getCollaboratorSelectListRenderer() {
    	return new ListItemRenderer<Collaborator>() {
    		public String renderElement( Collaborator collaborator ) {
    			if( collaborator == null ) {
    				return "";
    			}
    			String str = String.valueOf(collaborator.getId());
    			if( collaborator.getCollaborator() != null ) {
    				str += "-" + collaborator.getCollaborator();
    			}
    			if( str.length() > 50 ) {
    				str = str.substring( 0, 49 );
    			}
    			return str;
    		}
    	};
    }

	private ActionListener createCellLineSelectionListener() {
		return new ActionListener() {
			private static final long serialVersionUID = -3542415150161541986L;
			public void actionPerformed(ActionEvent e ) {
    			handleCellLineSelectionChanged();
    		}
    	};
	}

	@SuppressWarnings("unchecked")
	private void handleCellLineSelectionChanged() {
		if( supeScreen.isWriteEnabled( ) ) {
			if( isParentCellLineSelection(  ) ) {
    			get( CONSTRUCT_SET  ).setEnabled( true );
    			get( CM_REQUEST ).setEnabled( true );
    		} else {
    			get( CONSTRUCT_SET  ).setEnabled( false );
    			((MultiSelectBox) get( CONSTRUCT_SET  )).setSelected( null );
    			get( CM_REQUEST ).setEnabled( false );
    			((SingleSelectBox) get( CM_REQUEST  )).setSelected( null );
    		}
		}
    }

	private boolean isParentCellLineSelection(  ) {
    	Object cellLineSelection = ComponentReader.readSelection( get( CELL_LINE ));
    	CellLine selection = null;
    	if( cellLineSelection != null ) {
    		selection = (CellLine) cellLineSelection;
    	}
	
		if( selection == null ) {
			return false;
		} else if( selection.getType() == null ) {
			return true;
		} else if( selection.getType( ).equals( CellLine.TYPE_PARENTAL )) {
			return true;
		}
		return false;
	}

	public void addSupeConstructSelectionField( Set<Construct> fieldValue ) throws DbFailureException {
		List<String> labels = new ArrayList<String>( );
		labels.add( "Transfection DNA*" );
		labels.add( "(only for parentals)" );

		Component label = labelMaker.createRequiredFieldLabel( labels );
		Component field = fieldMaker.createMultiSelectField( new ConstructMultiSelectField( fieldValue ) , supeScreen.isWriteEnabled( )   );
		field.setEnabled(   enableConstructSelectionField( ) );
		field.setId(  CONSTRUCT_SET  );

		add( label, field );
	}

	private boolean enableConstructSelectionField() {
		boolean isNotNewScreen = !supeScreen.isNewScreen( );
		boolean editEnabledScreen = isWriteEnabled( );
		if( isNotNewScreen && editEnabledScreen ) {
			return isParentCellLineSelection();
		} else {
			return false;
		}
	}

    public void addHarvestDateField( Date fieldValue) {
    	Component label = new Label("Harvest Date");
    	Component field = fieldMaker.createDateField(  fieldValue, isWriteEnabled()  );
    	field.setId(  HARVEST_DATE  );
    	add( label, field );
    }

    public void addShippedDateField( Date fieldValue) {
        Component label = new Label("Shipped Date");
        Component field = fieldMaker.createDateField(  fieldValue, isWriteEnabled()  );
        field.setId(SHIPPED_DATE);
        add(label, field);
    }

    public void addStaffField( String fieldValue ) {
    	Component label = new Label("Staff");
    	Component field = super.createStandardTextField(  fieldValue, STAFF, STAFF_MAX_LENGTH );
    	add( label, field );
    }
    
    public void addProductionContainerField( String fieldValue )  {
    	Component label = new Label("Production Container");
    	Component field = createStandardTextField( fieldValue, PRODUCTION_CONTAINER, PRODUCTION_CONTAINER_MAX_LENGTH );
    	add( label, field );
    }
    
    public void addNumberOfAliquotsField( Integer fieldValue )  {
    	Component label = new Label("Number of Aliquots");
    	Component field = createTextFieldForIntegerValue( fieldValue, ALIQUOT_NUMBER );
    	add( label, field );
    }
    
    public void addTransfectionMethodField( String fieldValue )  {
    	Component label = new Label("Transfection Method");
    	Component field = createStandardTextField( fieldValue, TRANSFECTION_METHOD, TRANSFECTION_METHOD_MAX_LENGTH );
    	add( label, field );
    }
    
    public void addOrfField( String fieldValue )  {
    	Component label = new Label("ORF");
    	Component field = createStandardTextField( fieldValue, ORF, ORF_MAX_LENGTH );
    	add( label, field );
    }
    
    public void addTagField( String fieldValue )  {
    	Component label = new Label("Tag");
    	Component field = createDisabledTextArea( fieldValue, TAG );
    	add( label, field );
    }
    
    public void addCultureMediaField( String fieldValue )  {
    	Component label = new Label("Culture Media");
    	Component field = createStandardTextField( fieldValue, CULTURE_MEDIA, CULTURE_MEDIA_MAX_LENGTH  );
    	add( label, field );
    }
    
    public void addCultureMediaVolumeField( String fieldValue )  {
    	Component label = new Label("Culture Media Volume");
    	Component field = createStandardTextField( fieldValue, CULTURE_MEDIA_VOLUME, CULTURE_MEDIA_VOLUME_MAX_LENGTH );
    	add( label, field );
    }
    
    public void addConcentratedCultureMediaVolumeField( String fieldValue )  {
    	Component label = new Label("Culture Media Volume Conc.");
    	Component field = createStandardTextField( fieldValue, CULTURE_MEDIA_VOLUME_CONCENTRATED, CULTURE_MEDIA_VOLUME_CONCENTRATED_MAX_LENGTH );
    	add( label, field );
    }
    
    public void addFreezerField( String fieldValue )  {
    	Component label = new Label("Freezer");
    	Component field = createStandardTextField( fieldValue , FREEZER, FREEZER_MAX_LENGTH );
    	add( label, field );
    }

    public void addNotebookReferenceField( String fieldValue )  {
    	Component label = new Label("Notebook Reference");
    	Component field = createStandardTextField( fieldValue, NOTE_BOOK_REF , NOTE_BOOK_REF_MAX_LENGTH );
    	add( label, field );
    }

    public void addHarvestCellDensityField( Float fieldValue )  {
    	Component label = new Label("Harvest Cell Density (1e6)");
    	Component field = createTextFieldForFloatValue(  fieldValue , HARVEST_CELL_DENSITY  );
    	add( label, field );
    }

    public void addHarvestViabilityField( Float fieldValue )  {
    	Component label = new Label("Harvest Viability (%)");
    	Component field = createTextFieldForFloatValue( fieldValue, HARVEST_VIABILITY );
    	add( label, field );
    }
    
    public void addCommentsField( String fieldValue )  {
    	Component label = new Label("Comments");
    	Component field = createStandardTextArea( fieldValue, COMMENTS, COMMENT_MAX_LENGTH );
    	add( label, field );
    }

    public void addTransfectionRequestField( CmRequest  fieldValue  ) throws DbFailureException  {
    	List<String> labels = new ArrayList<String>();
        labels.add( "Transfection Request");
        labels.add( "(only for parentals)");
       	Component label = labelMaker.createStandardFieldLabel(  labels );
       	
    	List<CmRequest> allCmRequests =  (new ProteinRequestAppDAO()).getAllCmRequests();
    	CmRequest currentValue = fieldValue;
    	ListItemRenderer<CmRequest> listRenderer = getCmRequestSelectListRenderer();
    	
    	SingleSelectFieldModel<CmRequest> selectionModel = 
    		new SingleSelectFieldModel<CmRequest>( allCmRequests, currentValue, listRenderer );
    	selectionModel.setNullSelectionText(  "Select One" );
    	
    	Component field = fieldMaker.createSingleSelectField(  selectionModel, isWriteEnabled( ) );
    	field.setId( CM_REQUEST );

    	field.setEnabled(  enabledCmIdField()  );
    	add( label, field );
    }

    private boolean enabledCmIdField() {
    	if( supeScreen.isViewScreen( ) || supeScreen.isNewScreen( ) ) {
    		return false;
    	} else {
    		return isParentCellLineSelection();
    	}
    }

    private ListItemRenderer<CmRequest> getCmRequestSelectListRenderer() {
    	return new ListItemRenderer<CmRequest>() {
    		public String renderElement( CmRequest cmRequest ) {
    			if( cmRequest == null ) {
     				return "";
    			}
    			String str = String.valueOf( cmRequest.getId() );
    			if( cmRequest.getCommonName() != null ) {
    				str += "-" + cmRequest.getCommonName();
    			}
    			return str;
    		}
    	};
    }

    public void addNonSecretedField( Boolean isSecreted )  {
    	Component label = new Label("Non-secreted");
    	if( isSecreted == null ) {
    		isSecreted = true;
    	}
    	Component field = fieldMaker.createCheckBox(  !isSecreted, isWriteEnabled() );
    	field.setId(  SECRETED  );
    	add( label, field );
    }

    public void addShippedField( Boolean isShipped )  {
        Component label = new Label("Shipped");
        if(isShipped == null) {
            isShipped = false;
        }
        Component field = fieldMaker.createCheckBox(isShipped, isWriteEnabled());
        field.setId(SHIPPED);
        add(label, field);
    }

    public void addConstructInsertsField( String fieldValue )  {
    	Component label = new Label("Insert");
    	Component field = createDisabledTextArea( fieldValue, SUPE_INSERT_FIELD_ID );
    	add( label, field );
    }


    public void addConstructMolWeightsField( String fieldValue )  {
    	Component label = new Label( "Theoretical Monomeric Mol. Wt.");
    	Component field = createDisabledTextArea( fieldValue, SUPE_MOL_WEIGHT_FIELD_ID );
    	add( label, field );
    }

    public void addExpressionLevelField( Integer fieldValue )  {
    	 String labelText = "Expression Level";
         List<String> helpMsg = new ArrayList<String>();
         helpMsg.add("Blank indicates no value has been entered");
         helpMsg.add("0 is the lowest expression level");
         helpMsg.add("4 is the highest expression level");
        Component label = labelMaker.createLabelWithHelpButton( new Label( labelText ), helpMsg  );
    	
        
        List<Integer> selectionValues = new ArrayList<Integer>();
        for(int i = 0; i <= 4; i ++ ) {
        	selectionValues.add( Integer.valueOf( i ));
        }
        
        SingleSelectFieldModel<Integer> selectionModel =  new SingleSelectFieldModel<Integer>( selectionValues, fieldValue );
        selectionModel.setNullSelectionText(  "Select One" );

        Component field = fieldMaker.createSingleSelectField(  selectionModel, isWriteEnabled()  );
        field.setId( EXPRESSION_LEVEL );
    	add( label, field );
    }
    

    public void addSupeQualityField( SupeQuality fieldValue ) throws DbFailureException  {
    	Component label = new Label("Supe Quality");

        List<SupeQuality> supeQualitySelectionValues = (new ProteinRequestAppDAO()).getAllSupeQualityCategories();

        SingleSelectFieldModel<SupeQuality> selectionModel = 
        	new SingleSelectFieldModel<SupeQuality>( supeQualitySelectionValues, fieldValue );
        selectionModel.setNullSelectionText( "Select One" );
        Component field = fieldMaker.createSingleSelectField(  selectionModel, isWriteEnabled()  );
        field.setId( SUPE_QUALITY );
        add( label, field );
    }

    
    
    public void addSupeQcFileField( final String fieldValue )  {
        Component labelText = new Label( "Link to QC Data" );
        final ProteinRequestApp app = ProteinRequestApp.getActiveInstance( );
        String qcFileFolder = app.getContextData().getSupeQcFilePath();
        List<String> helpMsg = qcFileHelpMessage( qcFileFolder );
        Component label = labelMaker.createLabelWithHelpButton( labelText, helpMsg );
        
        ActionListener qcFileClickAction = new ActionListener() {
			private static final long serialVersionUID = 5989304338980106196L;
			public void actionPerformed(ActionEvent e){
				ResearchFile qcFile = supeScreen.readSupeQcFile( );
				if( qcFile != null ) {
					qcFile.showFileToUser( );
				}
            }
        };

        TextFieldModel fieldModel = new TextFieldModel( fieldValue, super.fieldLength( ), super.fieldMax(  QC_FILE_NAME_MAX_LENGTH ));
        Component field = fieldMaker.createInternalLinkButton(  fieldModel, qcFileClickAction, isWriteEnabled() );
        field.setId(  QC_FILE_NAME  );
        add( label, field );
    }
    
   	private List<String> qcFileHelpMessage( String parentFolder) {
	        List<String> message = new ArrayList<String>();
	        message.add("Save to " + parentFolder );
	        message.add("Enter just the filename into this text field");
	        message.add("File name format example: '072808-hac-sup-582-583-584-585.ppt'");
	        return message;
	}
   	
    public void addMsdProteinConcentrationField( Float fieldValue )  {
    	List<String> labelText = new ArrayList<String>();
    	labelText.add( "MSD Protein Concentration" );
        labelText.add( "(ng/ul)");
        Component label = labelMaker.createStandardFieldLabel(  labelText  );

        Component field = createTextFieldForFloatValue( fieldValue, MSD_PROTEIN_CONCENTRATION );

        add( label, field );
    }

    public void addEndoToxinTestResultsField( String fieldValue )  {
    	Component label = new Label("Endotoxin Test Results");
    	Component field = createStandardTextField( fieldValue, ENDO_TOXIN_TEST_RESULTS , ENDO_TOXIN_TEST_RESULTS_MAX_LENGTH );
    	add( label, field );
    }

    public void addAvailableField( Boolean fieldValue ) {
        Component label = new Label( "Available" );
        Component field = fieldMaker.createCheckBox( fieldValue, isWriteEnabled() );
        field.setId( AVAILABLE );
        add( label, field );
    }

}
