# Supplementary material for: ProteinTracker: an application for managing protein production and purification
Source: BMC Res Notes. 2012 May 10;5:224. doi: 10.1186/1756-0500-5-224 (PMC3436699; doi:10.1186/1756-0500-5-224)
Supplement: Additional file 1 — Source Code Distribution. ProteinTracker source code. Source code and build instructions for ProteinTracker. [file 1756-0500-5-224-S1.zip › proteintracker/src/net/sf/proteintracker/ui/inputscreen/supe/SupeScreenParser.java]

/*
 * ProteinTracker: A system for tracking and requesting protein reagents
 *
 * (C) Copyright 2011 Stefan Ponko and Dan Van Atta
 *
 * This library is free software; you can redistribute it and/or modify it
 * under the terms of the GNU Lesser General Public License as published by
 * the Free Software Foundation; either version 3 of the License, or
 * (at your option) any later version.
 *
 * This library is distributed in the hope that it will be useful, but
 * WITHOUT ANY WARRANTY; without even the implied warranty of MERCHANTABILITY
 * or FITNESS FOR A PARTICULAR PURPOSE. See the GNU Lesser General Public
 * License for more details.
 *
 * You should have received a copy of the GNU Lesser General Public
 * License along with this library; if not, write to the Free Software
 * Foundation, Inc., 51 Franklin Street, Fifth Floor, Boston, MA  02110-1301,
 * USA.
 */
package net.sf.proteintracker.ui.inputscreen.supe;

import static net.sf.proteintracker.echo.ComponentReader.readBoolean;
import static net.sf.proteintracker.echo.ComponentReader.readDate;
import static net.sf.proteintracker.echo.ComponentReader.readFloat;
import static net.sf.proteintracker.echo.ComponentReader.readInteger;
import static net.sf.proteintracker.echo.ComponentReader.readSelection;
import static net.sf.proteintracker.echo.ComponentReader.readSet;
import static net.sf.proteintracker.echo.ComponentReader.readString;
import static net.sf.proteintracker.model.BaseBean.COMMENTS;
import static net.sf.proteintracker.model.BaseBean.PROJECT;
import static net.sf.proteintracker.model.Supe.CELL_LINE;
import static net.sf.proteintracker.model.Supe.CM_REQUEST;
import static net.sf.proteintracker.model.Supe.CONSTRUCT_SET;
import static net.sf.proteintracker.model.Supe.CULTURE_MEDIA;
import static net.sf.proteintracker.model.Supe.CULTURE_MEDIA_VOLUME;
import static net.sf.proteintracker.model.Supe.CULTURE_MEDIA_VOLUME_CONCENTRATED;
import static net.sf.proteintracker.model.Supe.EXPRESSION_LEVEL;
import static net.sf.proteintracker.model.Supe.FREEZER;
import static net.sf.proteintracker.model.Supe.HARVEST_CELL_DENSITY;
import static net.sf.proteintracker.model.Supe.HARVEST_DATE;
import static net.sf.proteintracker.model.Supe.HARVEST_VIABILITY;
import static net.sf.proteintracker.model.Supe.MSD_PROTEIN_CONCENTRATION;
import static net.sf.proteintracker.model.Supe.NOTE_BOOK_REF;
import static net.sf.proteintracker.model.Supe.ORF;
import static net.sf.proteintracker.model.Supe.ALIQUOT_NUMBER;
import static net.sf.proteintracker.model.Supe.PRODUCTION_CONTAINER;
import static net.sf.proteintracker.model.Supe.QC_FILE_NAME;
import static net.sf.proteintracker.model.Supe.SECRETED;
import static net.sf.proteintracker.model.Supe.STAFF;
import static net.sf.proteintracker.model.Supe.SUPE_QUALITY;
import static net.sf.proteintracker.model.Supe.TRANSFECTION_METHOD;

import java.util.Set;

import net.sf.proteintracker.db.DbFailureException;
import net.sf.proteintracker.model.CellLine;
import net.sf.proteintracker.model.Collaborator;
import net.sf.proteintracker.model.CmRequest;
import net.sf.proteintracker.model.Construct;
import net.sf.proteintracker.model.Supe;
import net.sf.proteintracker.model.SupeQuality;
import net.sf.proteintracker.ui.inputscreen.ApplicationFieldMaker;

public class SupeScreenParser extends ApplicationFieldMaker {

	private final SupeScreen inputScreen;

	public SupeScreenParser( SupeScreen supeScreen ) {
		super( supeScreen );
		this.inputScreen = supeScreen;
	}

	@SuppressWarnings("unchecked")
	public Supe transferToSupe( ) throws DbFailureException {

		Supe supe = inputScreen.loadSupe( );
		supe.setCellLine( (CellLine) readSelection( get( CELL_LINE ) ) );
		
		supe.setConstructSet( (Set<Construct>) readSet( get( CONSTRUCT_SET ) ) );
		supe.setHarvestDate( readDate( get( HARVEST_DATE ) ) );
		supe.setStaff( readString( get( STAFF ) ) );
		supe.setProductionContainer( readString( get( PRODUCTION_CONTAINER ) ) );
		supe.setAliquotNumber( readInteger( get( ALIQUOT_NUMBER ) ) );
		supe.setTransfectionMethod( readString( get( TRANSFECTION_METHOD ) ) );
		supe.setOrf( readString( get( ORF ) ) );
		supe.setCultureMedia( readString( get( CULTURE_MEDIA ) ) );
		supe.setCultureMediaVolume( readString( get( CULTURE_MEDIA_VOLUME ) ) );
		supe.setCultureMediaVolumeConcentrated( readString( get( CULTURE_MEDIA_VOLUME_CONCENTRATED ) ) );
		supe.setFreezer( readString( get( FREEZER ) ) );
		supe.setNoteBookRef( readString( get( NOTE_BOOK_REF ) ) );
		supe.setHarvestCellDensity( readFloat( get( HARVEST_CELL_DENSITY ) ) );
		supe.setHarvestViability( readFloat( get( HARVEST_VIABILITY ) ) );
		supe.setComments( readString( get( COMMENTS ) ) );
		supe.setQcFileName( readString( get( QC_FILE_NAME ) ) );
		supe.setProject( readString( get( PROJECT ) ) );
		supe.setSecreted( !readBoolean( get( SECRETED ) ) );
		supe.setExpressionLevel( (Integer) readSelection( get( EXPRESSION_LEVEL ) ) );
		supe.setSupeQuality( (SupeQuality) readSelection( get( SUPE_QUALITY ) ) );
		supe.setMsdProteinConcentration( readFloat( get( MSD_PROTEIN_CONCENTRATION ) ) );
		supe.setEndoToxinTestResults(  readString( get( Supe.ENDO_TOXIN_TEST_RESULTS ) ));
        supe.setAvailable(  readBoolean( get( Supe.AVAILABLE ) ));
        supe.setShipped(  readBoolean( get( Supe.SHIPPED ) ));
        supe.setShipDate(  readDate( get( Supe.SHIPPED_DATE) ));
        supe.setCollaborator(  (Collaborator)readSelection( get( Supe.COLLABORATOR) ));

		supe.setCmRequest( (CmRequest) readSelection( get( CM_REQUEST ) ));
		return supe;
	}

}
