# Supplementary material for: ProteinTracker: an application for managing protein production and purification
Source: BMC Res Notes. 2012 May 10;5:224. doi: 10.1186/1756-0500-5-224 (PMC3436699; doi:10.1186/1756-0500-5-224)
Supplement: Additional file 1 — Source Code Distribution. ProteinTracker source code. Source code and build instructions for ProteinTracker. [file 1756-0500-5-224-S1.zip › proteintracker/src/net/sf/proteintracker/ui/inputscreen/supe/SupeScreenSaver.java]

/*
 * ProteinTracker: A system for tracking and requesting protein reagents
 *
 * (C) Copyright 2011 Stefan Ponko and Dan Van Atta
 *
 * This library is free software; you can redistribute it and/or modify it
 * under the terms of the GNU Lesser General Public License as published by
 * the Free Software Foundation; either version 3 of the License, or
 * (at your option) any later version.
 *
 * This library is distributed in the hope that it will be useful, but
 * WITHOUT ANY WARRANTY; without even the implied warranty of MERCHANTABILITY
 * or FITNESS FOR A PARTICULAR PURPOSE. See the GNU Lesser General Public
 * License for more details.
 *
 * You should have received a copy of the GNU Lesser General Public
 * License along with this library; if not, write to the Free Software
 * Foundation, Inc., 51 Franklin Street, Fifth Floor, Boston, MA  02110-1301,
 * USA.
 */
package net.sf.proteintracker.ui.inputscreen.supe;

import java.util.ArrayList;
import java.util.List;

import net.sf.proteintracker.echo.appinteractions.UserMessaging;
import net.sf.proteintracker.app.ProteinRequestApp;
import net.sf.proteintracker.app.ResearchFile;
import net.sf.proteintracker.app.ScreenNavigation;
import net.sf.proteintracker.db.DbFailureException;
import net.sf.proteintracker.db.ProteinRequestAppDAO;
import net.sf.proteintracker.model.Supe;
import net.sf.proteintracker.ui.inputscreen.AbstractInputScreen.ScreenState;

public class SupeScreenSaver {

	private final SupeScreen inputScreen;

	public SupeScreenSaver( SupeScreen inputScreen ) {
		this.inputScreen = inputScreen;
	}

	public void save( Supe supe ) throws DbFailureException {
		(new ProteinRequestAppDAO()).store(supe);
		reportConfirmationMessage();
		ResearchFile supeQcFile = inputScreen.readSupeQcFile( );
		if( supeQcFile != null && !supeQcFile.fileExists( ) ) {
			warnUserQcFileDoesNotExist();
		}
	}

	private void reportConfirmationMessage() {
		if( inputScreen.isNewScreen()) {
			List<String> messages = new ArrayList<String>();
			messages.add("Your Supe has been submitted");
			messages.add("Resubmitting will save as a new request");
			UserMessaging.reportMessageToUser( messages );
		} else {
			UserMessaging.reportMessageToUser("Your changes have been saved.");
			ScreenNavigation navigation = ProteinRequestApp.getActiveInstance( ).getNavigation( );
			navigation.showSupe( inputScreen.getCurrentRecordSet(), ScreenState.VIEW );
		}
	}
	
	private void warnUserQcFileDoesNotExist() {
		UserMessaging.reportWarningToUser(  "Warning, QC file specified could not be found, please double check your entry." );
	}
	
}
