# Supplementary material for: ProteinTracker: an application for managing protein production and purification
Source: BMC Res Notes. 2012 May 10;5:224. doi: 10.1186/1756-0500-5-224 (PMC3436699; doi:10.1186/1756-0500-5-224)
Supplement: Additional file 1 — Source Code Distribution. ProteinTracker source code. Source code and build instructions for ProteinTracker. [file 1756-0500-5-224-S1.zip › proteintracker/src/net/sf/proteintracker/ui/inputscreen/supe/SupeScreenValidator.java]

/*
 * ProteinTracker: A system for tracking and requesting protein reagents
 *
 * (C) Copyright 2011 Stefan Ponko and Dan Van Atta
 *
 * This library is free software; you can redistribute it and/or modify it
 * under the terms of the GNU Lesser General Public License as published by
 * the Free Software Foundation; either version 3 of the License, or
 * (at your option) any later version.
 *
 * This library is distributed in the hope that it will be useful, but
 * WITHOUT ANY WARRANTY; without even the implied warranty of MERCHANTABILITY
 * or FITNESS FOR A PARTICULAR PURPOSE. See the GNU Lesser General Public
 * License for more details.
 *
 * You should have received a copy of the GNU Lesser General Public
 * License along with this library; if not, write to the Free Software
 * Foundation, Inc., 51 Franklin Street, Fifth Floor, Boston, MA  02110-1301,
 * USA.
 */
package net.sf.proteintracker.ui.inputscreen.supe;

import static net.sf.proteintracker.echo.ComponentReader.isSet;
import static net.sf.proteintracker.echo.ComponentReader.readSelection;
import static net.sf.proteintracker.echo.ComponentReader.readSet;
import static net.sf.proteintracker.echo.ComponentValidator.isValidDate;
import static net.sf.proteintracker.echo.ComponentValidator.isValidInteger;
import static net.sf.proteintracker.echo.ComponentValidator.isValidNonNegativeFloat;
import static net.sf.proteintracker.echo.ComponentValidator.isValidPositiveFloat;
import static net.sf.proteintracker.model.Supe.*;

import java.util.ArrayList;
import java.util.List;

import net.sf.proteintracker.model.CellLine;
import net.sf.proteintracker.model.BaseBean;
import net.sf.proteintracker.ui.inputscreen.ApplicationFieldMaker;

public class SupeScreenValidator extends ApplicationFieldMaker {

	public SupeScreenValidator( SupeScreen inputScreen ) {
		super( inputScreen );
	}
	
	public List<String> validateInput() {

    	List<String> errors = new ArrayList<String>();
        
        if(!isSet(get(BaseBean.PROJECT))) {
            errors.add("You must specify the project.\n");
        }

    	if( !cellLineSelected() ) {
        	errors.add("You must specify a cell line.\n");
    	} else {
    		if( constructSetSelectionRequired() && noConstructsSelected() ) {
            	errors.add("You must specify transfection DNA for parentals.\n");
    		}
    	}

    	if( isSet( get( HARVEST_CELL_DENSITY )) && !isValidPositiveFloat( get( HARVEST_CELL_DENSITY ))) {
			errors.add( "Harvest Cell Density must be a positive number.\n" );
    	}

    	if( isSet( get( HARVEST_VIABILITY )) && !isValidPositiveFloat( get( HARVEST_VIABILITY ))) {
			errors.add( "Harvest Viability must be a non-negative number.\n" );
    	}

    	if( isSet( get( ALIQUOT_NUMBER )) && !isValidInteger( get( ALIQUOT_NUMBER  ))) {
			errors.add( "Number of Aliquots must be a whole number.\n" );
    	}

    	if( isSet( get( HARVEST_DATE )) && !isValidDate( get( HARVEST_DATE ))) {
    		errors.add("Incorrect date format for harvest date, please leave blank or use this format: MM/DD/YY");
    	}

        if( isSet( get( SHIPPED_DATE )) && !isValidDate( get( SHIPPED_DATE ))) {
            errors.add("Incorrect date format for shipped date, please leave blank or use this format: MM/DD/YY");
        }

    	if( isSet( get( MSD_PROTEIN_CONCENTRATION )) && !isValidNonNegativeFloat( get( MSD_PROTEIN_CONCENTRATION ))) {
    		errors.add("MSD Protein Concentration should be a non-negative number.");
    	}
    	return errors;
    }

	private boolean cellLineSelected() {
	   	return readSelection(get( CELL_LINE )) != null;
	}
	
	private boolean constructSetSelectionRequired() {
		return isParentalCellLineSelected();
	}
	
	private boolean isParentalCellLineSelected() {
		CellLine selectedCellLine = (CellLine) readSelection(get( CELL_LINE ));
		return selectedCellLine.getType( ) == null ||
			selectedCellLine.getType().equals( CellLine.TYPE_PARENTAL );
	}

	private boolean noConstructsSelected() {
		return readSet( get( CONSTRUCT_SET )).size() == 0;
	}
}
