# Supplementary material for: ProteinTracker: an application for managing protein production and purification
Source: BMC Res Notes. 2012 May 10;5:224. doi: 10.1186/1756-0500-5-224 (PMC3436699; doi:10.1186/1756-0500-5-224)
Supplement: Additional file 1 — Source Code Distribution. ProteinTracker source code. Source code and build instructions for ProteinTracker. [file 1756-0500-5-224-S1.zip › proteintracker/src/net/sf/proteintracker/ui/LabelMaker.java]

/*
 * ProteinTracker: A system for tracking and requesting protein reagents
 *
 * (C) Copyright 2011 Stefan Ponko and Dan Van Atta
 *
 * This library is free software; you can redistribute it and/or modify it
 * under the terms of the GNU Lesser General Public License as published by
 * the Free Software Foundation; either version 3 of the License, or
 * (at your option) any later version.
 *
 * This library is distributed in the hope that it will be useful, but
 * WITHOUT ANY WARRANTY; without even the implied warranty of MERCHANTABILITY
 * or FITNESS FOR A PARTICULAR PURPOSE. See the GNU Lesser General Public
 * License for more details.
 *
 * You should have received a copy of the GNU Lesser General Public
 * License along with this library; if not, write to the Free Software
 * Foundation, Inc., 51 Franklin Street, Fifth Floor, Boston, MA  02110-1301,
 * USA.
 */
package net.sf.proteintracker.ui;

import java.util.List;

import net.sf.proteintracker.echo.appinteractions.UserMessaging;
import nextapp.echo.app.Alignment;
import nextapp.echo.app.Button;
import nextapp.echo.app.Column;
import nextapp.echo.app.Component;
import nextapp.echo.app.Extent;
import nextapp.echo.app.Label;
import nextapp.echo.app.Row;
import nextapp.echo.app.event.ActionEvent;
import nextapp.echo.app.event.ActionListener;
import nextapp.echo.app.layout.RowLayoutData;
import net.sf.proteintracker.echo.EchoTools;
import net.sf.proteintracker.echo.buttons.HelpButton;


/**
 * Contains methods for constructing input field labels.
 */
public class LabelMaker {

	public interface MessageBuilder {
		public List<String> createMessage();
	}

	/**
	 * Convenience method, use to create a label with footnotes, use this label
	 * with 'required' fields.
	 *
	 * @param labels A list of Strings to use as the label and footnotes, all
	 *            elements after the first are considered foot notes.
	 */
	public Column createRequiredFieldLabel( List<String> labels ) {
		return createLabel( labels, Styles.LABEL_REQUIRED_FIELD );
	}

	/**
	 * Convenience method, use to create a label with footnotes, use this label
	 * for 'default' fields.
	 *
	 * @param labels A list of Strings to use as the label and footnotes, all
	 *            elements after the first are considered foot notes.
	 */
	public Column createStandardFieldLabel( List<String> labels ) {
		return createLabel( labels, Styles.DEFAULT );
	}


	/**
	 * Creates a label with footnotes, footnotes are displayed one per line.
	 *
	 * @param labels A list of Strings to use as the label and footnotes, all
	 *            elements after the first are considered foot notes.
	 * @param firstLabelStyleName The styleName for the first label (and not the
	 *            footnotes)
	 * @return A column containing rows and labels, exact component structure
	 *         subject to change.
	 */
	public Column createLabel( List<String> labels, String firstLabelStyleName ) {
		return createLabel( labels, firstLabelStyleName,
				Styles.LABEL_FOOT_NOTE );
	}


	/**
	 * Creates a label with footnotes, footnotes are displayed one per line, use
	 * this method to specify the styleName of both the label and footnotes.
	 *
	 * @param labels The text of the label, elements after the first are
	 *            considered foot notes.
	 * @param firstLabelStyleName The style name for the first label element.
	 * @param footLabelStyles The style name for foot notes.
	 * @return A column containing rows and labels, exact component structure
	 *         subject to change.
	 */
	public Column createLabel( List<String> labels, String firstLabelStyleName, String footLabelStyles ) {
		if( labels.size( ) < 1 ) {
			throw new IllegalArgumentException("Labels must have at least one entry");
		}

		Column c = new Column();
		Label mainLabel = new Label( labels.get( 0 ) );
		mainLabel.setStyleName( firstLabelStyleName );
		c.add( mainLabel );

		for( int i = 1, n = labels.size(); i < n ; i ++ ) {
			c.add( EchoTools.createSpacerColumn( 1 ));
			Label footNote = new Label( labels.get( i ));
			footNote.setStyleName( footLabelStyles );
			c.add( footNote );
		}
		return c;
	}


	public Component createLabelWithHelpButton( List<String> labelAndFootNotes, List<String> helpMsg ) {
		Component label = this.createStandardFieldLabel(  labelAndFootNotes  );
		return createLabelWithHelpButton( label, helpMsg );
	}

	/**
	 * Use to create a simple label with a help button.
	 *
	 * @param labelValue String value that will be used as the text value.
	 * @param helpMsg List of Strings that will be displayed when the help
	 *            button is clicked.
	 * @param app Used to attach the help window to the UI.
	 * @return A component with a label aligned to the left, and a help button
	 *         aligned to the right.
	 */
	public Component createLabelWithHelpButton( String labelValue, List<String> helpMsg) {
		return createLabelWithHelpButton( new Label( labelValue ), helpMsg );
	}


	/**
	 * Use to create labels that have static help button text.
	 *
	 * @param labelComponent The component to use as the label.
	 * @param helpMsg A list of messages that will be shown when the help button
	 *            is clicked, they will be displayed one per line (with possible
	 *            line wrapping in addition)
	 * @param app Reference to ApplicationInstance (used to attach the help
	 *            message window)
	 * @return A component where the label is aligned to the left, and a help
	 *         button aligned to the right.
	 */
	public Component createLabelWithHelpButton( Component labelComponent, 
				final List<String> helpMsg ) {
		MessageBuilder builder = new MessageBuilder( ) {
			public List<String> createMessage( ) {
				return helpMsg;
			}
		};
		return createLabelWithHelpButton( labelComponent, builder );
	}


	/**
	 * Label with a help button, help dialog's text is dynamic.
	 */
    public Component createLabelWithHelpButton( Component labelComponent, 
    			final MessageBuilder msgBuilder ) {
    	Row labelRow = new Row();
    	RowLayoutData leftAligned = new RowLayoutData();
    	leftAligned.setAlignment( new Alignment( Alignment.LEFT, Alignment.CENTER ));

    	RowLayoutData rightAligned = new RowLayoutData();
    	rightAligned.setAlignment( new Alignment( Alignment.RIGHT, Alignment.CENTER ));


    	labelComponent.setLayoutData( leftAligned );
    	labelRow.add( labelComponent );

    	labelRow.add( EchoTools.createSpacerRow( 5 ));
    	labelRow.setCellSpacing( new Extent( 5, Extent.PX ));
    	
    	Button helpButton = new HelpButton();
    	helpButton.addActionListener( new ActionListener() {
			private static final long serialVersionUID = 1248836761506052108L;

			public void actionPerformed(ActionEvent e ) {
				UserMessaging.reportMessageToUser(msgBuilder.createMessage());
    		}
    	});

    	helpButton.setLayoutData( rightAligned );
    	labelRow.add( helpButton );

    	return labelRow;
    }


}
