# Supplementary material for: ProteinTracker: an application for managing protein production and purification
Source: BMC Res Notes. 2012 May 10;5:224. doi: 10.1186/1756-0500-5-224 (PMC3436699; doi:10.1186/1756-0500-5-224)
Supplement: Additional file 1 — Source Code Distribution. ProteinTracker source code. Source code and build instructions for ProteinTracker. [file 1756-0500-5-224-S1.zip › proteintracker/src/net/sf/proteintracker/ui/navbar/AuthenticationStatusRow.java]

/*
 * ProteinTracker: A system for tracking and requesting protein reagents
 *
 * (C) Copyright 2011 Stefan Ponko and Dan Van Atta
 *
 * This library is free software; you can redistribute it and/or modify it
 * under the terms of the GNU Lesser General Public License as published by
 * the Free Software Foundation; either version 3 of the License, or
 * (at your option) any later version.
 *
 * This library is distributed in the hope that it will be useful, but
 * WITHOUT ANY WARRANTY; without even the implied warranty of MERCHANTABILITY
 * or FITNESS FOR A PARTICULAR PURPOSE. See the GNU Lesser General Public
 * License for more details.
 *
 * You should have received a copy of the GNU Lesser General Public
 * License along with this library; if not, write to the Free Software
 * Foundation, Inc., 51 Franklin Street, Fifth Floor, Boston, MA  02110-1301,
 * USA.
 */
package net.sf.proteintracker.ui.navbar;

import java.util.List;

import nextapp.echo.app.Button;
import nextapp.echo.app.Color;
import nextapp.echo.app.Label;
import nextapp.echo.app.Row;
import nextapp.echo.app.event.ActionEvent;
import nextapp.echo.app.event.ActionListener;
import net.sf.proteintracker.echo.EchoTools;
import net.sf.proteintracker.app.AuthenticationListener;
import net.sf.proteintracker.app.ProteinRequestApp;
import net.sf.proteintracker.model.UserRoleName;
import net.sf.proteintracker.ui.Styles;

public class AuthenticationStatusRow extends Row implements AuthenticationListener {
	private static final long serialVersionUID = 895562222451415450L;
	private static final String USER_ADMIN = "Admin";
	private static final String USER_STAFF = "Staff";

	private static final String USER_LABEL_ID = "user_logged_in_account_label";
	public static final String LOGOUT_BUTTON_ID = "logout";

	public AuthenticationStatusRow() {
		addLabel( "Logged in as: " );
		addLabel( USER_STAFF , USER_LABEL_ID);
		ProteinRequestApp.getActiveInstance( ).addAuthenticationEventListener(  this  );
	}

	private void addLabel( String labelText ) {
		addLabel( labelText, "" );
	}
	
	private void addLabel( String labelText , String labelId ) {
		Label label = new Label( labelText );
		label.setStyleName( Styles.LABEL_NAV_FOOTER );
		label.setId(  labelId  );
		add( label );
	}
	
	public void authenticationActionPerformed( List<UserRoleName> authenticatedRoleNames ) {
		updateLoggedInText() ;
	}

	
	/** Updates log in status labels to match user's authorization status (logged in or not) */
	private void updateLoggedInText() {
		if ( userLoggedIn() ) {
			addLogoutLink();
		} else {
			removeLogoutLink( );
		}
	}
	
	private boolean userLoggedIn() {
		return ProteinRequestApp.getActiveInstance( ).getUserSession( ).isLoggedIn( );
	}
	
	
	private void addLogoutLink() {
		if( !logoutLinkOnScreen() ) {
			Button logout = new Button("[logout]");
			logout.setId(LOGOUT_BUTTON_ID);
			logout.setForeground(Color.WHITE);
			logout.setFont( Styles.fontUnderlinedVerdana(  10  ));
			logout.addActionListener(  logoutLinkAction()  );
			add( logout );
			
			EchoTools.setComponentValue(  getComponent( USER_LABEL_ID ) , USER_ADMIN  );
		}
	}
	
	private boolean logoutLinkOnScreen() {
		return  getComponent( LOGOUT_BUTTON_ID ) != null;
	}
	
	/* Action that is fired when user clicks on the logout link */
	private ActionListener logoutLinkAction() {
		return new ActionListener() {
			private static final long serialVersionUID = -9104991574828780336L;

			public void actionPerformed(ActionEvent e) {
				ProteinRequestApp.getActiveInstance( ).getUserSession().getCurrentUser().logout();
				EchoTools.setComponentValue(  getComponent( USER_LABEL_ID ) , USER_STAFF  );
				removeLogoutLink();
				ProteinRequestApp.getActiveInstance( ).getNavigation().showSplashScreen();
			}	
		};
	}
	
	
	private void removeLogoutLink() {
		if( logoutLinkOnScreen() ) {
			remove( getComponent( LOGOUT_BUTTON_ID ) );
		}
	}

	
}
