# Supplementary material for: ProteinTracker: an application for managing protein production and purification
Source: BMC Res Notes. 2012 May 10;5:224. doi: 10.1186/1756-0500-5-224 (PMC3436699; doi:10.1186/1756-0500-5-224)
Supplement: Additional file 1 — Source Code Distribution. ProteinTracker source code. Source code and build instructions for ProteinTracker. [file 1756-0500-5-224-S1.zip › proteintracker/src/net/sf/proteintracker/ui/navbar/NavigationColumn.java]

/*
 * ProteinTracker: A system for tracking and requesting protein reagents
 *
 * (C) Copyright 2011 Stefan Ponko and Dan Van Atta
 *
 * This library is free software; you can redistribute it and/or modify it
 * under the terms of the GNU Lesser General Public License as published by
 * the Free Software Foundation; either version 3 of the License, or
 * (at your option) any later version.
 *
 * This library is distributed in the hope that it will be useful, but
 * WITHOUT ANY WARRANTY; without even the implied warranty of MERCHANTABILITY
 * or FITNESS FOR A PARTICULAR PURPOSE. See the GNU Lesser General Public
 * License for more details.
 *
 * You should have received a copy of the GNU Lesser General Public
 * License along with this library; if not, write to the Free Software
 * Foundation, Inc., 51 Franklin Street, Fifth Floor, Boston, MA  02110-1301,
 * USA.
 */
package net.sf.proteintracker.ui.navbar;

import java.util.ArrayList;
import java.util.List;
import java.util.StringTokenizer;

import nextapp.echo.app.*;
import nextapp.echo.app.event.ActionEvent;
import nextapp.echo.app.event.ActionListener;
import nextapp.echo.app.layout.ColumnLayoutData;
import net.sf.proteintracker.echo.EchoTools;
import net.sf.proteintracker.app.ProteinRequestApp;
import net.sf.proteintracker.ui.Styles;

public class NavigationColumn extends Column  {

	public static final String REQUEST_CONDITIONED_MEDIA_BUTTON = "Transient Expression";
    public static final String REQUEST_STABLE_BUTTON = "Batch from Stable Cell";
    public static final String REQUEST_EXISTING_BUTTON = "Batch from Inventory";
    public static final String REQUEST_DNA_BUTTON = "DNA";

	public static final String ADD_PROTEIN_BATCH_BUTTON = "Add Batch";
	public static final String ADD_SUPE_BUTTON = "Add Supe";
	public static final String ADD_CELL_LINE_BUTTON = "Add Cell Line";
	public static final String ADD_CONSTRUCT_BUTTON = "Add DNA";

	public static final String VIEW_BATCH_REQUESTS_BUTTON = "Batches";
    public static final String VIEW_CM_REQUESTS_BUTTON = "Transient Expression";
	public static final String VIEW_DNA_REQUESTS_BUTTON = "DNA";
	public static final String VIEW_BATCHES_BUTTON = "View Batches";
	public static final String VIEW_SUPE_BUTTON = "View Supes";
	public static final String VIEW_CELL_LINES_BUTTON = "View Cell Lines";
	public static final String VIEW_CONSTRUCTS_BUTTON = "View DNA";

	public static final String SEARCH_SUPES_BUTTON = "Search Supes";
	public static final String SEARCH_CELL_LINES_BUTTON = "Search Cell Lines";
	public static final String SEARCH_CONSTRUCTS_BUTTON = "Search DNA";
	public static final String SEARCH_BATCHES_BUTTON = "Search Batches";

	private static final long serialVersionUID = 6628135592622740319L;

	public NavigationColumn(  ) {
		final ProteinRequestApp app = ProteinRequestApp.getActiveInstance( );
		setStyleName( Styles.COLUMN_CONTROLS);
		
		addSpace();
		
		if (app.getContextData().isTest()) {
			addIsTestOnlyLabel();
		}

		add( createSpace( 2 ));

        addRequestLabel();

        addControl(REQUEST_CONDITIONED_MEDIA_BUTTON, new ActionListener() {
            private static final long serialVersionUID = -6919177871249758584L;

            public void actionPerformed(ActionEvent e) {
                app.getNavigation().showConditionedMediaRequestScreen();
            }
        });

        addControl(REQUEST_STABLE_BUTTON, new ActionListener() {
            private static final long serialVersionUID = -6919177871249758584L;

            public void actionPerformed(ActionEvent e) {
                app.getNavigation().showStablePurificationRequestScreen();
            }
        });
        addControl(REQUEST_EXISTING_BUTTON, new ActionListener() {
            private static final long serialVersionUID = -6919177871249758584L;

            public void actionPerformed(ActionEvent e) {
                app.getNavigation().showExistingPurificationRequestScreen();
            }
        });
        addControl(REQUEST_DNA_BUTTON, new ActionListener() {
            private static final long serialVersionUID = -6919177871249758584L;

            public void actionPerformed(ActionEvent e) {
                app.getNavigation().showDnaRequestScreen();
            }
        });

        addSpace();

        addViewRequestsLabel();

        addControl(VIEW_CM_REQUESTS_BUTTON, new ActionListener() {
            private static final long serialVersionUID = -6919177871249758584L;

            public void actionPerformed(ActionEvent e) {
                app.getNavigation().showConditionedMediaTableScreen();
            }
        });

		addControl(VIEW_BATCH_REQUESTS_BUTTON, new ActionListener() {
			private static final long serialVersionUID = 9027549072485093818L;

			public void actionPerformed(ActionEvent e) {
				app.getNavigation().showProteinBatchRequestTableScreen( );
			}
		});

        addControl(VIEW_DNA_REQUESTS_BUTTON, new ActionListener() {
            public void actionPerformed(ActionEvent e) {
                app.getNavigation().showDnaTableScreen();
            }
        });

		addSpace();


		addControl(ADD_PROTEIN_BATCH_BUTTON, new ActionListener() {
			private static final long serialVersionUID = 8989258158896221475L;

			public void actionPerformed(ActionEvent e) {
				app.getNavigation().showProteinBatchInputScreen();
			}
		});


		addControl(VIEW_BATCHES_BUTTON, new ActionListener() {
			private static final long serialVersionUID = 1003064125487213857L;

			public void actionPerformed(ActionEvent e) {
				app.getNavigation().showProteinBatchTableScreen();
			}
		});

		
		addControl(SEARCH_BATCHES_BUTTON, new ActionListener() {
			private static final long serialVersionUID = 7022584265260054202L;

			public void actionPerformed(ActionEvent e) {
				app.getNavigation().showProteinBatchesSearchScreen();
			}
		});

		addSpace();


		addControl(ADD_SUPE_BUTTON, new ActionListener() {
			private static final long serialVersionUID = -6258732787751590118L;

			public void actionPerformed(ActionEvent e) {
				app.getNavigation().showSupeInputScreen();
			}
		});

		addControl(VIEW_SUPE_BUTTON, new ActionListener() {
			private static final long serialVersionUID = -7184884297031698323L;

			public void actionPerformed(ActionEvent e) {
				app.getNavigation().showSupeTableScreen();
			}
		});

		addControl(SEARCH_SUPES_BUTTON, new ActionListener() {
			private static final long serialVersionUID = -60195389716344348L;

			public void actionPerformed(ActionEvent e) {
				app.getNavigation().showSupesSearchScreen();
			}
		});

		addSpace();

		addControl(ADD_CELL_LINE_BUTTON, new ActionListener() {
			private static final long serialVersionUID = -3997577873160425593L;

			public void actionPerformed(ActionEvent e) {
				app.getNavigation().showCellLineInputScreen();
			}
		});

		addControl(VIEW_CELL_LINES_BUTTON, new ActionListener() {
			private static final long serialVersionUID = -1720668725658572235L;

			public void actionPerformed(ActionEvent e) {
				app.getNavigation().showCellLineTableScreen();
			}
		});

		addControl(SEARCH_CELL_LINES_BUTTON, new ActionListener() {
			private static final long serialVersionUID = -3930173466795173512L;

			public void actionPerformed(ActionEvent e) {
				app.getNavigation().showCellLinesSearchScreen();
			}
		});

		addSpace();

		addControl(ADD_CONSTRUCT_BUTTON, new ActionListener() {
			private static final long serialVersionUID = -5258464685078722828L;

			public void actionPerformed(ActionEvent e) {
				app.getNavigation().showConstructInputScreen();
			}
		});

		addControl(VIEW_CONSTRUCTS_BUTTON, new ActionListener() {
			private static final long serialVersionUID = 2858018063148537177L;

			public void actionPerformed(ActionEvent e) {
				app.getNavigation().showConstructTableScreen();
			}
		});

		addControl(SEARCH_CONSTRUCTS_BUTTON, new ActionListener() {
			private static final long serialVersionUID = 3692935480197818784L;

			public void actionPerformed(ActionEvent e) {
				app.getNavigation().showConstructsSearchScreen();
			}
		});

		addSpace();
		add(new QuickNavFieldsColumn());
		add(createSpace(16));
		add( new AuthenticationStatusRow() );
		add( createAppVersionLabel(  ) );
		add( new EmailAdminLink() );
		add(createSpace(16));
		
	}

    private void addRequestLabel() {
        Label label = new Label("Submit Requests");
        label.setId("is_batch_label");
        add(label);
    }

    private void addViewRequestsLabel() {
        Label label = new Label("View Requests");
        label.setId("is_view_batch_label");
        add(label);
    }

	private void addIsTestOnlyLabel() {
		Label testLabel = new Label("TEST ONLY! TEST ONLY!");
		testLabel.setId("is_test_label");
		testLabel.setForeground(Color.RED);
		add(testLabel);
	}
	
	private void addSpace() {
		add( createSpace( 13 ));
	}
	
	private Column createSpace(int size) {
		return EchoTools.createSpacerColumn(size);
	}
	
	private List<String> breakStringIntoListByDelimiterToken( String text , String separatorToken ) {
		StringTokenizer tokenizer = new StringTokenizer( text, separatorToken );
		List<String> messageList = new ArrayList<String>();
		while( tokenizer.hasMoreTokens( ) ) {
			messageList.add( tokenizer.nextToken( ) );
		}
		return messageList;
	}
	
	private void addControl(String name, ActionListener action) {
		Button button = new Button(name);
		button.setId(name);
		button.addActionListener(action);
		button.setStyleName("Default");
		add(button);
	}

    private void addControl(String name, ActionListener action, String styleName) {
        Button button = new Button(name);
        button.setId(name);
        button.addActionListener(action);
        button.setStyleName(styleName);
        add(button);
    }

	private Label createAppVersionLabel( ) {
		Label label = new Label( ProteinRequestApp.getActiveInstance( ).getContextData().getAppVersion());
		label.setId("app_version_label");
		label.setStyleName("NavFooter");
		
		ColumnLayoutData layout = new ColumnLayoutData();
		layout.setAlignment(new Alignment(Alignment.LEFT, Alignment.BOTTOM));
		label.setLayoutData( layout );
		return label;
	}

}
