# Supplementary material for: ProteinTracker: an application for managing protein production and purification
Source: BMC Res Notes. 2012 May 10;5:224. doi: 10.1186/1756-0500-5-224 (PMC3436699; doi:10.1186/1756-0500-5-224)
Supplement: Additional file 1 — Source Code Distribution. ProteinTracker source code. Source code and build instructions for ProteinTracker. [file 1756-0500-5-224-S1.zip › proteintracker/src/net/sf/proteintracker/ui/navbar/QuickNavFieldsColumn.java]

/*
 * ProteinTracker: A system for tracking and requesting protein reagents
 *
 * (C) Copyright 2011 Stefan Ponko and Dan Van Atta
 *
 * This library is free software; you can redistribute it and/or modify it
 * under the terms of the GNU Lesser General Public License as published by
 * the Free Software Foundation; either version 3 of the License, or
 * (at your option) any later version.
 *
 * This library is distributed in the hope that it will be useful, but
 * WITHOUT ANY WARRANTY; without even the implied warranty of MERCHANTABILITY
 * or FITNESS FOR A PARTICULAR PURPOSE. See the GNU Lesser General Public
 * License for more details.
 *
 * You should have received a copy of the GNU Lesser General Public
 * License along with this library; if not, write to the Free Software
 * Foundation, Inc., 51 Franklin Street, Fifth Floor, Boston, MA  02110-1301,
 * USA.
 */
package net.sf.proteintracker.ui.navbar;

import nextapp.echo.app.Border;
import nextapp.echo.app.Button;
import nextapp.echo.app.Color;
import nextapp.echo.app.Column;
import nextapp.echo.app.Extent;
import nextapp.echo.app.Grid;
import nextapp.echo.app.Insets;
import nextapp.echo.app.Label;
import nextapp.echo.app.TextField;
import nextapp.echo.app.event.ActionEvent;
import nextapp.echo.app.event.ActionListener;
import net.sf.proteintracker.echo.ComponentReader;
import net.sf.proteintracker.echo.ComponentValidator;
import net.sf.proteintracker.echo.appinteractions.UserMessaging;
import net.sf.proteintracker.echo.uicomponent.EchoTextField;
import net.sf.proteintracker.app.ProteinRequestApp;
import net.sf.proteintracker.db.DbFailureException;
import net.sf.proteintracker.db.ProteinRequestAppDAO;
import net.sf.proteintracker.ui.Styles;

public class QuickNavFieldsColumn extends Column {
	public static final transient String GO_TO_BATCH_FIELD_ID = "goToBatchField";
	public static final transient String GO_TO_SUPE_FIELD_ID = "goToSupeField";
	public static final transient String GO_TO_CELL_LINE_FIELD_ID = "goToCellLineField";
	public static final transient String GO_TO_CONSTRUCT_FIELD_ID = "goToConstructField";
	public static final transient String GO_TO_BATCH_BUTTON_ID = "goToBatchButton";
	public static final transient String GO_TO_SUPE_BUTTON_ID = "goToSupeButton";
	public static final transient String GO_TO_CELL_LINE_BUTTON_ID = "goToCellLineButton";
	public static final transient String GO_TO_CONSTRUCT_BUTTON_ID = "goToConstructButton";
	private static final long serialVersionUID = 8049874227986458919L;
	private static final Color FIELD_BORDER_COLOR = Color.BLACK;
	private static final String BUTTON_STYLE_NAME = Styles.BUTTON_COMPACT;
	private static final String BUTTON_TEXT = "Find";
	private static final int FIELD_BORDER_WIDTH = 0;
	private static final int FIELD_BORDER_STYLE = Border.STYLE_NONE;
	private static final int TEXT_FIELD_LENGTH = 5;
	private static final int GRID_HORIZONTAL_INSET = 1;
	private static final int GRID_VERTICAL_INSET = 0;
	private static final int GRID_WIDTH_PERCENTAGE = 100;
	private static final int LAYOUT_GRID_WIDTH = 3;

	public QuickNavFieldsColumn( ) {
		LayoutGrid layoutGrid = new LayoutGrid();
		add( layoutGrid );
		
		NavigationFields[] navFields = createNavigationFields();
		for( NavigationFields fields: navFields ) {
			layoutGrid.add( fields  );
		}
	}

	private class LayoutGrid extends Grid {
		private static final long serialVersionUID = -1758134252624709970L;
		public LayoutGrid( ) {
			super( LAYOUT_GRID_WIDTH );
			Extent horizontalInset = new Extent(GRID_HORIZONTAL_INSET, Extent.PX);
			Extent verticalInset = new Extent(GRID_VERTICAL_INSET, Extent.PX);
			setInsets( new Insets(horizontalInset, verticalInset ) );
			setWidth(new Extent(GRID_WIDTH_PERCENTAGE, Extent.PERCENT));
			setOrientation(Grid.ORIENTATION_HORIZONTAL);
		}
		public void add( NavigationFields navFields ) {
			add( navFields.fieldLabel );
			add( navFields.textField );
			add( navFields.gotoButton  );
		}
	}

	private NavigationFields[] createNavigationFields() {
		NavigationFields[] navFields = new NavigationFields[ 4 ];
		navFields[0] = createFields("PROT", GO_TO_BATCH_FIELD_ID, GO_TO_BATCH_BUTTON_ID );
		createAndAttachBatchAction( navFields[0] );
		navFields[1] = createFields("SUPE", GO_TO_SUPE_FIELD_ID, GO_TO_SUPE_BUTTON_ID );
		createAndAttachSupeAction( navFields[1] );
		navFields[2] = createFields("CELL", GO_TO_CELL_LINE_FIELD_ID, GO_TO_CELL_LINE_BUTTON_ID );
		createAndAttachCellLineAction( navFields[2] );
		navFields[3] = createFields("DNA", GO_TO_CONSTRUCT_FIELD_ID, GO_TO_CONSTRUCT_BUTTON_ID );
		createAndAttachConstructAction( navFields[3] );
		return navFields;
	}
	
	private class NavigationFields {
		public final Label fieldLabel;
		public final TextField textField;
		public final Button gotoButton;
		public NavigationFields( Label fieldLabel, TextField field, Button gotoButton ) {
			this.fieldLabel = fieldLabel;
			this.textField = field;
			this.gotoButton = gotoButton;
		}
		public void addActionListener( ActionListener listener ) {
			textField.addActionListener(listener);
			gotoButton.addActionListener(listener);
		}
	}

	private NavigationFields createFields( String label, String fieldId, String buttonId ) {
		Label labelComponent = new Label( label );
		TextField field = new EchoTextField(TEXT_FIELD_LENGTH);
		field.setId(fieldId);
		field.setBorder(new Border( FIELD_BORDER_WIDTH , FIELD_BORDER_COLOR , FIELD_BORDER_STYLE ));
		Button button = new Button( BUTTON_TEXT );
		button.setStyleName( BUTTON_STYLE_NAME );
		button.setId(buttonId);
		return new NavigationFields( labelComponent, field, button );
	}

	private void createAndAttachBatchAction( final NavigationFields batchFields ) {
		ActionListener listener = new ActionListener() {
			private static final long serialVersionUID = -7974292777635726941L;
			public void actionPerformed( ActionEvent event ) {
				RecordIdActions actionDefinition = new RecordIdActions() {
					public String getItemIdString( ) {
						return "PROT";
					}
					public boolean recordExists( long recordId ) throws DbFailureException {
						ProteinRequestAppDAO dao = new ProteinRequestAppDAO();
						return dao.getProteinBatch(  recordId ) != null;
					}
					public void showRecord( long recordId ) {
						ProteinRequestApp.getActiveInstance( ).getNavigation( ).showProteinBatch(  recordId );
					}
				};
				handleRecordGotoAction( batchFields.textField, actionDefinition );
			}
		};
		batchFields.addActionListener(listener);
	}
	
	private interface RecordIdActions {
		public String getItemIdString( );
		public void showRecord( long recordId );
		public boolean recordExists( long recordId ) throws DbFailureException;
	}

	private void handleRecordGotoAction( TextField recordField, RecordIdActions actionDefinition ) {
		String itemId = actionDefinition.getItemIdString( );
		if( !validRecordIdSyntax( recordField )) {
			UserMessaging.reportWarningToUser( itemId  + " must be a positive whole number.");
		} else {
			Long fieldValue = ComponentReader.readLong( recordField );
			
			try {
				if( !actionDefinition.recordExists(  fieldValue )) {
					String errMsg = "Could not find " + itemId + fieldValue;
					UserMessaging.reportWarningToUser(  errMsg  );
				} else {
					actionDefinition.showRecord(  fieldValue  );
				}
			} catch( DbFailureException e ) {
				ProteinRequestApp.getActiveInstance( ).handleDbFailure(  e  );

			}
		}
	}

	private boolean validRecordIdSyntax( TextField field ) {
		return ComponentValidator.isValidPositiveLong(  field );
	}

	private void createAndAttachSupeAction( final NavigationFields supeFields ) {
		ActionListener listener = new ActionListener() {
			private static final long serialVersionUID = -7760701164367477061L;

			public void actionPerformed( ActionEvent event ) {
				RecordIdActions actionDefinition = new RecordIdActions() {
					public String getItemIdString( ) {
						return "SUP";
					}
					public boolean recordExists( long recordId ) throws DbFailureException {
						ProteinRequestAppDAO dao = new ProteinRequestAppDAO();
						return dao.getSupe(  recordId ) != null;
					}
					public void showRecord( long recordId ) {
						ProteinRequestApp.getActiveInstance( ).getNavigation( ).showSupe(  recordId );
					}
				};
				handleRecordGotoAction( supeFields.textField, actionDefinition );
			}
		};
		supeFields.addActionListener(  listener  );
	}

	private void createAndAttachCellLineAction( final NavigationFields cellLineFields ) {
		ActionListener listener = new ActionListener() {
			private static final long serialVersionUID = 7597252706806120092L;

			public void actionPerformed( ActionEvent event ) {
				RecordIdActions actionDefinition = new RecordIdActions() {
					public String getItemIdString( ) {
						return "CELL";
					}
					public boolean recordExists( long recordId ) throws DbFailureException {
						ProteinRequestAppDAO dao = new ProteinRequestAppDAO();
						return dao.getCellLine(  recordId ) != null;
					}
					public void showRecord( long recordId ) {
						ProteinRequestApp.getActiveInstance( ).getNavigation( ).showCellLine(  recordId );
					}
				};
				handleRecordGotoAction( cellLineFields.textField, actionDefinition );
			}
		};
		cellLineFields.addActionListener(  listener  );
	}

	private void createAndAttachConstructAction( final NavigationFields constructFields ) {
		ActionListener listener = new ActionListener() {
			private static final long serialVersionUID = -1995783750675473046L;

			public void actionPerformed( ActionEvent event ) {
				RecordIdActions actionDefinition = new RecordIdActions() {
					public String getItemIdString( ) {
						return "DNA";
					}
					public boolean recordExists( long recordId ) throws DbFailureException {
						ProteinRequestAppDAO dao = new ProteinRequestAppDAO();
						return dao.getConstruct(  recordId ) != null;
					}
					public void showRecord( long recordId ) {
						ProteinRequestApp.getActiveInstance( ).getNavigation( ).showConstruct(  recordId );
					}
				};
				handleRecordGotoAction( constructFields.textField, actionDefinition );
			}
		};
		constructFields.addActionListener(  listener  );
	}
}
