# Supplementary material for: ProteinTracker: an application for managing protein production and purification
Source: BMC Res Notes. 2012 May 10;5:224. doi: 10.1186/1756-0500-5-224 (PMC3436699; doi:10.1186/1756-0500-5-224)
Supplement: Additional file 1 — Source Code Distribution. ProteinTracker source code. Source code and build instructions for ProteinTracker. [file 1756-0500-5-224-S1.zip › proteintracker/src/net/sf/proteintracker/ui/PasswordDialog.java]

/*
 * ProteinTracker: A system for tracking and requesting protein reagents
 *
 * (C) Copyright 2011 Stefan Ponko and Dan Van Atta
 *
 * This library is free software; you can redistribute it and/or modify it
 * under the terms of the GNU Lesser General Public License as published by
 * the Free Software Foundation; either version 3 of the License, or
 * (at your option) any later version.
 *
 * This library is distributed in the hope that it will be useful, but
 * WITHOUT ANY WARRANTY; without even the implied warranty of MERCHANTABILITY
 * or FITNESS FOR A PARTICULAR PURPOSE. See the GNU Lesser General Public
 * License for more details.
 *
 * You should have received a copy of the GNU Lesser General Public
 * License along with this library; if not, write to the Free Software
 * Foundation, Inc., 51 Franklin Street, Fifth Floor, Boston, MA  02110-1301,
 * USA.
 */
package net.sf.proteintracker.ui;

import nextapp.echo.app.Alignment;
import nextapp.echo.app.Border;
import nextapp.echo.app.Button;
import nextapp.echo.app.Color;
import nextapp.echo.app.Column;
import nextapp.echo.app.Extent;
import nextapp.echo.app.Grid;
import nextapp.echo.app.Insets;
import nextapp.echo.app.Label;
import nextapp.echo.app.PasswordField;
import nextapp.echo.app.TextField;
import nextapp.echo.app.WindowPane;
import nextapp.echo.app.event.ActionEvent;
import nextapp.echo.app.event.ActionListener;
import nextapp.echo.app.layout.ColumnLayoutData;
import net.sf.proteintracker.echo.appinteractions.UserMessaging;
import net.sf.proteintracker.echo.buttons.SaveButton;
import net.sf.proteintracker.app.LoginCallBack;
import net.sf.proteintracker.app.ProteinRequestApp;
import net.sf.proteintracker.model.User;
import net.sf.proteintracker.model.UserRoleName;
import net.sf.proteintracker.util.Arguments;

public class PasswordDialog extends WindowPane  {

    public static final String PASSWORD_FIELD_ID = "password_field_id";
    public static final String SUBMIT_BUTTON_ID = SaveButton.BUTTON_ID;
    private static final String ADMIN = "Admin";
	private static final long serialVersionUID = -5335215107569426104L;

	private final ProteinRequestApp app;
    private TextField userName;
    private PasswordField password;
    private LoginCallBack listener;
    private UserRoleName targetRole;

    public PasswordDialog( LoginCallBack listener, UserRoleName targetRole) {
        super();
        Arguments.disallowNullArguments(  listener, targetRole  );
        this.app =ProteinRequestApp.getActiveInstance( );
        this.listener = listener;
        this.targetRole = targetRole;
        initialize();
    }

    private void initialize() {
        setModal(true);
        positionWindowPane();
        setTitle("Login");
        setTitleInsets(new Insets(10, 5));
        setInsets(new Insets(10));
        setHeight(new Extent(250));
        setStyleName("Default");

        Column column = new Column();
        column.setInsets(new Insets(10));

        Grid grid = new Grid(2);
        grid.setBorder(new Border(1, Color.BLUE, Border.STYLE_GROOVE));
        grid.setInsets(new Insets(10, 5));
        add(grid);

        Label label = new Label("UserName");
        label.setStyleName("Default");
        grid.add(label);
        userName = new TextField();
        userName.setStyleName("Default");
        userName.setMaximumLength(50);
        userName.setText("Admin");
        grid.add(userName);

        label = new Label("Password");
        label.setStyleName("Default");
        grid.add(label);
        password = new PasswordField();
        password.setId(  PASSWORD_FIELD_ID  );
        password.setStyleName("Default");
        password.setMaximumLength(50);

        
        password.addActionListener(new ActionListener(){
			private static final long serialVersionUID = 3383899122367899752L;
			public void actionPerformed(ActionEvent e){
				login( app.getUserSession().getCurrentUser() );
                disposePane();
            }
        });
        app.setFocusedComponent(password);
        grid.add(password);

        Button closeButton = new Button("Ok");
        ColumnLayoutData btnLayout = new ColumnLayoutData();
        btnLayout.setAlignment(new Alignment(Alignment.CENTER,Alignment.BOTTOM));
        closeButton.setLayoutData(btnLayout);
        closeButton.setStyleName( Styles.DEFAULT );
        closeButton.setWidth(new Extent(100));
        closeButton.setId( SUBMIT_BUTTON_ID  );
        closeButton.addActionListener(new ActionListener() {
			private static final long serialVersionUID = 7795407854754595379L;
			public void actionPerformed(ActionEvent e){

	            login( app.getUserSession().getCurrentUser() );
                disposePane();
            }
        });

        column.add(grid);
        column.add(closeButton);
        add(column);
    }

	private void login( User currentUser ) {
		if( userName.getText( ).equals( ADMIN ) && currentUser.authenticate( targetRole, password.getText( ) ) ) {
			listener.postLoginProcessing( );
			app.notifyAuthenticationEventListeners( );
		} else {
			UserMessaging.reportWarningToUser( "Login Denied" );
		}
	}

    private void positionWindowPane() {
        Extent positionExtent = new Extent(200, Extent.PX);
        setPositionX(positionExtent);
        setPositionY(positionExtent);
    }

    public void disposePane(){
        userClose();
    }
}
