# Supplementary material for: ProteinTracker: an application for managing protein production and purification
Source: BMC Res Notes. 2012 May 10;5:224. doi: 10.1186/1756-0500-5-224 (PMC3436699; doi:10.1186/1756-0500-5-224)
Supplement: Additional file 1 — Source Code Distribution. ProteinTracker source code. Source code and build instructions for ProteinTracker. [file 1756-0500-5-224-S1.zip › proteintracker/src/net/sf/proteintracker/ui/PtxScreenContainer.java]

/*
 * ProteinTracker: A system for tracking and requesting protein reagents
 *
 * (C) Copyright 2011 Stefan Ponko and Dan Van Atta
 *
 * This library is free software; you can redistribute it and/or modify it
 * under the terms of the GNU Lesser General Public License as published by
 * the Free Software Foundation; either version 3 of the License, or
 * (at your option) any later version.
 *
 * This library is distributed in the hope that it will be useful, but
 * WITHOUT ANY WARRANTY; without even the implied warranty of MERCHANTABILITY
 * or FITNESS FOR A PARTICULAR PURPOSE. See the GNU Lesser General Public
 * License for more details.
 *
 * You should have received a copy of the GNU Lesser General Public
 * License along with this library; if not, write to the Free Software
 * Foundation, Inc., 51 Franklin Street, Fifth Floor, Boston, MA  02110-1301,
 * USA.
 */
package net.sf.proteintracker.ui;

import nextapp.echo.app.Color;
import nextapp.echo.app.Column;
import nextapp.echo.app.Extent;
import nextapp.echo.app.Label;
import nextapp.echo.app.SplitPane;
import nextapp.echo.app.Window;
import net.sf.proteintracker.app.ScreenChangeRequest;
import net.sf.proteintracker.ui.navbar.NavigationColumn;

/**
 * The application screen container, contains all of the UI components that stay the same between
 * screens. This includes the title bar at top, the navigation column at left, and leaves open
 * a spot for the main content to be placed in the lower right of the screen.
 *
 * This is the only class that is capable of physically changing screens with it's swapScreen
 * method, though that method should only be called from <code> net.sf.proteintracker.app.ScreenNavigation</code>
 */
public class PtxScreenContainer extends Window {

	public static final String NAV_COLUMN_ID = "Navigation_Buttons_Column";
	private static final long serialVersionUID = 4535412623299251092L;
	private static final String TITLE_BAR_ID = "Page_Title";

	/**
	 * Horizontal pane will contain the navigation bar and main content display, it does not
	 * contain the page title. Vertical pane contains the page title and horizontal pane.
	 */
	private SplitPane horizontalPane;

	/** The component id of this window */
	private static final String WINDOW_ID = "App_Window";

	/** The component id of the content pane for this window */
	private static final String WINDOW_CONTENT_ID = "App_Window_Content";


	/**
	 * Creates a new ProteinRequestAppScreenContainer. Initializes a component layout that is generic
	 * to the application, and includes pretty much everything on the screen except for the main
	 * content view.
	 */
	public PtxScreenContainer(  ) {

       	setId( WINDOW_ID );
       	getContent().setId(  WINDOW_CONTENT_ID  );

        SplitPane verticalPane = new SplitPane(SplitPane.ORIENTATION_VERTICAL);
        verticalPane.setId( "verticalPane" );
        verticalPane.setStyleName("TestPane");
        verticalPane.setSeparatorWidth( new Extent(1 , Extent.PX ) );
        getContent().add(verticalPane);

        Label titleLabel = new Label("Protein Tracking Application");
        titleLabel.setStyleName( Styles.LABEL_TITLE  );
        titleLabel.setId(TITLE_BAR_ID);
        verticalPane.add(titleLabel );

        horizontalPane = new SplitPane(SplitPane.ORIENTATION_HORIZONTAL, new Extent(220));
        horizontalPane.setId( "horizontalPane" );
        horizontalPane.setSeparatorWidth(new Extent(10, Extent.PX ));
        horizontalPane.setSeparatorColor(  Color.WHITE  );
        horizontalPane.setResizable(  true  );

        verticalPane.add(horizontalPane);


        NavigationColumn navColumn = new NavigationColumn(  );
        navColumn.setId( NAV_COLUMN_ID  );
        horizontalPane.add(navColumn );


        horizontalPane.add( new Column() );
	}


	public NavigationColumn getNavColumn() {
		return (NavigationColumn) getComponent( NAV_COLUMN_ID );
	}

	public void setTitle( String title ) {
		SplitPane splitPane = (SplitPane)getContent().getComponent("verticalPane");
    	Label mainTitle = (Label)splitPane.getComponent( TITLE_BAR_ID );
    	mainTitle.setText(title);
	}

	/**
	 * Changes the main content of the screen. Should only be called from the
	 * class ScreenNavigation.
	 *
	 * @param screenChange A ScreenChangeRequest object containing the title of
	 *            the new screen and the component data for it. The 'new screen'
	 *            are contents that occupy the main view panel of the
	 *            application.
	 */
	public void swapScreen( final ScreenChangeRequest screenChange ) {
		if( horizontalPane.getComponentCount( ) > 1 ) {
			horizontalPane.remove( 1 );
		}
		setTitle( screenChange.getTitle( ) );
		horizontalPane.add( screenChange.getScreen( ) );

	}
}
