# Supplementary material for: ProteinTracker: an application for managing protein production and purification
Source: BMC Res Notes. 2012 May 10;5:224. doi: 10.1186/1756-0500-5-224 (PMC3436699; doi:10.1186/1756-0500-5-224)
Supplement: Additional file 1 — Source Code Distribution. ProteinTracker source code. Source code and build instructions for ProteinTracker. [file 1756-0500-5-224-S1.zip › proteintracker/src/net/sf/proteintracker/ui/reports/JasperReportOutputManager.java]

/*
 * ProteinTracker: A system for tracking and requesting protein reagents
 *
 * (C) Copyright 2011 Stefan Ponko and Dan Van Atta
 *
 * This library is free software; you can redistribute it and/or modify it
 * under the terms of the GNU Lesser General Public License as published by
 * the Free Software Foundation; either version 3 of the License, or
 * (at your option) any later version.
 *
 * This library is distributed in the hope that it will be useful, but
 * WITHOUT ANY WARRANTY; without even the implied warranty of MERCHANTABILITY
 * or FITNESS FOR A PARTICULAR PURPOSE. See the GNU Lesser General Public
 * License for more details.
 *
 * You should have received a copy of the GNU Lesser General Public
 * License along with this library; if not, write to the Free Software
 * Foundation, Inc., 51 Franklin Street, Fifth Floor, Boston, MA  02110-1301,
 * USA.
 */
package net.sf.proteintracker.ui.reports;

import java.io.ByteArrayOutputStream;
import java.io.File;
import java.io.IOException;
import java.io.OutputStream;
import java.util.HashMap;
import java.util.Map;

import javax.servlet.ServletContext;
import javax.servlet.http.HttpServletResponse;

import net.sf.jasperreports.engine.JRException;
import net.sf.jasperreports.engine.JRExporterParameter;
import net.sf.jasperreports.engine.JasperFillManager;
import net.sf.jasperreports.engine.JasperPrint;
import net.sf.jasperreports.engine.data.JRBeanCollectionDataSource;
import net.sf.jasperreports.engine.export.JRPdfExporter;

/**
 * Servlet that will print a jasper report based upon parameter input.
 * JasperReport printing code greatly modified from the sample found at:
 * http://ireport-guide.blogspot.com/2008/05/how-to-execute-jasper-report-through.html
 */
public class JasperReportOutputManager   {

	public JasperReportOutputManager( ) {
	}

	/**
	 * Prints an error message to the user on a JSP page.
	 *
	 * This method should be called exactly once per JSP instance, as the getServletOutputStream( ) method will be invoked.
	 */
	public void reportError( HttpServletResponse response, String error ) {
		servletPrint( response,  "The application has encountered an error and could not generate the requested PDF report.\nError details: " + error  );
	}


	/**
	 * Prints a PDF Jasper report to the response object (which should go to a JSP page)
	 * @param response An HttpServletResponse object, expected to be the response object that can be obtained in a JSP page.
	 * @param context Servlet context
	 * @param params
	 */
	public void generateReport( HttpServletResponse response , ServletContext context, JasperReportParameters params ) {

		
		String reportFile = context.getRealPath(  params.getReportName( )  );
		
		File f = new File( reportFile );
		
		if( !f.exists() ) {
			reportError( response, "Could not find report file: " + reportFile );
		} else if( !f.canRead() ) {
			reportError( response, "Could not read report file (file permissions?): " + reportFile );
			
		} else {
		String reportDir = f.getParent( ) + File.separator;

		
		Map<String, Object> parameters = new HashMap<String,Object>();
		parameters.put(  "SUBREPORT_DIR", reportDir );

		String[] paramNames = params.getParamNames( );
		for( int i = 0; i < paramNames.length; i ++ ) {
			parameters.put( paramNames[i], params.getParamValues( )[i] );
		}

		
		try {

			JRBeanCollectionDataSource beanDataSource = new JRBeanCollectionDataSource(   params.getBeanCollection( )  );
			JasperPrint jasperPrint = JasperFillManager.fillReport(  reportFile, parameters, beanDataSource  );
			
			// Then Load a ByteStream and "Flush" The report
			ByteArrayOutputStream byteStream = new ByteArrayOutputStream( );
			JRPdfExporter exporter = new JRPdfExporter( );

			exporter.setParameter( JRExporterParameter.JASPER_PRINT , jasperPrint );
			exporter.setParameter( JRExporterParameter.OUTPUT_STREAM , byteStream );
			exporter.exportReport( );
			
    		response.setContentType( "application/pdf" );
			servletPrint( response , byteStream.toByteArray( ) );
		} catch( JRException e ) {
			reportError( response , "JRException while creating reports, " + e );
		}
		}
	}

	private void servletPrint( HttpServletResponse response, String msg ) {
		servletPrint( response, msg.getBytes( ) );
	}


	private void servletPrint( HttpServletResponse response, byte[] bytes ) {
		try {
			OutputStream outputStream = response.getOutputStream();
			outputStream.write( bytes );
			outputStream.flush();
			outputStream.close();
		} catch( IOException e ) {
			System.err.println( "An IOException occurred while trying to output a message using  HttpServletResponse.getOutputStream() , exception details: " + e );
		}
	}


}
