# Supplementary material for: ProteinTracker: an application for managing protein production and purification
Source: BMC Res Notes. 2012 May 10;5:224. doi: 10.1186/1756-0500-5-224 (PMC3436699; doi:10.1186/1756-0500-5-224)
Supplement: Additional file 1 — Source Code Distribution. ProteinTracker source code. Source code and build instructions for ProteinTracker. [file 1756-0500-5-224-S1.zip › proteintracker/src/net/sf/proteintracker/ui/reports/JasperReportParameters.java]

/*
 * ProteinTracker: A system for tracking and requesting protein reagents
 *
 * (C) Copyright 2011 Stefan Ponko and Dan Van Atta
 *
 * This library is free software; you can redistribute it and/or modify it
 * under the terms of the GNU Lesser General Public License as published by
 * the Free Software Foundation; either version 3 of the License, or
 * (at your option) any later version.
 *
 * This library is distributed in the hope that it will be useful, but
 * WITHOUT ANY WARRANTY; without even the implied warranty of MERCHANTABILITY
 * or FITNESS FOR A PARTICULAR PURPOSE. See the GNU Lesser General Public
 * License for more details.
 *
 * You should have received a copy of the GNU Lesser General Public
 * License along with this library; if not, write to the Free Software
 * Foundation, Inc., 51 Franklin Street, Fifth Floor, Boston, MA  02110-1301,
 * USA.
 */
package net.sf.proteintracker.ui.reports;

import java.util.Arrays;
import java.util.List;

import javax.servlet.http.HttpServletRequest;
import javax.servlet.http.HttpSession;

import net.sf.proteintracker.util.Arguments;

/**
 * Immutable data wrapper class for the parameters that are used for PDF jasper report rendering.
 * Class does not perform data validation, only parsing of parameters from the HttpRequest
 */
public class JasperReportParameters {

	public static final String SESSION_KEY_BEAN_COLLECTION="session_bean_collection";
	private String reportName;
	private String[] paramNames;
	private String[] paramValues;
	private List<Object> beanCollection;

	private static final String REPORT_NAME_PARAMETER = "report";

	/**
	 * Constructor will parse request parameters from the HttpServletRequest. <br />
	 * This class is expecting for the servletRequest to contain the following parameters:
	 * <ul>
	 * <li> report - String  (mandatory)</li>
	 * <li> recordId - Long (optional) </li>
	 * <li> paramName - String[] (optional) </li>
	 * <li> paramValues - String[] (optional) </li>
	 * </ul>
	 * @param request An HttpServletRequest object that contains get/post parameters intended for use
	 * with jasper report rendering
	 * @throws IllegalArgumentException thrown if input HttpServletRequest  parameter is null.
	 */
	@SuppressWarnings("unchecked")
	public JasperReportParameters( HttpServletRequest request , HttpSession session  ) {
		Arguments.disallowNullArguments(  request, session,  request.getParameter( REPORT_NAME_PARAMETER ) );
		
		if( request.getParameter( REPORT_NAME_PARAMETER).isEmpty() ) {
			throw new IllegalArgumentException( "request.getParameter( " + REPORT_NAME_PARAMETER + " ), was defined but contains an empty string.");
			
		}
		
		if( session.getAttribute(  SESSION_KEY_BEAN_COLLECTION  ) == null  ) {
			throw new IllegalStateException("Error generatring report, did not find bean collection datasource as a session attribute under the key: " + SESSION_KEY_BEAN_COLLECTION );
		}

		if( !(session.getAttribute(  SESSION_KEY_BEAN_COLLECTION  ) instanceof List ) ) {
			throw new IllegalStateException("Unexpected class type in session attribute: " + SESSION_KEY_BEAN_COLLECTION + ", expected List class type but found: " + session.getAttribute(  SESSION_KEY_BEAN_COLLECTION  ).getClass( )  );
		}


		reportName = request.getParameter( "report" );
		
		
		// suffix the report name with '.jasper' if it not already so
		if( !reportName.endsWith(  ".jasper" )) {
			reportName += ".jasper";
		}


		beanCollection = (List<Object>) session.getAttribute(  SESSION_KEY_BEAN_COLLECTION  );


		// get optional parameters
		String[ ] rawParamNames = request.getParameterValues( "paramName");
		String[ ] rawParamValues = request.getParameterValues("paramValue");

		
		if( rawParamNames == null ) {
			paramNames = new String[ 0 ];
		} else {
			paramNames = java.util.Arrays.copyOf( rawParamNames, rawParamNames.length  );
		}


		if( rawParamValues == null ) {
			paramValues = new String[ 0 ];
		} else {
			paramValues = java.util.Arrays.copyOf( rawParamValues, rawParamValues.length );
		}

		if( paramNames.length != paramValues.length ) {
			throw new IllegalStateException( "Additional parameters should be defined in pairs, their lengths were not equal, param names = " + Arrays.toString( paramNames )+ ", param values = "+ Arrays.toString( paramValues ));
		}

	}


	public String getReportName( ) {
		return reportName;
	}

	public List<Object> getBeanCollection( ) {
		return beanCollection;
	}


	public String[ ] getParamNames( ) {
		// return a copy rather than a reference to the original - keeps the class immutable
		return java.util.Arrays.copyOf( paramNames, paramNames.length );
	}

	public String[ ] getParamValues( ) {
		// return a copy rather than a reference to the original - keeps the class immutable
		return java.util.Arrays.copyOf( paramValues, paramValues.length );
	}


}
