# Supplementary material for: ProteinTracker: an application for managing protein production and purification
Source: BMC Res Notes. 2012 May 10;5:224. doi: 10.1186/1756-0500-5-224 (PMC3436699; doi:10.1186/1756-0500-5-224)
Supplement: Additional file 1 — Source Code Distribution. ProteinTracker source code. Source code and build instructions for ProteinTracker. [file 1756-0500-5-224-S1.zip › proteintracker/src/net/sf/proteintracker/ui/reports/JasperReportRenderer.java]

/*
 * ProteinTracker: A system for tracking and requesting protein reagents
 *
 * (C) Copyright 2011 Stefan Ponko and Dan Van Atta
 *
 * This library is free software; you can redistribute it and/or modify it
 * under the terms of the GNU Lesser General Public License as published by
 * the Free Software Foundation; either version 3 of the License, or
 * (at your option) any later version.
 *
 * This library is distributed in the hope that it will be useful, but
 * WITHOUT ANY WARRANTY; without even the implied warranty of MERCHANTABILITY
 * or FITNESS FOR A PARTICULAR PURPOSE. See the GNU Lesser General Public
 * License for more details.
 *
 * You should have received a copy of the GNU Lesser General Public
 * License along with this library; if not, write to the Free Software
 * Foundation, Inc., 51 Franklin Street, Fifth Floor, Boston, MA  02110-1301,
 * USA.
 */
package net.sf.proteintracker.ui.reports;

import java.util.ArrayList;
import java.util.Collection;
import java.util.List;

import javax.servlet.http.HttpSession;

import nextapp.echo.app.ApplicationInstance;
import nextapp.echo.webcontainer.command.BrowserOpenWindowCommand;
import net.sf.proteintracker.echo.appinteractions.SessionProperties;
import net.sf.proteintracker.echo.appinteractions.UserMessaging;
import net.sf.proteintracker.app.ContextData;
import net.sf.proteintracker.app.ProteinRequestApp;
import net.sf.proteintracker.model.*;

/**
 * Manages web redirection and associated parameter marshaling to output a Jasper report.
 * Goal of  this class to relieve client classes from knowing where the report generation JSP file is,
 * and also the burden of knowing the exact parameters as well.
 */
public class JasperReportRenderer {

	public static final String DISABLED_IE_REPORTS_MSG = 
		"Reports have been disabled for Internet Explorer browsers. To view the PDF report please use Firefox.";
	
	private static final String REPORT_URL = "/JasperReporter.jsp";
	private static final String BATCH_REPORT = "batch_report";
	private static final String BATCH_REQUEST_REPORT = "purification_request_report";
	private static final String CELL_LINE_REPORT = "cell_line_report";
	private static final String CONSTRUCT_REPORT = "construct_report";
	private static final String SUPE_REPORT = "supe_report";
	private static final String ALL_BATCH_REPORT = "all_batches_report";
	private static final String CM_REQUEST_REPORT = "cm_request_report";
    private static final String DNA_REQUEST_REPORT = "dna_request_report";

	public JasperReportRenderer() {}

	public void renderAllBatchReport( List<Object> batches ) {
		renderReport(  batches, ALL_BATCH_REPORT );
	}

	public void renderBatchRequestReport( PurificationRequest request ) {
		renderReport( wrapObject( request ), BATCH_REQUEST_REPORT );
	}

	public void renderBatchReport( ProteinBatch batch ) {
		renderReport( wrapObject( batch ), BATCH_REPORT );
	}

	public void renderSupeReport( Supe supe ) {
		renderReport( wrapObject( supe ), SUPE_REPORT );
	}

	public void renderCellLineReport( CellLine cellLine ) {
		renderReport( wrapObject( cellLine) , CELL_LINE_REPORT );
	}

	public void renderConstructReport( Construct construct ) {
		renderReport(  wrapObject( construct) , CONSTRUCT_REPORT );
	}
	
	public void renderCmRequestReport( CmRequest request ) {
		renderReport( wrapObject( request ) , CM_REQUEST_REPORT );
	}

    public void renderDnaRequestReport( DnaRequest request ) {
        renderReport( wrapObject( request ) , DNA_REQUEST_REPORT );
    }

	/**
	 * Places the parameter object into a collection, and returns the collection.
	 * @param objectToWrap The object to place in a collection.
	 * @return A collection containing one element, the parameter object.
	 */
	private Collection<Object> wrapObject( Object objectToWrap ) {
		Collection<Object> collection = new ArrayList<Object>();
		collection.add( objectToWrap );
		return collection;
	}

	/**
	 * use if the datasource for the report will be a collection of databeans
	 * @param beanCollection A collection of objects to be displayed in the report.
	 * @param reportName The report name to be used (.jasper suffix is assumed and is not needed)
	 */
	private void renderReport( Collection<Object> beanCollection, String reportName ) {
		
		// remove any previous collections (otherwise the report will not 'refresh')
		HttpSession session = ProteinRequestApp.getActiveInstance( ).getSession( );
		session.removeAttribute( JasperReportParameters.SESSION_KEY_BEAN_COLLECTION );
		session.setAttribute(  JasperReportParameters.SESSION_KEY_BEAN_COLLECTION ,  beanCollection  );

		// add two dummy get parameters -- these parameters will keep the URL unique per page view, and will
		// keep the browser from caching the PDF report screen, so different records would be reprinted,
		// (otherwise the URL stays the same, and the browser will return a stale page, thinking that it is the same)
		//
		// Using two random numbers (instead of just one) keeps the probability of having the same
		// two random numbers very low (from 1/10^5 to 1/10^10), and helps to guarantee that the URL
		// will always change whenever print button is clicked.
		long rand1 = (long) (Math.random() * 100000.0);
		long rand2 = (long) (Math.random() * 100000.0);

		String requestParams = "?report=" + reportName +"&genkey1=" + rand1 + "&genkey2=" + rand2;


		ContextData contextData = ProteinRequestApp.getActiveInstance( ).getContextData( );
		String url = contextData.getAppURL( ) + REPORT_URL + requestParams;

   		ApplicationInstance.getActive().enqueueCommand( openWindow ( url ));
	}

	/**
	 * Opens a window to the report rendering JSP, the new window will contain the PDF report
	 * @param url Generic URL of the rendering JSP
	 * @return An echo BrowserOpenWindowCommand loaded with the appropriate parameters.
	 */
	private BrowserOpenWindowCommand openWindow( final String url ) {
		return new BrowserOpenWindowCommand( url , "Report" );//, "width=600, height=800", true);
	}
}
