# Supplementary material for: ProteinTracker: an application for managing protein production and purification
Source: BMC Res Notes. 2012 May 10;5:224. doi: 10.1186/1756-0500-5-224 (PMC3436699; doi:10.1186/1756-0500-5-224)
Supplement: Additional file 1 — Source Code Distribution. ProteinTracker source code. Source code and build instructions for ProteinTracker. [file 1756-0500-5-224-S1.zip › proteintracker/src/net/sf/proteintracker/ui/searchscreen/AbstractSearchScreen.java]

/*
 * ProteinTracker: A system for tracking and requesting protein reagents
 *
 * (C) Copyright 2011 Stefan Ponko and Dan Van Atta
 *
 * This library is free software; you can redistribute it and/or modify it
 * under the terms of the GNU Lesser General Public License as published by
 * the Free Software Foundation; either version 3 of the License, or
 * (at your option) any later version.
 *
 * This library is distributed in the hope that it will be useful, but
 * WITHOUT ANY WARRANTY; without even the implied warranty of MERCHANTABILITY
 * or FITNESS FOR A PARTICULAR PURPOSE. See the GNU Lesser General Public
 * License for more details.
 *
 * You should have received a copy of the GNU Lesser General Public
 * License along with this library; if not, write to the Free Software
 * Foundation, Inc., 51 Franklin Street, Fifth Floor, Boston, MA  02110-1301,
 * USA.
 */
package net.sf.proteintracker.ui.searchscreen;

import nextapp.echo.app.Border;
import nextapp.echo.app.Button;
import nextapp.echo.app.Color;
import nextapp.echo.app.Column;
import nextapp.echo.app.Component;
import nextapp.echo.app.Grid;
import nextapp.echo.app.Insets;
import nextapp.echo.app.Label;
import nextapp.echo.app.TextField;
import nextapp.echo.app.event.ActionListener;
import net.sf.proteintracker.echo.EchoTools;
import net.sf.proteintracker.app.ProteinRequestApp;
import net.sf.proteintracker.ui.Styles;
import net.sf.proteintracker.ui.searchscreen.searchfield.SearchField;

public abstract class AbstractSearchScreen extends Column {

	private static final long serialVersionUID = -8109249358150509713L;
	protected static final String SEARCH_ALL_BUTTON_ID = "search_with_all_fields_button";
	

	protected AbstractSearchScreen( final String screenId ) {
		this( screenId, null );
	}

	private Grid grid;
	
	protected AbstractSearchScreen( final String screenId, Button searchAllButton ) {
        setId( screenId );
		setInsets(new Insets(40));
		
		grid = new Grid( 2 );
        grid.setBorder(new Border(1, Color.BLUE, Border.STYLE_GROOVE));
        grid.setInsets(new Insets(10, 5));
        add( grid );
        
        addFootNotes( );
	}
	
	
	/**
	 * Uses the searchField's id as a label.
	 * @param searchField
	 */
	protected void addSearchField( SearchField searchField ) {
		 grid.add( new Label( searchField.getFieldLabel() ));
		 grid.add( searchField );
	}
	
	protected void addSearchFieldWithLabel( String label, Component searchField ) {
		 grid.add( new Label( label ));
		 grid.add( searchField );
	}
	
	/**
	 * @deprecated This is poorly designed method and its usage should be phased out in favor of a better solution
	 */
	protected void addSearchAllButton( ActionListener searchAllAction ) {
		add( makeSearchButton( searchAllAction, SEARCH_ALL_BUTTON_ID ) );
		add( EchoTools.createSpacerColumn( 5 ));
	}
	
	
	
	
	protected abstract String[] getFootNotes();
	
	protected String[] createStandardFootNotes() {
		String[] footNotes = new String[2];
		footNotes[0] = "Enter your search terms in one of the fields above, and hit Enter to search with that term.";
		footNotes[1] = "Searches ignore case, and you can enter part of the word you're searching for.";
 	    return footNotes;
	}
	
	private void  addFootNotes( ) {
		String[] footNotes = getFootNotes();
        add( EchoTools.createSpacerColumn( 5 ));
        for( int i = 0; i < footNotes.length; i ++ ) {
        	Label footNote = new Label( footNotes[i] ); 
        	footNote.setStyleName( "FootNote");
        	add( footNote );
        }
		
	}
	
	protected void showErrorMessage( Exception e ) {
		ProteinRequestApp.getActiveInstance().reportErrorToUser( e.getMessage() , e );
	}

	protected TextField makeTextField( String fieldId , ActionListener searchListener ) {
		TextField t  = makeTextField( fieldId );
		t.addActionListener(  searchListener  );
		return t;
	}
	
	protected TextField makeTextField( String fieldId ) {
		TextField t = new TextField();
		t.setStyleName(  Styles.DEFAULT  );
		t.setMaximumLength(  100  );
		t.setId(  fieldId  );
		return t;
	}
	

	private Button makeSearchButton( ActionListener listener , String buttonId ) {
		Button b = new Button("Search");
		b.setId( SEARCH_ALL_BUTTON_ID );
		b.setStyleName(  Styles.DEFAULT  );
		b.addActionListener(  listener  );
		return b;
	}
	
}
